# Supplementary material for: Imaging and clinical data archive for head and neck squamous cell carcinoma patients treated with radiotherapy
Source: Sci Data. 2018 Sep 4;5:180173. doi: 10.1038/sdata.2018.173 (PMC6190723; doi:10.1038/sdata.2018.173)
Supplement: Supplementary file 1 [file sdata2018173-isa1.zip]

Archive with 4 entries (4 files):
- i_Investigation.txt
- s_Grossberg_study.txt
- a_Grossberg_assay.txt
- a_Grossberg_demographics.txt
