# Supplementary material for: Imaging and clinical data archive for head and neck squamous cell carcinoma patients treated with radiotherapy
Source: Sci Data. 2018 Sep 4;5:180173. doi: 10.1038/sdata.2018.173 (PMC6190723; doi:10.1038/sdata.2018.173)
Supplement: Supplementary file 1 [file sdata2018173-isa1.zip › i_Investigation.txt]

# Investigation File generated for Scientific Data with Investigation File Authoring Tool version 0.1.0 on 30/07/2018 - This metadata file is CC0
ONTOLOGY SOURCE REFERENCE
Term Source Name	NCBITAXON	ERO	NCIT	OBI	CMO
Term Source File	http://data.bioontology.org/ontologies/NCBITAXON	http://data.bioontology.org/ontologies/ERO	http://data.bioontology.org/ontologies/NCIT	http://data.bioontology.org/ontologies/OBI	http://data.bioontology.org/ontologies/CMO
Term Source Version	2016AB	2013-08-02	17.06d	2014-08-18	2.41
Term Source Description	National Center for Biotechnology Information (NCBI) Organismal Classification	Eagle-I Research Resource Ontology	National Cancer Institute Thesaurus	Ontology for Biomedical Investigations	Clinical Measurement Ontology
INVESTIGATION
Investigation Identifier
Investigation Title
Investigation Description
Investigation Submission Date
Investigation Public Release Date
INVESTIGATION PUBLICATIONS
Investigation PubMed ID
Investigation Publication DOI
Investigation Publication Author List
Investigation Publication Title
Investigation Publication Status
Investigation Publication Status Term Accession Number
Investigation Publication Status Term Source REF
INVESTIGATION CONTACTS
Investigation Person Last Name
Investigation Person Mid Initials
Investigation Person First Name
Investigation Person Address
Investigation Person Phone
Investigation Person Fax
Investigation Person Email
Investigation Person Affiliation
Investigation Person Roles
Investigation Person Roles Term Accession Number
Investigation Person Roles Term Source REF
STUDY
Study Identifier	10.1038/sdata.2018.173
Study Title	Imaging and clinical data archive for head and neck squamous cell carcinoma patients treated with radiotherapy
Study Submission Date	04/01/2018
Study Public Release Date	04/09/2018
Study Description	http://www.nature.com/articles/sdata2018173#abstract
Study File Name	s_Grossberg_study.txt
Comment[Subject Keywords]	//;//;///
Comment[Manuscript Licence]	CC BY-4.0
Comment[Experimental Metadata Licence]	CC0
Comment[Supplementary Information File Name]	
Comment[Supplementary Information File Type]	x-zip-compressed
Comment[Supplementary Information File URL]	http://www.nature.com/articles/sdata2018173#supplementary-information
Comment[Data Repository]	The Cancer Imaging Archive
Comment[Data Record Accession]	doi:10.7937/K9/TCIA.2017.umz8dv6s
Comment[Data Record URI]	http://doi.org/10.7937/K9/TCIA.2017.umz8dv6s
STUDY DESIGN DESCRIPTORS
Study Design Type	subject-based data analysis objective	dataset evaluation objective	data annotation objective	image creation and editing objective
Study Design Type Term Accession Number	ERO:0100125	ERO:0100095	http://www.ebi.ac.uk/efo/swo/SWO_0000467	ERO:0100071
Study Design Type Term Source REF	ERO	ERO	ERO	ERO
STUDY PUBLICATIONS
Study PubMed ID	26891703	27688106
Study Publication DOI	doi:10.1001/jamaoncol.2015.6339	doi:10.1016/j.oraloncology.2016.08.012
Study Publication Author List	Grossberg AJ, Chamchod S, Fuller CD, Mohamed AS, Heukelom J, Eichelberger H, Kantor ME, Hutcheson KA, Gunn GB, Garden AS, Frank S, Phan J, Beadle B, Skinner HD, Morrison WH, Rosenthal DI	Chamchod S, Fuller CD, Mohamed AS, Grossberg AJ, Messer JA, Heukelom J, Gunn GB, Kantor ME, Eichelberger H, Garden AS, Rosenthal DI
Study Publication Title	Association of Body Composition With Survival and Locoregional Control of Radiotherapy-Treated Head and Neck Squamous Cell Carcinoma	Quantitative body mass characterization before and after head and neck cancer radiotherapy: A challenge of height-weight formulae using computed tomography measurement
Study Publication Status	published	published
Study Publication Status Term Accession Number		
Study Publication Status Term Source REF		
STUDY FACTORS
Study Factor Name	grade	stage	tumor subsite
Study Factor Type	tumor grading	Stage	site
Study Factor Type Term Accession Number	OBI:0600002	NCIT:C16899	BFO:0000029
Study Factor Type Term Source REF	ERO	NCIT	OBI
STUDY ASSAYS
Study Assay Measurement Type	tumor measurement	body composition measurement
Study Assay Measurement Type Term Accession Number	CMO:0000341	ERO:0002183
Study Assay Measurement Type Term Source REF	CMO	ERO
Study Assay Technology Type	Imaging Technique	Diagnostic Imaging
Study Assay Technology Type Term Accession Number	NCIT:C17369	NCIT:C16502
Study Assay Technology Type Term Source REF	NCIT	NCIT
Study Assay Technology Platform	GE MEDICAL SYSTEMS Discovery STE; GE Medical Systems Signa; GE Medical Systems LightSpeed; GE Medical Systems Discovery	""
Study Assay File Name	a_Grossberg_assay.txt	a_Grossberg_demographics.txt
STUDY PROTOCOLS
Study Protocol Name	Patient selection and clinical end points	Image Acquisition	Radiation Treatment Planning	Body Composition Analysis	Data transmission and de-identification
Study Protocol Type	selection	Diagnostic Radiology	Radiology, Treatment Planning	body composition measurement	Deidentification
Study Protocol Type Term Accession Number	OBI:0001928	NCIT:C17261	NCIT:C15848	ERO:0002183	NCIT:C45970
Study Protocol Type Term Source REF	OBI	NCIT	NCIT	ERO	NCIT
Study Protocol Description					
Study Protocol URI	""	""	""	""	""
Study Protocol Version					
Study Protocol Parameters Name	""	instrument; manufacturer	""	""	""
Study Protocol Parameters Name Term Accession Number	""	""	""	""	""
Study Protocol Parameters Name Term Source REF	""	""	""	""	""
Study Protocol Components Name	""	""	""	""	""
Study Protocol Components Type	""	""	""	""	""
Study Protocol Components Type Term Accession Number	""	""	""	""	""
Study Protocol Components Type Term Source REF	""	""	""	""	""
STUDY CONTACTS
Study Person Last Name	Grossberg	Mohamed	El Halawani	Bennett	Smith	Nolan	Williams	Chamchod	Heukelom	Kantor	Browne	Hutcheson	Gunn	Garden	Morrison	Frank	Rosenthal	Freymann	Fuller
Study Person First Name	Aaron J.	Abdallah S. R.	Hesham	William C.	Kirk E.	Tracy S.	Bowman	Sasikarn	Jolien	Michael E.	Theodora	Katherine A.	G. Brandon	Adam S.	William H.	Steven J.	David I.	John B.	Clifton D.
Study Person Mid Initials																			
Study Person Email	grossber@ohsu.edu	""	""	""	""	""	""	""	""	""	""	""	""	""	""	""	""	""	cdfuller@mdanderson.org
Study Person Phone																			
Study Person Fax																			
Study Person Address																			
Study Person Affiliation	Department of Radiation Oncology, The University of Texas MD Anderson Cancer Center, Houston, Texas 77030, USA	Department of Radiation Oncology, The University of Texas MD Anderson Cancer Center, Houston, Texas 77030, USA	Department of Radiation Oncology, The University of Texas MD Anderson Cancer Center, Houston, Texas 77030, USA	Department of Biomedical Informatics, University of Arkansas for Medical Sciences, Little Rock, Arkansas 72205, USA	Department of Biomedical Informatics, University of Arkansas for Medical Sciences, Little Rock, Arkansas 72205, USA	Department of Biomedical Informatics, University of Arkansas for Medical Sciences, Little Rock, Arkansas 72205, USA	Department of Radiation Oncology, The University of Texas MD Anderson Cancer Center, Houston, Texas 77030, USA	Department of Radiation Oncology, The University of Texas MD Anderson Cancer Center, Houston, Texas 77030, USA	Department of Radiation Oncology, The University of Texas MD Anderson Cancer Center, Houston, Texas 77030, USA	Department of Radiation Oncology, The University of Texas MD Anderson Cancer Center, Houston, Texas 77030, USA	Department of Radiation Oncology, The University of Texas MD Anderson Cancer Center, Houston, Texas 77030, USA	Department of Head and Neck Surgery, The University of Texas MD Anderson Cancer Center, Houston, Texas 77030, USA	Department of Radiation Oncology, The University of Texas MD Anderson Cancer Center, Houston, Texas 77030, USA	Department of Radiation Oncology, The University of Texas MD Anderson Cancer Center, Houston, Texas 77030, USA	Department of Radiation Oncology, The University of Texas MD Anderson Cancer Center, Houston, Texas 77030, USA	Department of Radiation Oncology, The University of Texas MD Anderson Cancer Center, Houston, Texas 77030, USA	Department of Radiation Oncology, The University of Texas MD Anderson Cancer Center, Houston, Texas 77030, USA	Leidos Biomedical Research, Inc. Frederick National Laboratory for Cancer Research, Frederick, Maryland 20892, USA	Department of Radiation Oncology, The University of Texas MD Anderson Cancer Center, Houston, Texas 77030, USA
Study Person Roles																			
Study Person Roles Term Accession Number																			
Study Person Roles Term Source REF																			
Comment[Study Person ORCID]	0000-0003-4690-4948	0000-0003-2064-7613																	0000-0002-5264-3994
Comment[Funder]																			
Comment[FundRef ID]																			
Comment[Funder Term Source REF]																			
Comment[Grant Identifier]																			
