# Supplementary material for: Imaging and clinical data archive for head and neck squamous cell carcinoma patients treated with radiotherapy
Source: Sci Data. 2018 Sep 4;5:180173. doi: 10.1038/sdata.2018.173 (PMC6190723; doi:10.1038/sdata.2018.173)
Supplement: Supplementary file 1 [file sdata2018173-isa1.zip › s_Grossberg_study.txt]

Source Name	Characteristics[organism]	Term Source REF	Term Accession Number	Protocol REF	Sample Name	Factor Value[grade]	Factor Value[stage]	Factor Value[tumor subsite]
The University of Texas MD Anderson Cancer Center	Homo sapiens	NCBITAXON	NCBITaxon:9606	Patient selection and clinical end points	HNSCC-01-0001	moderately to poorly diff.	IVA	Oropharynx
The University of Texas MD Anderson Cancer Center	Homo sapiens	NCBITAXON	NCBITaxon:9606	Patient selection and clinical end points	HNSCC-01-0002	moderately diff.	IVA	Nasopharynx
The University of Texas MD Anderson Cancer Center	Homo sapiens	NCBITAXON	NCBITaxon:9606	Patient selection and clinical end points	HNSCC-01-0003	moderately diff.	IVA	Oropharynx
The University of Texas MD Anderson Cancer Center	Homo sapiens	NCBITAXON	NCBITaxon:9606	Patient selection and clinical end points	HNSCC-01-0004	poorly diff.	IVA	Oropharynx
The University of Texas MD Anderson Cancer Center	Homo sapiens	NCBITAXON	NCBITaxon:9606	Patient selection and clinical end points	HNSCC-01-0005	moderately diff.	III	Oropharynx
The University of Texas MD Anderson Cancer Center	Homo sapiens	NCBITAXON	NCBITaxon:9606	Patient selection and clinical end points	HNSCC-01-0006	moderately diff.	IVA	CUP
The University of Texas MD Anderson Cancer Center	Homo sapiens	NCBITAXON	NCBITaxon:9606	Patient selection and clinical end points	HNSCC-01-0007	poorly diff.	IVB	Oropharynx
The University of Texas MD Anderson Cancer Center	Homo sapiens	NCBITAXON	NCBITaxon:9606	Patient selection and clinical end points	HNSCC-01-0008	moderately diff.	III	Oropharynx
The University of Texas MD Anderson Cancer Center	Homo sapiens	NCBITAXON	NCBITaxon:9606	Patient selection and clinical end points	HNSCC-01-0009	moderately diff.	IVA	Oropharynx
The University of Texas MD Anderson Cancer Center	Homo sapiens	NCBITAXON	NCBITaxon:9606	Patient selection and clinical end points	HNSCC-01-0010	moderately to poorly diff.	IVA	Oropharynx
The University of Texas MD Anderson Cancer Center	Homo sapiens	NCBITAXON	NCBITaxon:9606	Patient selection and clinical end points	HNSCC-01-0011	poorly diff.	III	Glottis
The University of Texas MD Anderson Cancer Center	Homo sapiens	NCBITAXON	NCBITaxon:9606	Patient selection and clinical end points	HNSCC-01-0012	moderately diff.	IVA	Oropharynx
The University of Texas MD Anderson Cancer Center	Homo sapiens	NCBITAXON	NCBITaxon:9606	Patient selection and clinical end points	HNSCC-01-0013	poorly diff.	IVA	Oropharynx
The University of Texas MD Anderson Cancer Center	Homo sapiens	NCBITAXON	NCBITaxon:9606	Patient selection and clinical end points	HNSCC-01-0014	poorly diff.	IVA	Oropharynx
The University of Texas MD Anderson Cancer Center	Homo sapiens	NCBITAXON	NCBITaxon:9606	Patient selection and clinical end points	HNSCC-01-0015	poorly diff.	IVA	Oropharynx
The University of Texas MD Anderson Cancer Center	Homo sapiens	NCBITAXON	NCBITaxon:9606	Patient selection and clinical end points	HNSCC-01-0016	moderately diff.	IVA	Oropharynx
The University of Texas MD Anderson Cancer Center	Homo sapiens	NCBITAXON	NCBITaxon:9606	Patient selection and clinical end points	HNSCC-01-0017	well diff.	IVA	CUP
The University of Texas MD Anderson Cancer Center	Homo sapiens	NCBITAXON	NCBITaxon:9606	Patient selection and clinical end points	HNSCC-01-0018	poorly diff.	IVA	Nasopharynx
The University of Texas MD Anderson Cancer Center	Homo sapiens	NCBITAXON	NCBITaxon:9606	Patient selection and clinical end points	HNSCC-01-0019	moderately to poorly diff.	IVB	Oropharynx
The University of Texas MD Anderson Cancer Center	Homo sapiens	NCBITAXON	NCBITaxon:9606	Patient selection and clinical end points	HNSCC-01-0020	moderately diff.	IVA	Oropharynx
The University of Texas MD Anderson Cancer Center	Homo sapiens	NCBITAXON	NCBITaxon:9606	Patient selection and clinical end points	HNSCC-01-0021	poorly diff.	IVA	Oropharynx
The University of Texas MD Anderson Cancer Center	Homo sapiens	NCBITAXON	NCBITaxon:9606	Patient selection and clinical end points	HNSCC-01-0022	poorly diff.	IVA	Oropharynx
The University of Texas MD Anderson Cancer Center	Homo sapiens	NCBITAXON	NCBITaxon:9606	Patient selection and clinical end points	HNSCC-01-0023	moderately diff.	IVA	Oropharynx
The University of Texas MD Anderson Cancer Center	Homo sapiens	NCBITAXON	NCBITaxon:9606	Patient selection and clinical end points	HNSCC-01-0024	poorly diff.	IVA	Oropharynx
The University of Texas MD Anderson Cancer Center	Homo sapiens	NCBITAXON	NCBITaxon:9606	Patient selection and clinical end points	HNSCC-01-0025	well diff.	III	Glottis
The University of Texas MD Anderson Cancer Center	Homo sapiens	NCBITAXON	NCBITaxon:9606	Patient selection and clinical end points	HNSCC-01-0026	poorly diff.	IVA	Oropharynx
The University of Texas MD Anderson Cancer Center	Homo sapiens	NCBITAXON	NCBITaxon:9606	Patient selection and clinical end points	HNSCC-01-0027	moderately diff.	IVA	Oral cavity
The University of Texas MD Anderson Cancer Center	Homo sapiens	NCBITAXON	NCBITaxon:9606	Patient selection and clinical end points	HNSCC-01-0028	moderately to poorly diff.	IVB	Hypopharynx
The University of Texas MD Anderson Cancer Center	Homo sapiens	NCBITAXON	NCBITaxon:9606	Patient selection and clinical end points	HNSCC-01-0029	moderately diff.	III	Oropharynx
The University of Texas MD Anderson Cancer Center	Homo sapiens	NCBITAXON	NCBITaxon:9606	Patient selection and clinical end points	HNSCC-01-0030	well diff.	IVA	Oropharynx
The University of Texas MD Anderson Cancer Center	Homo sapiens	NCBITAXON	NCBITaxon:9606	Patient selection and clinical end points	HNSCC-01-0031	moderately diff.	IVA	Oropharynx
The University of Texas MD Anderson Cancer Center	Homo sapiens	NCBITAXON	NCBITaxon:9606	Patient selection and clinical end points	HNSCC-01-0032	poorly diff.	IVA	Oropharynx
The University of Texas MD Anderson Cancer Center	Homo sapiens	NCBITAXON	NCBITaxon:9606	Patient selection and clinical end points	HNSCC-01-0033	poorly diff.	IVA	Hypopharynx
The University of Texas MD Anderson Cancer Center	Homo sapiens	NCBITAXON	NCBITaxon:9606	Patient selection and clinical end points	HNSCC-01-0034	poorly diff.	IVA	Oropharynx
The University of Texas MD Anderson Cancer Center	Homo sapiens	NCBITAXON	NCBITaxon:9606	Patient selection and clinical end points	HNSCC-01-0035	poorly diff.	IVA	Oropharynx
The University of Texas MD Anderson Cancer Center	Homo sapiens	NCBITAXON	NCBITaxon:9606	Patient selection and clinical end points	HNSCC-01-0036	poorly diff.	IVA	Oral cavity
The University of Texas MD Anderson Cancer Center	Homo sapiens	NCBITAXON	NCBITaxon:9606	Patient selection and clinical end points	HNSCC-01-0037	poorly diff.	IVA	Glottis
The University of Texas MD Anderson Cancer Center	Homo sapiens	NCBITAXON	NCBITaxon:9606	Patient selection and clinical end points	HNSCC-01-0038	poorly diff.	IVA	Oropharynx
The University of Texas MD Anderson Cancer Center	Homo sapiens	NCBITAXON	NCBITaxon:9606	Patient selection and clinical end points	HNSCC-01-0039	well diff.	III	Glottis
The University of Texas MD Anderson Cancer Center	Homo sapiens	NCBITAXON	NCBITaxon:9606	Patient selection and clinical end points	HNSCC-01-0040	poorly diff.	III	Glottis
The University of Texas MD Anderson Cancer Center	Homo sapiens	NCBITAXON	NCBITaxon:9606	Patient selection and clinical end points	HNSCC-01-0041	moderately diff.	III	Hypopharynx
The University of Texas MD Anderson Cancer Center	Homo sapiens	NCBITAXON	NCBITaxon:9606	Patient selection and clinical end points	HNSCC-01-0042	moderately to poorly diff.	III	Glottis
The University of Texas MD Anderson Cancer Center	Homo sapiens	NCBITAXON	NCBITaxon:9606	Patient selection and clinical end points	HNSCC-01-0043	moderately diff.	IVA	Oropharynx
The University of Texas MD Anderson Cancer Center	Homo sapiens	NCBITAXON	NCBITaxon:9606	Patient selection and clinical end points	HNSCC-01-0044	moderately diff.	II	Oropharynx
The University of Texas MD Anderson Cancer Center	Homo sapiens	NCBITAXON	NCBITaxon:9606	Patient selection and clinical end points	HNSCC-01-0045	moderately diff.	IVA	Oropharynx
The University of Texas MD Anderson Cancer Center	Homo sapiens	NCBITAXON	NCBITaxon:9606	Patient selection and clinical end points	HNSCC-01-0046	poorly diff.	IVA	Oropharynx
The University of Texas MD Anderson Cancer Center	Homo sapiens	NCBITAXON	NCBITaxon:9606	Patient selection and clinical end points	HNSCC-01-0047	well diff.	III	Oropharynx
The University of Texas MD Anderson Cancer Center	Homo sapiens	NCBITAXON	NCBITaxon:9606	Patient selection and clinical end points	HNSCC-01-0048	poorly diff.	IVA	Oropharynx
The University of Texas MD Anderson Cancer Center	Homo sapiens	NCBITAXON	NCBITaxon:9606	Patient selection and clinical end points	HNSCC-01-0049	poorly diff.	IVA	Oropharynx
The University of Texas MD Anderson Cancer Center	Homo sapiens	NCBITAXON	NCBITaxon:9606	Patient selection and clinical end points	HNSCC-01-0050	poorly diff.	IVA	Oropharynx
The University of Texas MD Anderson Cancer Center	Homo sapiens	NCBITAXON	NCBITaxon:9606	Patient selection and clinical end points	HNSCC-01-0051	poorly diff.	IVA	Oropharynx
The University of Texas MD Anderson Cancer Center	Homo sapiens	NCBITAXON	NCBITaxon:9606	Patient selection and clinical end points	HNSCC-01-0052	well diff.	IVA	Oropharynx
The University of Texas MD Anderson Cancer Center	Homo sapiens	NCBITAXON	NCBITaxon:9606	Patient selection and clinical end points	HNSCC-01-0053	moderately diff.	IVA	Oropharynx
The University of Texas MD Anderson Cancer Center	Homo sapiens	NCBITAXON	NCBITaxon:9606	Patient selection and clinical end points	HNSCC-01-0054	poorly diff.	IVB	Oropharynx
The University of Texas MD Anderson Cancer Center	Homo sapiens	NCBITAXON	NCBITaxon:9606	Patient selection and clinical end points	HNSCC-01-0055	poorly diff.	II	Oropharynx
The University of Texas MD Anderson Cancer Center	Homo sapiens	NCBITAXON	NCBITaxon:9606	Patient selection and clinical end points	HNSCC-01-0056	moderately diff.	IVA	Oropharynx
The University of Texas MD Anderson Cancer Center	Homo sapiens	NCBITAXON	NCBITaxon:9606	Patient selection and clinical end points	HNSCC-01-0057	moderately diff.	II	Oropharynx
The University of Texas MD Anderson Cancer Center	Homo sapiens	NCBITAXON	NCBITaxon:9606	Patient selection and clinical end points	HNSCC-01-0058	poorly diff.	IVA	Oropharynx
The University of Texas MD Anderson Cancer Center	Homo sapiens	NCBITAXON	NCBITaxon:9606	Patient selection and clinical end points	HNSCC-01-0059	well diff.	IVA	Oropharynx
The University of Texas MD Anderson Cancer Center	Homo sapiens	NCBITAXON	NCBITaxon:9606	Patient selection and clinical end points	HNSCC-01-0060	well diff.	IVA	Oropharynx
The University of Texas MD Anderson Cancer Center	Homo sapiens	NCBITAXON	NCBITaxon:9606	Patient selection and clinical end points	HNSCC-01-0061	poorly diff.	III	Oropharynx
The University of Texas MD Anderson Cancer Center	Homo sapiens	NCBITAXON	NCBITaxon:9606	Patient selection and clinical end points	HNSCC-01-0062	moderately diff.	IVA	Oropharynx
The University of Texas MD Anderson Cancer Center	Homo sapiens	NCBITAXON	NCBITaxon:9606	Patient selection and clinical end points	HNSCC-01-0063	poorly diff.	IVA	Oropharynx
The University of Texas MD Anderson Cancer Center	Homo sapiens	NCBITAXON	NCBITaxon:9606	Patient selection and clinical end points	HNSCC-01-0064	poorly diff.	I	Oropharynx
The University of Texas MD Anderson Cancer Center	Homo sapiens	NCBITAXON	NCBITaxon:9606	Patient selection and clinical end points	HNSCC-01-0065	moderately diff.	I	Oropharynx
The University of Texas MD Anderson Cancer Center	Homo sapiens	NCBITAXON	NCBITaxon:9606	Patient selection and clinical end points	HNSCC-01-0066	moderately diff.	IVA	Oropharynx
The University of Texas MD Anderson Cancer Center	Homo sapiens	NCBITAXON	NCBITaxon:9606	Patient selection and clinical end points	HNSCC-01-0067	poorly diff.	IVA	Oropharynx
The University of Texas MD Anderson Cancer Center	Homo sapiens	NCBITAXON	NCBITaxon:9606	Patient selection and clinical end points	HNSCC-01-0068	poorly diff.	IVA	Oropharynx
The University of Texas MD Anderson Cancer Center	Homo sapiens	NCBITAXON	NCBITaxon:9606	Patient selection and clinical end points	HNSCC-01-0069	poorly diff.	IVA	Oropharynx
The University of Texas MD Anderson Cancer Center	Homo sapiens	NCBITAXON	NCBITaxon:9606	Patient selection and clinical end points	HNSCC-01-0070	poorly diff.	IVA	Glottis
The University of Texas MD Anderson Cancer Center	Homo sapiens	NCBITAXON	NCBITaxon:9606	Patient selection and clinical end points	HNSCC-01-0071	poorly diff.	IVA	Oropharynx
The University of Texas MD Anderson Cancer Center	Homo sapiens	NCBITAXON	NCBITaxon:9606	Patient selection and clinical end points	HNSCC-01-0072	poorly diff.	III	Oropharynx
The University of Texas MD Anderson Cancer Center	Homo sapiens	NCBITAXON	NCBITaxon:9606	Patient selection and clinical end points	HNSCC-01-0073	poorly diff.	IVB	Oropharynx
The University of Texas MD Anderson Cancer Center	Homo sapiens	NCBITAXON	NCBITaxon:9606	Patient selection and clinical end points	HNSCC-01-0074	well diff.	III	Oropharynx
The University of Texas MD Anderson Cancer Center	Homo sapiens	NCBITAXON	NCBITaxon:9606	Patient selection and clinical end points	HNSCC-01-0075	moderately diff.	IVA	Oropharynx
The University of Texas MD Anderson Cancer Center	Homo sapiens	NCBITAXON	NCBITaxon:9606	Patient selection and clinical end points	HNSCC-01-0076	poorly diff.	III	Oropharynx
The University of Texas MD Anderson Cancer Center	Homo sapiens	NCBITAXON	NCBITaxon:9606	Patient selection and clinical end points	HNSCC-01-0077	poorly diff.	IVA	Oropharynx
The University of Texas MD Anderson Cancer Center	Homo sapiens	NCBITAXON	NCBITaxon:9606	Patient selection and clinical end points	HNSCC-01-0078	poorly diff.	III	Oropharynx
The University of Texas MD Anderson Cancer Center	Homo sapiens	NCBITAXON	NCBITaxon:9606	Patient selection and clinical end points	HNSCC-01-0079	well diff.	III	Oropharynx
The University of Texas MD Anderson Cancer Center	Homo sapiens	NCBITAXON	NCBITaxon:9606	Patient selection and clinical end points	HNSCC-01-0080	Well to moderately diff.	III	Hypopharynx
The University of Texas MD Anderson Cancer Center	Homo sapiens	NCBITAXON	NCBITaxon:9606	Patient selection and clinical end points	HNSCC-01-0081	moderately diff.	IVA	Oropharynx
The University of Texas MD Anderson Cancer Center	Homo sapiens	NCBITAXON	NCBITaxon:9606	Patient selection and clinical end points	HNSCC-01-0082	moderately diff.	III	Oropharynx
The University of Texas MD Anderson Cancer Center	Homo sapiens	NCBITAXON	NCBITaxon:9606	Patient selection and clinical end points	HNSCC-01-0083	moderately diff.	IVB	Oropharynx
The University of Texas MD Anderson Cancer Center	Homo sapiens	NCBITAXON	NCBITaxon:9606	Patient selection and clinical end points	HNSCC-01-0084	moderately diff.	IVA	Oropharynx
The University of Texas MD Anderson Cancer Center	Homo sapiens	NCBITAXON	NCBITaxon:9606	Patient selection and clinical end points	HNSCC-01-0085	moderately diff.	IVA	Oropharynx
The University of Texas MD Anderson Cancer Center	Homo sapiens	NCBITAXON	NCBITaxon:9606	Patient selection and clinical end points	HNSCC-01-0086	moderately diff.	IVA	Oropharynx
The University of Texas MD Anderson Cancer Center	Homo sapiens	NCBITAXON	NCBITaxon:9606	Patient selection and clinical end points	HNSCC-01-0087	moderately diff.	IVA	Oropharynx
The University of Texas MD Anderson Cancer Center	Homo sapiens	NCBITAXON	NCBITaxon:9606	Patient selection and clinical end points	HNSCC-01-0088	poorly diff.	IVA	Oropharynx
The University of Texas MD Anderson Cancer Center	Homo sapiens	NCBITAXON	NCBITaxon:9606	Patient selection and clinical end points	HNSCC-01-0089	moderately diff.	IVA	Oropharynx
The University of Texas MD Anderson Cancer Center	Homo sapiens	NCBITAXON	NCBITaxon:9606	Patient selection and clinical end points	HNSCC-01-0090	moderately diff.	III	Oropharynx
The University of Texas MD Anderson Cancer Center	Homo sapiens	NCBITAXON	NCBITaxon:9606	Patient selection and clinical end points	HNSCC-01-0091	poorly diff.	IVA	Oropharynx
The University of Texas MD Anderson Cancer Center	Homo sapiens	NCBITAXON	NCBITaxon:9606	Patient selection and clinical end points	HNSCC-01-0092	moderately diff.	II	Oropharynx
The University of Texas MD Anderson Cancer Center	Homo sapiens	NCBITAXON	NCBITaxon:9606	Patient selection and clinical end points	HNSCC-01-0093	moderately diff.	IVA	Oropharynx
The University of Texas MD Anderson Cancer Center	Homo sapiens	NCBITAXON	NCBITaxon:9606	Patient selection and clinical end points	HNSCC-01-0094	moderately diff.	IVA	Glottis
The University of Texas MD Anderson Cancer Center	Homo sapiens	NCBITAXON	NCBITaxon:9606	Patient selection and clinical end points	HNSCC-01-0095	poorly diff.	IVA	Oropharynx
The University of Texas MD Anderson Cancer Center	Homo sapiens	NCBITAXON	NCBITaxon:9606	Patient selection and clinical end points	HNSCC-01-0096	moderately diff.	IVA	Oropharynx
The University of Texas MD Anderson Cancer Center	Homo sapiens	NCBITAXON	NCBITaxon:9606	Patient selection and clinical end points	HNSCC-01-0097	moderately diff.	IVA	Oropharynx
The University of Texas MD Anderson Cancer Center	Homo sapiens	NCBITAXON	NCBITaxon:9606	Patient selection and clinical end points	HNSCC-01-0098	moderately diff.	IVA	Oropharynx
The University of Texas MD Anderson Cancer Center	Homo sapiens	NCBITAXON	NCBITaxon:9606	Patient selection and clinical end points	HNSCC-01-0099	moderately diff.	IVA	Oropharynx
The University of Texas MD Anderson Cancer Center	Homo sapiens	NCBITAXON	NCBITaxon:9606	Patient selection and clinical end points	HNSCC-01-0100	moderately diff.	IVA	Oropharynx
The University of Texas MD Anderson Cancer Center	Homo sapiens	NCBITAXON	NCBITaxon:9606	Patient selection and clinical end points	HNSCC-01-0101	poorly diff.	III	Glottis
The University of Texas MD Anderson Cancer Center	Homo sapiens	NCBITAXON	NCBITaxon:9606	Patient selection and clinical end points	HNSCC-01-0102	poorly diff.	IVA	Glottis
The University of Texas MD Anderson Cancer Center	Homo sapiens	NCBITAXON	NCBITaxon:9606	Patient selection and clinical end points	HNSCC-01-0103	moderately diff.	IVA	Oropharynx
The University of Texas MD Anderson Cancer Center	Homo sapiens	NCBITAXON	NCBITaxon:9606	Patient selection and clinical end points	HNSCC-01-0104	undiff.	IVA	Oropharynx
The University of Texas MD Anderson Cancer Center	Homo sapiens	NCBITAXON	NCBITaxon:9606	Patient selection and clinical end points	HNSCC-01-0105	poorly diff.	IVB	Oropharynx
The University of Texas MD Anderson Cancer Center	Homo sapiens	NCBITAXON	NCBITaxon:9606	Patient selection and clinical end points	HNSCC-01-0106	poorly diff.	IVA	Oropharynx
The University of Texas MD Anderson Cancer Center	Homo sapiens	NCBITAXON	NCBITaxon:9606	Patient selection and clinical end points	HNSCC-01-0107	moderately diff.	IVA	Oropharynx
The University of Texas MD Anderson Cancer Center	Homo sapiens	NCBITAXON	NCBITaxon:9606	Patient selection and clinical end points	HNSCC-01-0108	moderately diff.	IVA	Oropharynx
The University of Texas MD Anderson Cancer Center	Homo sapiens	NCBITAXON	NCBITaxon:9606	Patient selection and clinical end points	HNSCC-01-0109	moderately diff.	IVA	Oropharynx
The University of Texas MD Anderson Cancer Center	Homo sapiens	NCBITAXON	NCBITaxon:9606	Patient selection and clinical end points	HNSCC-01-0110	poorly diff.	IVA	Oropharynx
The University of Texas MD Anderson Cancer Center	Homo sapiens	NCBITAXON	NCBITaxon:9606	Patient selection and clinical end points	HNSCC-01-0111	moderately to poorly diff.	IVA	Oropharynx
The University of Texas MD Anderson Cancer Center	Homo sapiens	NCBITAXON	NCBITaxon:9606	Patient selection and clinical end points	HNSCC-01-0112	poorly diff.	IVA	Oropharynx
The University of Texas MD Anderson Cancer Center	Homo sapiens	NCBITAXON	NCBITaxon:9606	Patient selection and clinical end points	HNSCC-01-0113	moderately diff.	IVA	Oropharynx
The University of Texas MD Anderson Cancer Center	Homo sapiens	NCBITAXON	NCBITaxon:9606	Patient selection and clinical end points	HNSCC-01-0114	moderately diff.	IVA	Oropharynx
The University of Texas MD Anderson Cancer Center	Homo sapiens	NCBITAXON	NCBITaxon:9606	Patient selection and clinical end points	HNSCC-01-0115	poorly diff.	IVA	Oropharynx
The University of Texas MD Anderson Cancer Center	Homo sapiens	NCBITAXON	NCBITaxon:9606	Patient selection and clinical end points	HNSCC-01-0116	well diff.	IVA	Oropharynx
The University of Texas MD Anderson Cancer Center	Homo sapiens	NCBITAXON	NCBITaxon:9606	Patient selection and clinical end points	HNSCC-01-0117	moderately diff.	IVA	Oropharynx
The University of Texas MD Anderson Cancer Center	Homo sapiens	NCBITAXON	NCBITaxon:9606	Patient selection and clinical end points	HNSCC-01-0118	moderately diff.	IVA	Oropharynx
The University of Texas MD Anderson Cancer Center	Homo sapiens	NCBITAXON	NCBITaxon:9606	Patient selection and clinical end points	HNSCC-01-0119	poorly diff.	IVA	Sinus
The University of Texas MD Anderson Cancer Center	Homo sapiens	NCBITAXON	NCBITaxon:9606	Patient selection and clinical end points	HNSCC-01-0120	moderately diff.	IVA	Oropharynx
The University of Texas MD Anderson Cancer Center	Homo sapiens	NCBITAXON	NCBITaxon:9606	Patient selection and clinical end points	HNSCC-01-0121	moderately diff.	IVA	Oropharynx
The University of Texas MD Anderson Cancer Center	Homo sapiens	NCBITAXON	NCBITaxon:9606	Patient selection and clinical end points	HNSCC-01-0122	moderately diff.	IVB	Nasopharynx
The University of Texas MD Anderson Cancer Center	Homo sapiens	NCBITAXON	NCBITaxon:9606	Patient selection and clinical end points	HNSCC-01-0123	moderately diff.	IVA	Nasopharynx
The University of Texas MD Anderson Cancer Center	Homo sapiens	NCBITAXON	NCBITaxon:9606	Patient selection and clinical end points	HNSCC-01-0124	moderately diff.	IVA	Oropharynx
The University of Texas MD Anderson Cancer Center	Homo sapiens	NCBITAXON	NCBITaxon:9606	Patient selection and clinical end points	HNSCC-01-0125	poorly diff.	IVA	Oropharynx
The University of Texas MD Anderson Cancer Center	Homo sapiens	NCBITAXON	NCBITaxon:9606	Patient selection and clinical end points	HNSCC-01-0126	poorly diff.	IVA	Oropharynx
The University of Texas MD Anderson Cancer Center	Homo sapiens	NCBITAXON	NCBITaxon:9606	Patient selection and clinical end points	HNSCC-01-0127	poorly diff.	IVA	Oropharynx
The University of Texas MD Anderson Cancer Center	Homo sapiens	NCBITAXON	NCBITaxon:9606	Patient selection and clinical end points	HNSCC-01-0128	poorly diff.	III	Oropharynx
The University of Texas MD Anderson Cancer Center	Homo sapiens	NCBITAXON	NCBITaxon:9606	Patient selection and clinical end points	HNSCC-01-0129	poorly diff.	IVA	Oropharynx
The University of Texas MD Anderson Cancer Center	Homo sapiens	NCBITAXON	NCBITaxon:9606	Patient selection and clinical end points	HNSCC-01-0130	moderately diff.	IVA	Nasopharynx
The University of Texas MD Anderson Cancer Center	Homo sapiens	NCBITAXON	NCBITaxon:9606	Patient selection and clinical end points	HNSCC-01-0131	well diff.	IVA	Oropharynx
The University of Texas MD Anderson Cancer Center	Homo sapiens	NCBITAXON	NCBITaxon:9606	Patient selection and clinical end points	HNSCC-01-0132	poorly diff.	IVB	Oropharynx
The University of Texas MD Anderson Cancer Center	Homo sapiens	NCBITAXON	NCBITaxon:9606	Patient selection and clinical end points	HNSCC-01-0133	poorly diff.	IVA	Oropharynx
The University of Texas MD Anderson Cancer Center	Homo sapiens	NCBITAXON	NCBITaxon:9606	Patient selection and clinical end points	HNSCC-01-0134	moderately diff.	IVA	Oropharynx
The University of Texas MD Anderson Cancer Center	Homo sapiens	NCBITAXON	NCBITaxon:9606	Patient selection and clinical end points	HNSCC-01-0135	moderately diff.	IVA	Oropharynx
The University of Texas MD Anderson Cancer Center	Homo sapiens	NCBITAXON	NCBITaxon:9606	Patient selection and clinical end points	HNSCC-01-0136	poorly diff.	IVA	Oropharynx
The University of Texas MD Anderson Cancer Center	Homo sapiens	NCBITAXON	NCBITaxon:9606	Patient selection and clinical end points	HNSCC-01-0137	well diff.	III	Oropharynx
The University of Texas MD Anderson Cancer Center	Homo sapiens	NCBITAXON	NCBITaxon:9606	Patient selection and clinical end points	HNSCC-01-0138	moderately diff.	IVA	Oropharynx
The University of Texas MD Anderson Cancer Center	Homo sapiens	NCBITAXON	NCBITaxon:9606	Patient selection and clinical end points	HNSCC-01-0139	undiff.	IVA	Oropharynx
The University of Texas MD Anderson Cancer Center	Homo sapiens	NCBITAXON	NCBITaxon:9606	Patient selection and clinical end points	HNSCC-01-0140	undiff.	IVA	Oropharynx
The University of Texas MD Anderson Cancer Center	Homo sapiens	NCBITAXON	NCBITaxon:9606	Patient selection and clinical end points	HNSCC-01-0141	poorly diff.	IVA	Oropharynx
The University of Texas MD Anderson Cancer Center	Homo sapiens	NCBITAXON	NCBITaxon:9606	Patient selection and clinical end points	HNSCC-01-0142	moderately diff.	IVB	Oropharynx
The University of Texas MD Anderson Cancer Center	Homo sapiens	NCBITAXON	NCBITaxon:9606	Patient selection and clinical end points	HNSCC-01-0143	Well to moderately diff.	IVA	Oropharynx
The University of Texas MD Anderson Cancer Center	Homo sapiens	NCBITAXON	NCBITaxon:9606	Patient selection and clinical end points	HNSCC-01-0144	poorly diff.	III	Oropharynx
The University of Texas MD Anderson Cancer Center	Homo sapiens	NCBITAXON	NCBITaxon:9606	Patient selection and clinical end points	HNSCC-01-0145	poorly diff.	IVA	Oropharynx
The University of Texas MD Anderson Cancer Center	Homo sapiens	NCBITAXON	NCBITaxon:9606	Patient selection and clinical end points	HNSCC-01-0146	moderately diff.	III	Oropharynx
The University of Texas MD Anderson Cancer Center	Homo sapiens	NCBITAXON	NCBITaxon:9606	Patient selection and clinical end points	HNSCC-01-0147	poorly diff.	IVA	Oropharynx
The University of Texas MD Anderson Cancer Center	Homo sapiens	NCBITAXON	NCBITaxon:9606	Patient selection and clinical end points	HNSCC-01-0148	moderately diff.	IVA	Oropharynx
The University of Texas MD Anderson Cancer Center	Homo sapiens	NCBITAXON	NCBITaxon:9606	Patient selection and clinical end points	HNSCC-01-0149	poorly diff.	IVA	Oropharynx
The University of Texas MD Anderson Cancer Center	Homo sapiens	NCBITAXON	NCBITaxon:9606	Patient selection and clinical end points	HNSCC-01-0150	poorly diff.	IVB	Oropharynx
The University of Texas MD Anderson Cancer Center	Homo sapiens	NCBITAXON	NCBITaxon:9606	Patient selection and clinical end points	HNSCC-01-0151	moderately diff.	IVA	Oropharynx
The University of Texas MD Anderson Cancer Center	Homo sapiens	NCBITAXON	NCBITaxon:9606	Patient selection and clinical end points	HNSCC-01-0152	poorly diff.	IVA	Oropharynx
The University of Texas MD Anderson Cancer Center	Homo sapiens	NCBITAXON	NCBITaxon:9606	Patient selection and clinical end points	HNSCC-01-0153	poorly diff.	IVA	Glottis
The University of Texas MD Anderson Cancer Center	Homo sapiens	NCBITAXON	NCBITaxon:9606	Patient selection and clinical end points	HNSCC-01-0154	poorly diff.	IVA	Oropharynx
The University of Texas MD Anderson Cancer Center	Homo sapiens	NCBITAXON	NCBITaxon:9606	Patient selection and clinical end points	HNSCC-01-0155	moderately diff.	IVA	Hypopharynx
The University of Texas MD Anderson Cancer Center	Homo sapiens	NCBITAXON	NCBITaxon:9606	Patient selection and clinical end points	HNSCC-01-0156	poorly diff.	IVA	Oral cavity
The University of Texas MD Anderson Cancer Center	Homo sapiens	NCBITAXON	NCBITaxon:9606	Patient selection and clinical end points	HNSCC-01-0157	moderately to poorly diff.	IVA	Glottis
The University of Texas MD Anderson Cancer Center	Homo sapiens	NCBITAXON	NCBITaxon:9606	Patient selection and clinical end points	HNSCC-01-0158	poorly diff.	IVB	Oropharynx
The University of Texas MD Anderson Cancer Center	Homo sapiens	NCBITAXON	NCBITaxon:9606	Patient selection and clinical end points	HNSCC-01-0159	moderately to poorly diff.	IVA	Glottis
The University of Texas MD Anderson Cancer Center	Homo sapiens	NCBITAXON	NCBITaxon:9606	Patient selection and clinical end points	HNSCC-01-0160	moderately diff.	IVB	Oropharynx
The University of Texas MD Anderson Cancer Center	Homo sapiens	NCBITAXON	NCBITaxon:9606	Patient selection and clinical end points	HNSCC-01-0161	poorly diff.	IVA	Oropharynx
The University of Texas MD Anderson Cancer Center	Homo sapiens	NCBITAXON	NCBITaxon:9606	Patient selection and clinical end points	HNSCC-01-0162	moderately diff.	III	Glottis
The University of Texas MD Anderson Cancer Center	Homo sapiens	NCBITAXON	NCBITaxon:9606	Patient selection and clinical end points	HNSCC-01-0163	poorly diff.	IVA	Hypopharynx
The University of Texas MD Anderson Cancer Center	Homo sapiens	NCBITAXON	NCBITaxon:9606	Patient selection and clinical end points	HNSCC-01-0164	moderately diff.	IVA	CUP
The University of Texas MD Anderson Cancer Center	Homo sapiens	NCBITAXON	NCBITaxon:9606	Patient selection and clinical end points	HNSCC-01-0165	poorly diff.	IVA	Glottis
The University of Texas MD Anderson Cancer Center	Homo sapiens	NCBITAXON	NCBITaxon:9606	Patient selection and clinical end points	HNSCC-01-0166	moderately diff.	IVA	Oropharynx
The University of Texas MD Anderson Cancer Center	Homo sapiens	NCBITAXON	NCBITaxon:9606	Patient selection and clinical end points	HNSCC-01-0167	moderately diff.	IVA	Glottis
The University of Texas MD Anderson Cancer Center	Homo sapiens	NCBITAXON	NCBITaxon:9606	Patient selection and clinical end points	HNSCC-01-0168	moderately diff.	III	Oropharynx
The University of Texas MD Anderson Cancer Center	Homo sapiens	NCBITAXON	NCBITaxon:9606	Patient selection and clinical end points	HNSCC-01-0169	moderately diff.	IVA	Hypopharynx
The University of Texas MD Anderson Cancer Center	Homo sapiens	NCBITAXON	NCBITaxon:9606	Patient selection and clinical end points	HNSCC-01-0170	poorly diff.	IVA	Oropharynx
The University of Texas MD Anderson Cancer Center	Homo sapiens	NCBITAXON	NCBITaxon:9606	Patient selection and clinical end points	HNSCC-01-0171	poorly diff.	III	Oral cavity
The University of Texas MD Anderson Cancer Center	Homo sapiens	NCBITAXON	NCBITaxon:9606	Patient selection and clinical end points	HNSCC-01-0172	well diff.	IVB	Oropharynx
The University of Texas MD Anderson Cancer Center	Homo sapiens	NCBITAXON	NCBITaxon:9606	Patient selection and clinical end points	HNSCC-01-0173	moderately diff.	III	Hypopharynx
The University of Texas MD Anderson Cancer Center	Homo sapiens	NCBITAXON	NCBITaxon:9606	Patient selection and clinical end points	HNSCC-01-0174	moderately to poorly diff.	IVB	Hypopharynx
The University of Texas MD Anderson Cancer Center	Homo sapiens	NCBITAXON	NCBITaxon:9606	Patient selection and clinical end points	HNSCC-01-0175	moderately to poorly diff.	I	Oral cavity
The University of Texas MD Anderson Cancer Center	Homo sapiens	NCBITAXON	NCBITaxon:9606	Patient selection and clinical end points	HNSCC-01-0176	moderately diff.	IVB	Oropharynx
The University of Texas MD Anderson Cancer Center	Homo sapiens	NCBITAXON	NCBITaxon:9606	Patient selection and clinical end points	HNSCC-01-0177	Well to moderately diff.	IVA	Hypopharynx
The University of Texas MD Anderson Cancer Center	Homo sapiens	NCBITAXON	NCBITaxon:9606	Patient selection and clinical end points	HNSCC-01-0178	moderately diff.	IVA	CUP
The University of Texas MD Anderson Cancer Center	Homo sapiens	NCBITAXON	NCBITaxon:9606	Patient selection and clinical end points	HNSCC-01-0179	poorly diff.	II	Oropharynx
The University of Texas MD Anderson Cancer Center	Homo sapiens	NCBITAXON	NCBITaxon:9606	Patient selection and clinical end points	HNSCC-01-0180	moderately diff.	IVA	Oropharynx
The University of Texas MD Anderson Cancer Center	Homo sapiens	NCBITAXON	NCBITaxon:9606	Patient selection and clinical end points	HNSCC-01-0181	moderately diff.	IVB	Sinus
The University of Texas MD Anderson Cancer Center	Homo sapiens	NCBITAXON	NCBITaxon:9606	Patient selection and clinical end points	HNSCC-01-0182	moderately diff.	IVA	Oropharynx
The University of Texas MD Anderson Cancer Center	Homo sapiens	NCBITAXON	NCBITaxon:9606	Patient selection and clinical end points	HNSCC-01-0183	poorly diff.	III	Oral cavity
The University of Texas MD Anderson Cancer Center	Homo sapiens	NCBITAXON	NCBITaxon:9606	Patient selection and clinical end points	HNSCC-01-0184	moderately diff.	IVA	Oropharynx
The University of Texas MD Anderson Cancer Center	Homo sapiens	NCBITAXON	NCBITaxon:9606	Patient selection and clinical end points	HNSCC-01-0185	moderately diff.	IVA	Oropharynx
The University of Texas MD Anderson Cancer Center	Homo sapiens	NCBITAXON	NCBITaxon:9606	Patient selection and clinical end points	HNSCC-01-0186	poorly diff.	IVA	Oropharynx
The University of Texas MD Anderson Cancer Center	Homo sapiens	NCBITAXON	NCBITaxon:9606	Patient selection and clinical end points	HNSCC-01-0187	poorly diff.	IVB	Glottis
The University of Texas MD Anderson Cancer Center	Homo sapiens	NCBITAXON	NCBITaxon:9606	Patient selection and clinical end points	HNSCC-01-0188	well diff.	IVA	Oropharynx
The University of Texas MD Anderson Cancer Center	Homo sapiens	NCBITAXON	NCBITaxon:9606	Patient selection and clinical end points	HNSCC-01-0189	poorly diff.	IVA	Oropharynx
The University of Texas MD Anderson Cancer Center	Homo sapiens	NCBITAXON	NCBITaxon:9606	Patient selection and clinical end points	HNSCC-01-0190	moderately to poorly diff.	IVA	Oral cavity
The University of Texas MD Anderson Cancer Center	Homo sapiens	NCBITAXON	NCBITaxon:9606	Patient selection and clinical end points	HNSCC-01-0191	moderately diff.	IVA	Oropharynx
The University of Texas MD Anderson Cancer Center	Homo sapiens	NCBITAXON	NCBITaxon:9606	Patient selection and clinical end points	HNSCC-01-0192	poorly diff.	I	Oropharynx
The University of Texas MD Anderson Cancer Center	Homo sapiens	NCBITAXON	NCBITaxon:9606	Patient selection and clinical end points	HNSCC-01-0193	moderately diff.	IVA	Oral cavity
The University of Texas MD Anderson Cancer Center	Homo sapiens	NCBITAXON	NCBITaxon:9606	Patient selection and clinical end points	HNSCC-01-0194	moderately diff.	IVA	CUP
The University of Texas MD Anderson Cancer Center	Homo sapiens	NCBITAXON	NCBITaxon:9606	Patient selection and clinical end points	HNSCC-01-0195	poorly diff.	IVA	CUP
The University of Texas MD Anderson Cancer Center	Homo sapiens	NCBITAXON	NCBITaxon:9606	Patient selection and clinical end points	HNSCC-01-0196	poorly diff.	IVA	Oropharynx
The University of Texas MD Anderson Cancer Center	Homo sapiens	NCBITAXON	NCBITaxon:9606	Patient selection and clinical end points	HNSCC-01-0197	poorly diff.	III	Oropharynx
The University of Texas MD Anderson Cancer Center	Homo sapiens	NCBITAXON	NCBITaxon:9606	Patient selection and clinical end points	HNSCC-01-0198	moderately diff.	IVB	Oropharynx
The University of Texas MD Anderson Cancer Center	Homo sapiens	NCBITAXON	NCBITaxon:9606	Patient selection and clinical end points	HNSCC-01-0199	well diff.	IVA	Sinus
The University of Texas MD Anderson Cancer Center	Homo sapiens	NCBITAXON	NCBITaxon:9606	Patient selection and clinical end points	HNSCC-01-0200	poorly diff.	IVA	Oropharynx
The University of Texas MD Anderson Cancer Center	Homo sapiens	NCBITAXON	NCBITaxon:9606	Patient selection and clinical end points	HNSCC-01-0201	moderately diff.	III	Nasopharynx
The University of Texas MD Anderson Cancer Center	Homo sapiens	NCBITAXON	NCBITaxon:9606	Patient selection and clinical end points	HNSCC-01-0202	poorly diff.	IVA	Oropharynx
The University of Texas MD Anderson Cancer Center	Homo sapiens	NCBITAXON	NCBITaxon:9606	Patient selection and clinical end points	HNSCC-01-0203	poorly diff.	IVA	Glottis
The University of Texas MD Anderson Cancer Center	Homo sapiens	NCBITAXON	NCBITaxon:9606	Patient selection and clinical end points	HNSCC-01-0204	moderately to poorly diff.	IVA	Oropharynx
The University of Texas MD Anderson Cancer Center	Homo sapiens	NCBITAXON	NCBITaxon:9606	Patient selection and clinical end points	HNSCC-01-0205	moderately diff.	IVA	Hypopharynx
The University of Texas MD Anderson Cancer Center	Homo sapiens	NCBITAXON	NCBITaxon:9606	Patient selection and clinical end points	HNSCC-01-0206	well diff.	IVA	Hypopharynx
The University of Texas MD Anderson Cancer Center	Homo sapiens	NCBITAXON	NCBITaxon:9606	Patient selection and clinical end points	HNSCC-01-0207	moderately diff.	IVA	Oropharynx
The University of Texas MD Anderson Cancer Center	Homo sapiens	NCBITAXON	NCBITaxon:9606	Patient selection and clinical end points	HNSCC-01-0208	poorly diff.	IVA	Glottis
The University of Texas MD Anderson Cancer Center	Homo sapiens	NCBITAXON	NCBITaxon:9606	Patient selection and clinical end points	HNSCC-01-0209	moderately diff.	IVA	Oropharynx
The University of Texas MD Anderson Cancer Center	Homo sapiens	NCBITAXON	NCBITaxon:9606	Patient selection and clinical end points	HNSCC-01-0210	well diff.	IVA	Glottis
The University of Texas MD Anderson Cancer Center	Homo sapiens	NCBITAXON	NCBITaxon:9606	Patient selection and clinical end points	HNSCC-01-0211	moderately diff.	IVA	Glottis
The University of Texas MD Anderson Cancer Center	Homo sapiens	NCBITAXON	NCBITaxon:9606	Patient selection and clinical end points	HNSCC-01-0212	moderately diff.	IVA	Glottis
The University of Texas MD Anderson Cancer Center	Homo sapiens	NCBITAXON	NCBITaxon:9606	Patient selection and clinical end points	HNSCC-01-0213	well diff.	IVA	Glottis
The University of Texas MD Anderson Cancer Center	Homo sapiens	NCBITAXON	NCBITaxon:9606	Patient selection and clinical end points	HNSCC-01-0214	moderately diff.	IVA	Glottis
The University of Texas MD Anderson Cancer Center	Homo sapiens	NCBITAXON	NCBITaxon:9606	Patient selection and clinical end points	HNSCC-01-0215	poorly diff.	IVA	Oropharynx
