# Supplementary material for: Imaging and clinical data archive for head and neck squamous cell carcinoma patients treated with radiotherapy
Source: Sci Data. 2018 Sep 4;5:180173. doi: 10.1038/sdata.2018.173 (PMC6190723; doi:10.1038/sdata.2018.173)
Supplement: Supplementary file 1 [file sdata2018173-isa1.zip › a_Grossberg_assay.txt]

Sample Name	Protocol REF	Parameter Value[instrument]	Parameter Value[manufacturer]	Protocol REF	Protocol REF	Protocol REF	Assay Name	Raw Data File	Comment[Data Repository]	Comment[Data Record Accession]	Comment[Data Record URI]	Factor Value[grade]	Factor Value[stage]
HNSCC-01-0001	Image Acquisition	Discovery STE	GE MEDICAL SYSTEMS	Radiation Treatment Planning	Body Composition Analysis	Data transmission and de-identification	1.3.6.1.4.1.14519.5.2.1.1706.8040.185781957936988553557006908612	HNSCC-doiJNLP-Lwi93B55.jnlp	The Cancer Imaging Archive	doi:10.7937/K9/TCIA.2017.umz8dv6s	http://doi.org/10.7937/K9/TCIA.2017.umz8dv6s	moderately to poorly diff.	IVA
HNSCC-01-0001	Image Acquisition	Discovery STE	GE MEDICAL SYSTEMS	Radiation Treatment Planning	Body Composition Analysis	Data transmission and de-identification	1.3.6.1.4.1.14519.5.2.1.1706.8040.298197162770268400301730531515	HNSCC-doiJNLP-Lwi93B55.jnlp	The Cancer Imaging Archive	doi:10.7937/K9/TCIA.2017.umz8dv6s	http://doi.org/10.7937/K9/TCIA.2017.umz8dv6s	moderately to poorly diff.	IVA
HNSCC-01-0001	Image Acquisition	Discovery STE	GE MEDICAL SYSTEMS	Radiation Treatment Planning	Body Composition Analysis	Data transmission and de-identification	1.3.6.1.4.1.14519.5.2.1.1706.8040.182477636067594830828043829271	HNSCC-doiJNLP-Lwi93B55.jnlp	The Cancer Imaging Archive	doi:10.7937/K9/TCIA.2017.umz8dv6s	http://doi.org/10.7937/K9/TCIA.2017.umz8dv6s	moderately to poorly diff.	IVA
HNSCC-01-0001	Image Acquisition	Discovery STE	GE MEDICAL SYSTEMS	Radiation Treatment Planning	Body Composition Analysis	Data transmission and de-identification	1.3.6.1.4.1.14519.5.2.1.1706.8040.210007744570635546166714525068	HNSCC-doiJNLP-Lwi93B55.jnlp	The Cancer Imaging Archive	doi:10.7937/K9/TCIA.2017.umz8dv6s	http://doi.org/10.7937/K9/TCIA.2017.umz8dv6s	moderately to poorly diff.	IVA
HNSCC-01-0001	Image Acquisition	Discovery STE	GE MEDICAL SYSTEMS	Radiation Treatment Planning	Body Composition Analysis	Data transmission and de-identification	1.3.6.1.4.1.14519.5.2.1.1706.8040.305212762308252149853668352932	HNSCC-doiJNLP-Lwi93B55.jnlp	The Cancer Imaging Archive	doi:10.7937/K9/TCIA.2017.umz8dv6s	http://doi.org/10.7937/K9/TCIA.2017.umz8dv6s	moderately to poorly diff.	IVA
HNSCC-01-0001	Image Acquisition	Discovery STE	GE MEDICAL SYSTEMS	Radiation Treatment Planning	Body Composition Analysis	Data transmission and de-identification	1.3.6.1.4.1.14519.5.2.1.1706.8040.477256788493480202565445213575	HNSCC-doiJNLP-Lwi93B55.jnlp	The Cancer Imaging Archive	doi:10.7937/K9/TCIA.2017.umz8dv6s	http://doi.org/10.7937/K9/TCIA.2017.umz8dv6s	moderately to poorly diff.	IVA
HNSCC-01-0001	Image Acquisition	Discovery STE	GE MEDICAL SYSTEMS	Radiation Treatment Planning	Body Composition Analysis	Data transmission and de-identification	1.3.6.1.4.1.14519.5.2.1.1706.8040.868288851446304820044692604291	HNSCC-doiJNLP-Lwi93B55.jnlp	The Cancer Imaging Archive	doi:10.7937/K9/TCIA.2017.umz8dv6s	http://doi.org/10.7937/K9/TCIA.2017.umz8dv6s	moderately to poorly diff.	IVA
HNSCC-01-0001	Image Acquisition	Pinnacle3	ADAC	Radiation Treatment Planning	Body Composition Analysis	Data transmission and de-identification	1.3.6.1.4.1.14519.5.2.1.1706.8040.150602874655732880945154527032	HNSCC-doiJNLP-Lwi93B55.jnlp	The Cancer Imaging Archive	doi:10.7937/K9/TCIA.2017.umz8dv6s	http://doi.org/10.7937/K9/TCIA.2017.umz8dv6s	moderately to poorly diff.	IVA
HNSCC-01-0001	Image Acquisition	Pinnacle3	ADAC	Radiation Treatment Planning	Body Composition Analysis	Data transmission and de-identification	1.3.6.1.4.1.14519.5.2.1.1706.8040.244695219130951879840699778710	HNSCC-doiJNLP-Lwi93B55.jnlp	The Cancer Imaging Archive	doi:10.7937/K9/TCIA.2017.umz8dv6s	http://doi.org/10.7937/K9/TCIA.2017.umz8dv6s	moderately to poorly diff.	IVA
HNSCC-01-0001	Image Acquisition	Pinnacle3	ADAC	Radiation Treatment Planning	Body Composition Analysis	Data transmission and de-identification	1.3.6.1.4.1.14519.5.2.1.1706.8040.710917975285844947054680280727	HNSCC-doiJNLP-Lwi93B55.jnlp	The Cancer Imaging Archive	doi:10.7937/K9/TCIA.2017.umz8dv6s	http://doi.org/10.7937/K9/TCIA.2017.umz8dv6s	moderately to poorly diff.	IVA
HNSCC-01-0001	Image Acquisition	PQ5000	Philips Medical Systems	Radiation Treatment Planning	Body Composition Analysis	Data transmission and de-identification	1.3.6.1.4.1.14519.5.2.1.1706.8040.898612621408214889027419428768	HNSCC-doiJNLP-Lwi93B55.jnlp	The Cancer Imaging Archive	doi:10.7937/K9/TCIA.2017.umz8dv6s	http://doi.org/10.7937/K9/TCIA.2017.umz8dv6s	moderately to poorly diff.	IVA
HNSCC-01-0001	Image Acquisition	Discovery STE	GE MEDICAL SYSTEMS	Radiation Treatment Planning	Body Composition Analysis	Data transmission and de-identification	1.3.6.1.4.1.14519.5.2.1.1706.8040.157037781170457401782698627824	HNSCC-doiJNLP-Lwi93B55.jnlp	The Cancer Imaging Archive	doi:10.7937/K9/TCIA.2017.umz8dv6s	http://doi.org/10.7937/K9/TCIA.2017.umz8dv6s	moderately to poorly diff.	IVA
HNSCC-01-0001	Image Acquisition	Discovery STE	GE MEDICAL SYSTEMS	Radiation Treatment Planning	Body Composition Analysis	Data transmission and de-identification	1.3.6.1.4.1.14519.5.2.1.1706.8040.179676857865071728204685714318	HNSCC-doiJNLP-Lwi93B55.jnlp	The Cancer Imaging Archive	doi:10.7937/K9/TCIA.2017.umz8dv6s	http://doi.org/10.7937/K9/TCIA.2017.umz8dv6s	moderately to poorly diff.	IVA
HNSCC-01-0001	Image Acquisition	Discovery STE	GE MEDICAL SYSTEMS	Radiation Treatment Planning	Body Composition Analysis	Data transmission and de-identification	1.3.6.1.4.1.14519.5.2.1.1706.8040.291436290464093187619122791259	HNSCC-doiJNLP-Lwi93B55.jnlp	The Cancer Imaging Archive	doi:10.7937/K9/TCIA.2017.umz8dv6s	http://doi.org/10.7937/K9/TCIA.2017.umz8dv6s	moderately to poorly diff.	IVA
HNSCC-01-0001	Image Acquisition	Discovery STE	GE MEDICAL SYSTEMS	Radiation Treatment Planning	Body Composition Analysis	Data transmission and de-identification	1.3.6.1.4.1.14519.5.2.1.1706.8040.324195958178312580902646761630	HNSCC-doiJNLP-Lwi93B55.jnlp	The Cancer Imaging Archive	doi:10.7937/K9/TCIA.2017.umz8dv6s	http://doi.org/10.7937/K9/TCIA.2017.umz8dv6s	moderately to poorly diff.	IVA
HNSCC-01-0002	Image Acquisition	Discovery STE	GE MEDICAL SYSTEMS	Radiation Treatment Planning	Body Composition Analysis	Data transmission and de-identification	1.3.6.1.4.1.14519.5.2.1.1706.8040.107439535001300525718983564736	HNSCC-doiJNLP-Lwi93B55.jnlp	The Cancer Imaging Archive	doi:10.7937/K9/TCIA.2017.umz8dv6s	http://doi.org/10.7937/K9/TCIA.2017.umz8dv6s	moderately diff.	IVA
HNSCC-01-0002	Image Acquisition	Discovery STE	GE MEDICAL SYSTEMS	Radiation Treatment Planning	Body Composition Analysis	Data transmission and de-identification	1.3.6.1.4.1.14519.5.2.1.1706.8040.161256244680408540057690910569	HNSCC-doiJNLP-Lwi93B55.jnlp	The Cancer Imaging Archive	doi:10.7937/K9/TCIA.2017.umz8dv6s	http://doi.org/10.7937/K9/TCIA.2017.umz8dv6s	moderately diff.	IVA
HNSCC-01-0002	Image Acquisition	Discovery STE	GE MEDICAL SYSTEMS	Radiation Treatment Planning	Body Composition Analysis	Data transmission and de-identification	1.3.6.1.4.1.14519.5.2.1.1706.8040.224990779858766856346169058529	HNSCC-doiJNLP-Lwi93B55.jnlp	The Cancer Imaging Archive	doi:10.7937/K9/TCIA.2017.umz8dv6s	http://doi.org/10.7937/K9/TCIA.2017.umz8dv6s	moderately diff.	IVA
HNSCC-01-0002	Image Acquisition	Discovery STE	GE MEDICAL SYSTEMS	Radiation Treatment Planning	Body Composition Analysis	Data transmission and de-identification	1.3.6.1.4.1.14519.5.2.1.1706.8040.266170699590350253641923280757	HNSCC-doiJNLP-Lwi93B55.jnlp	The Cancer Imaging Archive	doi:10.7937/K9/TCIA.2017.umz8dv6s	http://doi.org/10.7937/K9/TCIA.2017.umz8dv6s	moderately diff.	IVA
HNSCC-01-0002	Image Acquisition	Discovery STE	GE MEDICAL SYSTEMS	Radiation Treatment Planning	Body Composition Analysis	Data transmission and de-identification	1.3.6.1.4.1.14519.5.2.1.1706.8040.334045351846585899836969457221	HNSCC-doiJNLP-Lwi93B55.jnlp	The Cancer Imaging Archive	doi:10.7937/K9/TCIA.2017.umz8dv6s	http://doi.org/10.7937/K9/TCIA.2017.umz8dv6s	moderately diff.	IVA
HNSCC-01-0002	Image Acquisition	Pinnacle3	ADAC	Radiation Treatment Planning	Body Composition Analysis	Data transmission and de-identification	1.3.6.1.4.1.14519.5.2.1.1706.8040.194785768188358635564290964573	HNSCC-doiJNLP-Lwi93B55.jnlp	The Cancer Imaging Archive	doi:10.7937/K9/TCIA.2017.umz8dv6s	http://doi.org/10.7937/K9/TCIA.2017.umz8dv6s	moderately diff.	IVA
HNSCC-01-0002	Image Acquisition	Pinnacle3	ADAC	Radiation Treatment Planning	Body Composition Analysis	Data transmission and de-identification	1.3.6.1.4.1.14519.5.2.1.1706.8040.229947658766879287125392556680	HNSCC-doiJNLP-Lwi93B55.jnlp	The Cancer Imaging Archive	doi:10.7937/K9/TCIA.2017.umz8dv6s	http://doi.org/10.7937/K9/TCIA.2017.umz8dv6s	moderately diff.	IVA
HNSCC-01-0002	Image Acquisition	Pinnacle3	ADAC	Radiation Treatment Planning	Body Composition Analysis	Data transmission and de-identification	1.3.6.1.4.1.14519.5.2.1.1706.8040.232007722007819287356860034430	HNSCC-doiJNLP-Lwi93B55.jnlp	The Cancer Imaging Archive	doi:10.7937/K9/TCIA.2017.umz8dv6s	http://doi.org/10.7937/K9/TCIA.2017.umz8dv6s	moderately diff.	IVA
HNSCC-01-0002	Image Acquisition	Mx8000 IDT 16	Philips	Radiation Treatment Planning	Body Composition Analysis	Data transmission and de-identification	1.3.6.1.4.1.14519.5.2.1.1706.8040.567721318454427129725747157922	HNSCC-doiJNLP-Lwi93B55.jnlp	The Cancer Imaging Archive	doi:10.7937/K9/TCIA.2017.umz8dv6s	http://doi.org/10.7937/K9/TCIA.2017.umz8dv6s	moderately diff.	IVA
HNSCC-01-0002	Image Acquisition	Discovery RX	GE MEDICAL SYSTEMS	Radiation Treatment Planning	Body Composition Analysis	Data transmission and de-identification	1.3.6.1.4.1.14519.5.2.1.1706.8040.112597057989899986209587584497	HNSCC-doiJNLP-Lwi93B55.jnlp	The Cancer Imaging Archive	doi:10.7937/K9/TCIA.2017.umz8dv6s	http://doi.org/10.7937/K9/TCIA.2017.umz8dv6s	moderately diff.	IVA
HNSCC-01-0002	Image Acquisition	Discovery RX	GE MEDICAL SYSTEMS	Radiation Treatment Planning	Body Composition Analysis	Data transmission and de-identification	1.3.6.1.4.1.14519.5.2.1.1706.8040.201196818820444381574290182096	HNSCC-doiJNLP-Lwi93B55.jnlp	The Cancer Imaging Archive	doi:10.7937/K9/TCIA.2017.umz8dv6s	http://doi.org/10.7937/K9/TCIA.2017.umz8dv6s	moderately diff.	IVA
HNSCC-01-0002	Image Acquisition	Discovery RX	GE MEDICAL SYSTEMS	Radiation Treatment Planning	Body Composition Analysis	Data transmission and de-identification	1.3.6.1.4.1.14519.5.2.1.1706.8040.250136990542363741129290186429	HNSCC-doiJNLP-Lwi93B55.jnlp	The Cancer Imaging Archive	doi:10.7937/K9/TCIA.2017.umz8dv6s	http://doi.org/10.7937/K9/TCIA.2017.umz8dv6s	moderately diff.	IVA
HNSCC-01-0002	Image Acquisition	Discovery RX	GE MEDICAL SYSTEMS	Radiation Treatment Planning	Body Composition Analysis	Data transmission and de-identification	1.3.6.1.4.1.14519.5.2.1.1706.8040.254648415091702126134240842486	HNSCC-doiJNLP-Lwi93B55.jnlp	The Cancer Imaging Archive	doi:10.7937/K9/TCIA.2017.umz8dv6s	http://doi.org/10.7937/K9/TCIA.2017.umz8dv6s	moderately diff.	IVA
HNSCC-01-0002	Image Acquisition	Discovery RX	GE MEDICAL SYSTEMS	Radiation Treatment Planning	Body Composition Analysis	Data transmission and de-identification	1.3.6.1.4.1.14519.5.2.1.1706.8040.442664438758160615755432440017	HNSCC-doiJNLP-Lwi93B55.jnlp	The Cancer Imaging Archive	doi:10.7937/K9/TCIA.2017.umz8dv6s	http://doi.org/10.7937/K9/TCIA.2017.umz8dv6s	moderately diff.	IVA
HNSCC-01-0002	Image Acquisition	GENESIS_SIGNA	GE MEDICAL SYSTEMS	Radiation Treatment Planning	Body Composition Analysis	Data transmission and de-identification	1.3.6.1.4.1.14519.5.2.1.1706.8040.102591605047410350197979971578	HNSCC-doiJNLP-Lwi93B55.jnlp	The Cancer Imaging Archive	doi:10.7937/K9/TCIA.2017.umz8dv6s	http://doi.org/10.7937/K9/TCIA.2017.umz8dv6s	moderately diff.	IVA
HNSCC-01-0002	Image Acquisition	GENESIS_SIGNA	GE MEDICAL SYSTEMS	Radiation Treatment Planning	Body Composition Analysis	Data transmission and de-identification	1.3.6.1.4.1.14519.5.2.1.1706.8040.163481860221543875089697971749	HNSCC-doiJNLP-Lwi93B55.jnlp	The Cancer Imaging Archive	doi:10.7937/K9/TCIA.2017.umz8dv6s	http://doi.org/10.7937/K9/TCIA.2017.umz8dv6s	moderately diff.	IVA
HNSCC-01-0002	Image Acquisition	GENESIS_SIGNA	GE MEDICAL SYSTEMS	Radiation Treatment Planning	Body Composition Analysis	Data transmission and de-identification	1.3.6.1.4.1.14519.5.2.1.1706.8040.184668928933320343880835381717	HNSCC-doiJNLP-Lwi93B55.jnlp	The Cancer Imaging Archive	doi:10.7937/K9/TCIA.2017.umz8dv6s	http://doi.org/10.7937/K9/TCIA.2017.umz8dv6s	moderately diff.	IVA
HNSCC-01-0002	Image Acquisition	GENESIS_SIGNA	GE MEDICAL SYSTEMS	Radiation Treatment Planning	Body Composition Analysis	Data transmission and de-identification	1.3.6.1.4.1.14519.5.2.1.1706.8040.216931902236388382404424917474	HNSCC-doiJNLP-Lwi93B55.jnlp	The Cancer Imaging Archive	doi:10.7937/K9/TCIA.2017.umz8dv6s	http://doi.org/10.7937/K9/TCIA.2017.umz8dv6s	moderately diff.	IVA
HNSCC-01-0002	Image Acquisition	GENESIS_SIGNA	GE MEDICAL SYSTEMS	Radiation Treatment Planning	Body Composition Analysis	Data transmission and de-identification	1.3.6.1.4.1.14519.5.2.1.1706.8040.221816161134269395774242568031	HNSCC-doiJNLP-Lwi93B55.jnlp	The Cancer Imaging Archive	doi:10.7937/K9/TCIA.2017.umz8dv6s	http://doi.org/10.7937/K9/TCIA.2017.umz8dv6s	moderately diff.	IVA
HNSCC-01-0002	Image Acquisition	GENESIS_SIGNA	GE MEDICAL SYSTEMS	Radiation Treatment Planning	Body Composition Analysis	Data transmission and de-identification	1.3.6.1.4.1.14519.5.2.1.1706.8040.664729142261691581367497659734	HNSCC-doiJNLP-Lwi93B55.jnlp	The Cancer Imaging Archive	doi:10.7937/K9/TCIA.2017.umz8dv6s	http://doi.org/10.7937/K9/TCIA.2017.umz8dv6s	moderately diff.	IVA
HNSCC-01-0002	Image Acquisition	GENESIS_SIGNA	GE MEDICAL SYSTEMS	Radiation Treatment Planning	Body Composition Analysis	Data transmission and de-identification	1.3.6.1.4.1.14519.5.2.1.1706.8040.800491540682763748098244988228	HNSCC-doiJNLP-Lwi93B55.jnlp	The Cancer Imaging Archive	doi:10.7937/K9/TCIA.2017.umz8dv6s	http://doi.org/10.7937/K9/TCIA.2017.umz8dv6s	moderately diff.	IVA
HNSCC-01-0003	Image Acquisition	Discovery STE	GE MEDICAL SYSTEMS	Radiation Treatment Planning	Body Composition Analysis	Data transmission and de-identification	1.3.6.1.4.1.14519.5.2.1.1706.8040.177150071658896959703686478529	HNSCC-doiJNLP-Lwi93B55.jnlp	The Cancer Imaging Archive	doi:10.7937/K9/TCIA.2017.umz8dv6s	http://doi.org/10.7937/K9/TCIA.2017.umz8dv6s	moderately diff.	IVA
HNSCC-01-0003	Image Acquisition	Discovery STE	GE MEDICAL SYSTEMS	Radiation Treatment Planning	Body Composition Analysis	Data transmission and de-identification	1.3.6.1.4.1.14519.5.2.1.1706.8040.179496032052391248645447231096	HNSCC-doiJNLP-Lwi93B55.jnlp	The Cancer Imaging Archive	doi:10.7937/K9/TCIA.2017.umz8dv6s	http://doi.org/10.7937/K9/TCIA.2017.umz8dv6s	moderately diff.	IVA
HNSCC-01-0003	Image Acquisition	Discovery STE	GE MEDICAL SYSTEMS	Radiation Treatment Planning	Body Composition Analysis	Data transmission and de-identification	1.3.6.1.4.1.14519.5.2.1.1706.8040.233275154423399729035328605343	HNSCC-doiJNLP-Lwi93B55.jnlp	The Cancer Imaging Archive	doi:10.7937/K9/TCIA.2017.umz8dv6s	http://doi.org/10.7937/K9/TCIA.2017.umz8dv6s	moderately diff.	IVA
HNSCC-01-0003	Image Acquisition	Discovery STE	GE MEDICAL SYSTEMS	Radiation Treatment Planning	Body Composition Analysis	Data transmission and de-identification	1.3.6.1.4.1.14519.5.2.1.1706.8040.270946858250293919501102299680	HNSCC-doiJNLP-Lwi93B55.jnlp	The Cancer Imaging Archive	doi:10.7937/K9/TCIA.2017.umz8dv6s	http://doi.org/10.7937/K9/TCIA.2017.umz8dv6s	moderately diff.	IVA
HNSCC-01-0003	Image Acquisition	Discovery STE	GE MEDICAL SYSTEMS	Radiation Treatment Planning	Body Composition Analysis	Data transmission and de-identification	1.3.6.1.4.1.14519.5.2.1.1706.8040.305966807116554961742962214516	HNSCC-doiJNLP-Lwi93B55.jnlp	The Cancer Imaging Archive	doi:10.7937/K9/TCIA.2017.umz8dv6s	http://doi.org/10.7937/K9/TCIA.2017.umz8dv6s	moderately diff.	IVA
HNSCC-01-0003	Image Acquisition	Pinnacle3	ADAC	Radiation Treatment Planning	Body Composition Analysis	Data transmission and de-identification	1.3.6.1.4.1.14519.5.2.1.1706.8040.191266463462143255770097443387	HNSCC-doiJNLP-Lwi93B55.jnlp	The Cancer Imaging Archive	doi:10.7937/K9/TCIA.2017.umz8dv6s	http://doi.org/10.7937/K9/TCIA.2017.umz8dv6s	moderately diff.	IVA
HNSCC-01-0003	Image Acquisition	Pinnacle3	ADAC	Radiation Treatment Planning	Body Composition Analysis	Data transmission and de-identification	1.3.6.1.4.1.14519.5.2.1.1706.8040.311880926362217669020488701124	HNSCC-doiJNLP-Lwi93B55.jnlp	The Cancer Imaging Archive	doi:10.7937/K9/TCIA.2017.umz8dv6s	http://doi.org/10.7937/K9/TCIA.2017.umz8dv6s	moderately diff.	IVA
HNSCC-01-0003	Image Acquisition	Pinnacle3	ADAC	Radiation Treatment Planning	Body Composition Analysis	Data transmission and de-identification	1.3.6.1.4.1.14519.5.2.1.1706.8040.710580235274576097598507700942	HNSCC-doiJNLP-Lwi93B55.jnlp	The Cancer Imaging Archive	doi:10.7937/K9/TCIA.2017.umz8dv6s	http://doi.org/10.7937/K9/TCIA.2017.umz8dv6s	moderately diff.	IVA
HNSCC-01-0003	Image Acquisition	Brilliance 64	Philips	Radiation Treatment Planning	Body Composition Analysis	Data transmission and de-identification	1.3.6.1.4.1.14519.5.2.1.1706.8040.121092678842344819552355665075	HNSCC-doiJNLP-Lwi93B55.jnlp	The Cancer Imaging Archive	doi:10.7937/K9/TCIA.2017.umz8dv6s	http://doi.org/10.7937/K9/TCIA.2017.umz8dv6s	moderately diff.	IVA
HNSCC-01-0003	Image Acquisition	Discovery STE	GE MEDICAL SYSTEMS	Radiation Treatment Planning	Body Composition Analysis	Data transmission and de-identification	1.3.6.1.4.1.14519.5.2.1.1706.8040.173776543118916915182284649674	HNSCC-doiJNLP-Lwi93B55.jnlp	The Cancer Imaging Archive	doi:10.7937/K9/TCIA.2017.umz8dv6s	http://doi.org/10.7937/K9/TCIA.2017.umz8dv6s	moderately diff.	IVA
HNSCC-01-0003	Image Acquisition	Discovery STE	GE MEDICAL SYSTEMS	Radiation Treatment Planning	Body Composition Analysis	Data transmission and de-identification	1.3.6.1.4.1.14519.5.2.1.1706.8040.239247254899484665428261919052	HNSCC-doiJNLP-Lwi93B55.jnlp	The Cancer Imaging Archive	doi:10.7937/K9/TCIA.2017.umz8dv6s	http://doi.org/10.7937/K9/TCIA.2017.umz8dv6s	moderately diff.	IVA
HNSCC-01-0003	Image Acquisition	Discovery STE	GE MEDICAL SYSTEMS	Radiation Treatment Planning	Body Composition Analysis	Data transmission and de-identification	1.3.6.1.4.1.14519.5.2.1.1706.8040.265136637700569643732914794900	HNSCC-doiJNLP-Lwi93B55.jnlp	The Cancer Imaging Archive	doi:10.7937/K9/TCIA.2017.umz8dv6s	http://doi.org/10.7937/K9/TCIA.2017.umz8dv6s	moderately diff.	IVA
HNSCC-01-0003	Image Acquisition	Discovery STE	GE MEDICAL SYSTEMS	Radiation Treatment Planning	Body Composition Analysis	Data transmission and de-identification	1.3.6.1.4.1.14519.5.2.1.1706.8040.306159601252200117906937655240	HNSCC-doiJNLP-Lwi93B55.jnlp	The Cancer Imaging Archive	doi:10.7937/K9/TCIA.2017.umz8dv6s	http://doi.org/10.7937/K9/TCIA.2017.umz8dv6s	moderately diff.	IVA
HNSCC-01-0003	Image Acquisition	Discovery STE	GE MEDICAL SYSTEMS	Radiation Treatment Planning	Body Composition Analysis	Data transmission and de-identification	1.3.6.1.4.1.14519.5.2.1.1706.8040.307526506949445045554325381721	HNSCC-doiJNLP-Lwi93B55.jnlp	The Cancer Imaging Archive	doi:10.7937/K9/TCIA.2017.umz8dv6s	http://doi.org/10.7937/K9/TCIA.2017.umz8dv6s	moderately diff.	IVA
HNSCC-01-0003	Image Acquisition	Discovery STE	GE MEDICAL SYSTEMS	Radiation Treatment Planning	Body Composition Analysis	Data transmission and de-identification	1.3.6.1.4.1.14519.5.2.1.1706.8040.309167335779228380609271504673	HNSCC-doiJNLP-Lwi93B55.jnlp	The Cancer Imaging Archive	doi:10.7937/K9/TCIA.2017.umz8dv6s	http://doi.org/10.7937/K9/TCIA.2017.umz8dv6s	moderately diff.	IVA
HNSCC-01-0003	Image Acquisition	Discovery STE	GE MEDICAL SYSTEMS	Radiation Treatment Planning	Body Composition Analysis	Data transmission and de-identification	1.3.6.1.4.1.14519.5.2.1.1706.8040.901325843019334851785677292035	HNSCC-doiJNLP-Lwi93B55.jnlp	The Cancer Imaging Archive	doi:10.7937/K9/TCIA.2017.umz8dv6s	http://doi.org/10.7937/K9/TCIA.2017.umz8dv6s	moderately diff.	IVA
HNSCC-01-0004	Image Acquisition	Pinnacle3	ADAC	Radiation Treatment Planning	Body Composition Analysis	Data transmission and de-identification	1.3.6.1.4.1.14519.5.2.1.1706.8040.110319835784374011015294150674	HNSCC-doiJNLP-Lwi93B55.jnlp	The Cancer Imaging Archive	doi:10.7937/K9/TCIA.2017.umz8dv6s	http://doi.org/10.7937/K9/TCIA.2017.umz8dv6s	poorly diff.	IVA
HNSCC-01-0004	Image Acquisition	Pinnacle3	ADAC	Radiation Treatment Planning	Body Composition Analysis	Data transmission and de-identification	1.3.6.1.4.1.14519.5.2.1.1706.8040.185695540184887263507792609302	HNSCC-doiJNLP-Lwi93B55.jnlp	The Cancer Imaging Archive	doi:10.7937/K9/TCIA.2017.umz8dv6s	http://doi.org/10.7937/K9/TCIA.2017.umz8dv6s	poorly diff.	IVA
HNSCC-01-0004	Image Acquisition	Pinnacle3	ADAC	Radiation Treatment Planning	Body Composition Analysis	Data transmission and de-identification	1.3.6.1.4.1.14519.5.2.1.1706.8040.224296515413898283468815896097	HNSCC-doiJNLP-Lwi93B55.jnlp	The Cancer Imaging Archive	doi:10.7937/K9/TCIA.2017.umz8dv6s	http://doi.org/10.7937/K9/TCIA.2017.umz8dv6s	poorly diff.	IVA
HNSCC-01-0004	Image Acquisition	NULL	GE MEDICAL SYSTEMS	Radiation Treatment Planning	Body Composition Analysis	Data transmission and de-identification	1.3.6.1.4.1.14519.5.2.1.1706.8040.315422244521873185753680274926	HNSCC-doiJNLP-Lwi93B55.jnlp	The Cancer Imaging Archive	doi:10.7937/K9/TCIA.2017.umz8dv6s	http://doi.org/10.7937/K9/TCIA.2017.umz8dv6s	poorly diff.	IVA
HNSCC-01-0004	Image Acquisition	NULL	GE MEDICAL SYSTEMS	Radiation Treatment Planning	Body Composition Analysis	Data transmission and de-identification	1.3.6.1.4.1.14519.5.2.1.1706.8040.195564208026040287282261702183	HNSCC-doiJNLP-Lwi93B55.jnlp	The Cancer Imaging Archive	doi:10.7937/K9/TCIA.2017.umz8dv6s	http://doi.org/10.7937/K9/TCIA.2017.umz8dv6s	poorly diff.	IVA
HNSCC-01-0004	Image Acquisition	Discovery ST	GE MEDICAL SYSTEMS	Radiation Treatment Planning	Body Composition Analysis	Data transmission and de-identification	1.3.6.1.4.1.14519.5.2.1.1706.8040.325276073043888373155407018106	HNSCC-doiJNLP-Lwi93B55.jnlp	The Cancer Imaging Archive	doi:10.7937/K9/TCIA.2017.umz8dv6s	http://doi.org/10.7937/K9/TCIA.2017.umz8dv6s	poorly diff.	IVA
HNSCC-01-0004	Image Acquisition	NULL	GE MEDICAL SYSTEMS	Radiation Treatment Planning	Body Composition Analysis	Data transmission and de-identification	1.3.6.1.4.1.14519.5.2.1.1706.8040.332390851634244794745094841929	HNSCC-doiJNLP-Lwi93B55.jnlp	The Cancer Imaging Archive	doi:10.7937/K9/TCIA.2017.umz8dv6s	http://doi.org/10.7937/K9/TCIA.2017.umz8dv6s	poorly diff.	IVA
HNSCC-01-0004	Image Acquisition	Discovery ST	GE MEDICAL SYSTEMS	Radiation Treatment Planning	Body Composition Analysis	Data transmission and de-identification	1.3.6.1.4.1.14519.5.2.1.1706.8040.337837049268502900044756769846	HNSCC-doiJNLP-Lwi93B55.jnlp	The Cancer Imaging Archive	doi:10.7937/K9/TCIA.2017.umz8dv6s	http://doi.org/10.7937/K9/TCIA.2017.umz8dv6s	poorly diff.	IVA
HNSCC-01-0004	Image Acquisition	Discovery ST	GE MEDICAL SYSTEMS	Radiation Treatment Planning	Body Composition Analysis	Data transmission and de-identification	1.3.6.1.4.1.14519.5.2.1.1706.8040.338835937152616556432677523493	HNSCC-doiJNLP-Lwi93B55.jnlp	The Cancer Imaging Archive	doi:10.7937/K9/TCIA.2017.umz8dv6s	http://doi.org/10.7937/K9/TCIA.2017.umz8dv6s	poorly diff.	IVA
HNSCC-01-0004	Image Acquisition	Discovery ST	GE MEDICAL SYSTEMS	Radiation Treatment Planning	Body Composition Analysis	Data transmission and de-identification	1.3.6.1.4.1.14519.5.2.1.1706.8040.412384140872440220247561249954	HNSCC-doiJNLP-Lwi93B55.jnlp	The Cancer Imaging Archive	doi:10.7937/K9/TCIA.2017.umz8dv6s	http://doi.org/10.7937/K9/TCIA.2017.umz8dv6s	poorly diff.	IVA
HNSCC-01-0004	Image Acquisition	NULL	GE MEDICAL SYSTEMS	Radiation Treatment Planning	Body Composition Analysis	Data transmission and de-identification	1.3.6.1.4.1.14519.5.2.1.1706.8040.163914775593884454501688301998	HNSCC-doiJNLP-Lwi93B55.jnlp	The Cancer Imaging Archive	doi:10.7937/K9/TCIA.2017.umz8dv6s	http://doi.org/10.7937/K9/TCIA.2017.umz8dv6s	poorly diff.	IVA
HNSCC-01-0004	Image Acquisition	Discovery ST	GE MEDICAL SYSTEMS	Radiation Treatment Planning	Body Composition Analysis	Data transmission and de-identification	1.3.6.1.4.1.14519.5.2.1.1706.8040.199123800336712261688663350366	HNSCC-doiJNLP-Lwi93B55.jnlp	The Cancer Imaging Archive	doi:10.7937/K9/TCIA.2017.umz8dv6s	http://doi.org/10.7937/K9/TCIA.2017.umz8dv6s	poorly diff.	IVA
HNSCC-01-0004	Image Acquisition	Discovery ST	GE MEDICAL SYSTEMS	Radiation Treatment Planning	Body Composition Analysis	Data transmission and de-identification	1.3.6.1.4.1.14519.5.2.1.1706.8040.235939112064367750978927083777	HNSCC-doiJNLP-Lwi93B55.jnlp	The Cancer Imaging Archive	doi:10.7937/K9/TCIA.2017.umz8dv6s	http://doi.org/10.7937/K9/TCIA.2017.umz8dv6s	poorly diff.	IVA
HNSCC-01-0004	Image Acquisition	Discovery ST	GE MEDICAL SYSTEMS	Radiation Treatment Planning	Body Composition Analysis	Data transmission and de-identification	1.3.6.1.4.1.14519.5.2.1.1706.8040.745156661906074351570046665178	HNSCC-doiJNLP-Lwi93B55.jnlp	The Cancer Imaging Archive	doi:10.7937/K9/TCIA.2017.umz8dv6s	http://doi.org/10.7937/K9/TCIA.2017.umz8dv6s	poorly diff.	IVA
HNSCC-01-0005	Image Acquisition	Pinnacle3	ADAC	Radiation Treatment Planning	Body Composition Analysis	Data transmission and de-identification	1.3.6.1.4.1.14519.5.2.1.1706.8040.171548388905726749589836986559	HNSCC-doiJNLP-Lwi93B55.jnlp	The Cancer Imaging Archive	doi:10.7937/K9/TCIA.2017.umz8dv6s	http://doi.org/10.7937/K9/TCIA.2017.umz8dv6s	moderately diff.	III
HNSCC-01-0005	Image Acquisition	Pinnacle3	ADAC	Radiation Treatment Planning	Body Composition Analysis	Data transmission and de-identification	1.3.6.1.4.1.14519.5.2.1.1706.8040.311332308559828468931059231823	HNSCC-doiJNLP-Lwi93B55.jnlp	The Cancer Imaging Archive	doi:10.7937/K9/TCIA.2017.umz8dv6s	http://doi.org/10.7937/K9/TCIA.2017.umz8dv6s	moderately diff.	III
HNSCC-01-0005	Image Acquisition	Pinnacle3	ADAC	Radiation Treatment Planning	Body Composition Analysis	Data transmission and de-identification	1.3.6.1.4.1.14519.5.2.1.1706.8040.458338964033919763152735733155	HNSCC-doiJNLP-Lwi93B55.jnlp	The Cancer Imaging Archive	doi:10.7937/K9/TCIA.2017.umz8dv6s	http://doi.org/10.7937/K9/TCIA.2017.umz8dv6s	moderately diff.	III
HNSCC-01-0005	Image Acquisition	NULL	GE MEDICAL SYSTEMS	Radiation Treatment Planning	Body Composition Analysis	Data transmission and de-identification	1.3.6.1.4.1.14519.5.2.1.1706.8040.218267768790840564406414479230	HNSCC-doiJNLP-Lwi93B55.jnlp	The Cancer Imaging Archive	doi:10.7937/K9/TCIA.2017.umz8dv6s	http://doi.org/10.7937/K9/TCIA.2017.umz8dv6s	moderately diff.	III
HNSCC-01-0005	Image Acquisition	Discovery RX	GE MEDICAL SYSTEMS	Radiation Treatment Planning	Body Composition Analysis	Data transmission and de-identification	1.3.6.1.4.1.14519.5.2.1.1706.8040.271889917637827446553464829583	HNSCC-doiJNLP-Lwi93B55.jnlp	The Cancer Imaging Archive	doi:10.7937/K9/TCIA.2017.umz8dv6s	http://doi.org/10.7937/K9/TCIA.2017.umz8dv6s	moderately diff.	III
HNSCC-01-0005	Image Acquisition	Discovery RX	GE MEDICAL SYSTEMS	Radiation Treatment Planning	Body Composition Analysis	Data transmission and de-identification	1.3.6.1.4.1.14519.5.2.1.1706.8040.418032088978971916215947188268	HNSCC-doiJNLP-Lwi93B55.jnlp	The Cancer Imaging Archive	doi:10.7937/K9/TCIA.2017.umz8dv6s	http://doi.org/10.7937/K9/TCIA.2017.umz8dv6s	moderately diff.	III
HNSCC-01-0005	Image Acquisition	Discovery RX	GE MEDICAL SYSTEMS	Radiation Treatment Planning	Body Composition Analysis	Data transmission and de-identification	1.3.6.1.4.1.14519.5.2.1.1706.8040.497844321947832548507656611970	HNSCC-doiJNLP-Lwi93B55.jnlp	The Cancer Imaging Archive	doi:10.7937/K9/TCIA.2017.umz8dv6s	http://doi.org/10.7937/K9/TCIA.2017.umz8dv6s	moderately diff.	III
HNSCC-01-0005	Image Acquisition	Discovery RX	GE MEDICAL SYSTEMS	Radiation Treatment Planning	Body Composition Analysis	Data transmission and de-identification	1.3.6.1.4.1.14519.5.2.1.1706.8040.962812850023122412144304079922	HNSCC-doiJNLP-Lwi93B55.jnlp	The Cancer Imaging Archive	doi:10.7937/K9/TCIA.2017.umz8dv6s	http://doi.org/10.7937/K9/TCIA.2017.umz8dv6s	moderately diff.	III
HNSCC-01-0006	Image Acquisition	Pinnacle3	ADAC	Radiation Treatment Planning	Body Composition Analysis	Data transmission and de-identification	1.3.6.1.4.1.14519.5.2.1.1706.8040.113450109661418813906887609366	HNSCC-doiJNLP-Lwi93B55.jnlp	The Cancer Imaging Archive	doi:10.7937/K9/TCIA.2017.umz8dv6s	http://doi.org/10.7937/K9/TCIA.2017.umz8dv6s	moderately diff.	IVA
HNSCC-01-0006	Image Acquisition	Pinnacle3	ADAC	Radiation Treatment Planning	Body Composition Analysis	Data transmission and de-identification	1.3.6.1.4.1.14519.5.2.1.1706.8040.175810814985661067200006306459	HNSCC-doiJNLP-Lwi93B55.jnlp	The Cancer Imaging Archive	doi:10.7937/K9/TCIA.2017.umz8dv6s	http://doi.org/10.7937/K9/TCIA.2017.umz8dv6s	moderately diff.	IVA
HNSCC-01-0006	Image Acquisition	Pinnacle3	ADAC	Radiation Treatment Planning	Body Composition Analysis	Data transmission and de-identification	1.3.6.1.4.1.14519.5.2.1.1706.8040.195384072565487385422355931682	HNSCC-doiJNLP-Lwi93B55.jnlp	The Cancer Imaging Archive	doi:10.7937/K9/TCIA.2017.umz8dv6s	http://doi.org/10.7937/K9/TCIA.2017.umz8dv6s	moderately diff.	IVA
HNSCC-01-0006	Image Acquisition	NULL	GE MEDICAL SYSTEMS	Radiation Treatment Planning	Body Composition Analysis	Data transmission and de-identification	1.3.6.1.4.1.14519.5.2.1.1706.8040.253414980550677872116743341643	HNSCC-doiJNLP-Lwi93B55.jnlp	The Cancer Imaging Archive	doi:10.7937/K9/TCIA.2017.umz8dv6s	http://doi.org/10.7937/K9/TCIA.2017.umz8dv6s	moderately diff.	IVA
HNSCC-01-0006	Image Acquisition	NULL	GE MEDICAL SYSTEMS	Radiation Treatment Planning	Body Composition Analysis	Data transmission and de-identification	1.3.6.1.4.1.14519.5.2.1.1706.8040.233573822811101703156910315151	HNSCC-doiJNLP-Lwi93B55.jnlp	The Cancer Imaging Archive	doi:10.7937/K9/TCIA.2017.umz8dv6s	http://doi.org/10.7937/K9/TCIA.2017.umz8dv6s	moderately diff.	IVA
HNSCC-01-0006	Image Acquisition	Discovery ST	GE MEDICAL SYSTEMS	Radiation Treatment Planning	Body Composition Analysis	Data transmission and de-identification	1.3.6.1.4.1.14519.5.2.1.1706.8040.257993669734334820858785286235	HNSCC-doiJNLP-Lwi93B55.jnlp	The Cancer Imaging Archive	doi:10.7937/K9/TCIA.2017.umz8dv6s	http://doi.org/10.7937/K9/TCIA.2017.umz8dv6s	moderately diff.	IVA
HNSCC-01-0006	Image Acquisition	NULL	GE MEDICAL SYSTEMS	Radiation Treatment Planning	Body Composition Analysis	Data transmission and de-identification	1.3.6.1.4.1.14519.5.2.1.1706.8040.310398714065606620178359003113	HNSCC-doiJNLP-Lwi93B55.jnlp	The Cancer Imaging Archive	doi:10.7937/K9/TCIA.2017.umz8dv6s	http://doi.org/10.7937/K9/TCIA.2017.umz8dv6s	moderately diff.	IVA
HNSCC-01-0006	Image Acquisition	Discovery ST	GE MEDICAL SYSTEMS	Radiation Treatment Planning	Body Composition Analysis	Data transmission and de-identification	1.3.6.1.4.1.14519.5.2.1.1706.8040.319851914088623306278406774136	HNSCC-doiJNLP-Lwi93B55.jnlp	The Cancer Imaging Archive	doi:10.7937/K9/TCIA.2017.umz8dv6s	http://doi.org/10.7937/K9/TCIA.2017.umz8dv6s	moderately diff.	IVA
HNSCC-01-0006	Image Acquisition	Discovery ST	GE MEDICAL SYSTEMS	Radiation Treatment Planning	Body Composition Analysis	Data transmission and de-identification	1.3.6.1.4.1.14519.5.2.1.1706.8040.648228250486220728302203081675	HNSCC-doiJNLP-Lwi93B55.jnlp	The Cancer Imaging Archive	doi:10.7937/K9/TCIA.2017.umz8dv6s	http://doi.org/10.7937/K9/TCIA.2017.umz8dv6s	moderately diff.	IVA
HNSCC-01-0006	Image Acquisition	Discovery ST	GE MEDICAL SYSTEMS	Radiation Treatment Planning	Body Composition Analysis	Data transmission and de-identification	1.3.6.1.4.1.14519.5.2.1.1706.8040.898666250569812731750303600622	HNSCC-doiJNLP-Lwi93B55.jnlp	The Cancer Imaging Archive	doi:10.7937/K9/TCIA.2017.umz8dv6s	http://doi.org/10.7937/K9/TCIA.2017.umz8dv6s	moderately diff.	IVA
HNSCC-01-0006	Image Acquisition	Discovery ST	GE MEDICAL SYSTEMS	Radiation Treatment Planning	Body Composition Analysis	Data transmission and de-identification	1.3.6.1.4.1.14519.5.2.1.1706.8040.189452663418747547072818865570	HNSCC-doiJNLP-Lwi93B55.jnlp	The Cancer Imaging Archive	doi:10.7937/K9/TCIA.2017.umz8dv6s	http://doi.org/10.7937/K9/TCIA.2017.umz8dv6s	moderately diff.	IVA
HNSCC-01-0006	Image Acquisition	NULL	GE MEDICAL SYSTEMS	Radiation Treatment Planning	Body Composition Analysis	Data transmission and de-identification	1.3.6.1.4.1.14519.5.2.1.1706.8040.273045017246052040197858554519	HNSCC-doiJNLP-Lwi93B55.jnlp	The Cancer Imaging Archive	doi:10.7937/K9/TCIA.2017.umz8dv6s	http://doi.org/10.7937/K9/TCIA.2017.umz8dv6s	moderately diff.	IVA
HNSCC-01-0006	Image Acquisition	Discovery ST	GE MEDICAL SYSTEMS	Radiation Treatment Planning	Body Composition Analysis	Data transmission and de-identification	1.3.6.1.4.1.14519.5.2.1.1706.8040.297532467473737256588211563092	HNSCC-doiJNLP-Lwi93B55.jnlp	The Cancer Imaging Archive	doi:10.7937/K9/TCIA.2017.umz8dv6s	http://doi.org/10.7937/K9/TCIA.2017.umz8dv6s	moderately diff.	IVA
HNSCC-01-0006	Image Acquisition	Discovery ST	GE MEDICAL SYSTEMS	Radiation Treatment Planning	Body Composition Analysis	Data transmission and de-identification	1.3.6.1.4.1.14519.5.2.1.1706.8040.742443066714078122361649395048	HNSCC-doiJNLP-Lwi93B55.jnlp	The Cancer Imaging Archive	doi:10.7937/K9/TCIA.2017.umz8dv6s	http://doi.org/10.7937/K9/TCIA.2017.umz8dv6s	moderately diff.	IVA
HNSCC-01-0006	Image Acquisition	NULL	GE MEDICAL SYSTEMS	Radiation Treatment Planning	Body Composition Analysis	Data transmission and de-identification	1.3.6.1.4.1.14519.5.2.1.1706.8040.773203991854682195987835342137	HNSCC-doiJNLP-Lwi93B55.jnlp	The Cancer Imaging Archive	doi:10.7937/K9/TCIA.2017.umz8dv6s	http://doi.org/10.7937/K9/TCIA.2017.umz8dv6s	moderately diff.	IVA
HNSCC-01-0007	Image Acquisition	Pinnacle3	ADAC	Radiation Treatment Planning	Body Composition Analysis	Data transmission and de-identification	1.3.6.1.4.1.14519.5.2.1.1706.8040.176783772014782097630203309274	HNSCC-doiJNLP-Lwi93B55.jnlp	The Cancer Imaging Archive	doi:10.7937/K9/TCIA.2017.umz8dv6s	http://doi.org/10.7937/K9/TCIA.2017.umz8dv6s	poorly diff.	IVB
HNSCC-01-0007	Image Acquisition	Pinnacle3	ADAC	Radiation Treatment Planning	Body Composition Analysis	Data transmission and de-identification	1.3.6.1.4.1.14519.5.2.1.1706.8040.195082460112533202742642506686	HNSCC-doiJNLP-Lwi93B55.jnlp	The Cancer Imaging Archive	doi:10.7937/K9/TCIA.2017.umz8dv6s	http://doi.org/10.7937/K9/TCIA.2017.umz8dv6s	poorly diff.	IVB
HNSCC-01-0007	Image Acquisition	Pinnacle3	ADAC	Radiation Treatment Planning	Body Composition Analysis	Data transmission and de-identification	1.3.6.1.4.1.14519.5.2.1.1706.8040.836032637767856028077416935454	HNSCC-doiJNLP-Lwi93B55.jnlp	The Cancer Imaging Archive	doi:10.7937/K9/TCIA.2017.umz8dv6s	http://doi.org/10.7937/K9/TCIA.2017.umz8dv6s	poorly diff.	IVB
HNSCC-01-0007	Image Acquisition	NULL	GE MEDICAL SYSTEMS	Radiation Treatment Planning	Body Composition Analysis	Data transmission and de-identification	1.3.6.1.4.1.14519.5.2.1.1706.8040.378413238689039246349605872029	HNSCC-doiJNLP-Lwi93B55.jnlp	The Cancer Imaging Archive	doi:10.7937/K9/TCIA.2017.umz8dv6s	http://doi.org/10.7937/K9/TCIA.2017.umz8dv6s	poorly diff.	IVB
HNSCC-01-0007	Image Acquisition	Discovery ST	GE MEDICAL SYSTEMS	Radiation Treatment Planning	Body Composition Analysis	Data transmission and de-identification	1.3.6.1.4.1.14519.5.2.1.1706.8040.103156675604399389671053911669	HNSCC-doiJNLP-Lwi93B55.jnlp	The Cancer Imaging Archive	doi:10.7937/K9/TCIA.2017.umz8dv6s	http://doi.org/10.7937/K9/TCIA.2017.umz8dv6s	poorly diff.	IVB
HNSCC-01-0007	Image Acquisition	Discovery ST	GE MEDICAL SYSTEMS	Radiation Treatment Planning	Body Composition Analysis	Data transmission and de-identification	1.3.6.1.4.1.14519.5.2.1.1706.8040.160797513660463800779660982301	HNSCC-doiJNLP-Lwi93B55.jnlp	The Cancer Imaging Archive	doi:10.7937/K9/TCIA.2017.umz8dv6s	http://doi.org/10.7937/K9/TCIA.2017.umz8dv6s	poorly diff.	IVB
HNSCC-01-0007	Image Acquisition	NULL	GE MEDICAL SYSTEMS	Radiation Treatment Planning	Body Composition Analysis	Data transmission and de-identification	1.3.6.1.4.1.14519.5.2.1.1706.8040.166529092215708203638996884790	HNSCC-doiJNLP-Lwi93B55.jnlp	The Cancer Imaging Archive	doi:10.7937/K9/TCIA.2017.umz8dv6s	http://doi.org/10.7937/K9/TCIA.2017.umz8dv6s	poorly diff.	IVB
HNSCC-01-0007	Image Acquisition	Discovery ST	GE MEDICAL SYSTEMS	Radiation Treatment Planning	Body Composition Analysis	Data transmission and de-identification	1.3.6.1.4.1.14519.5.2.1.1706.8040.248475686396890519100945582261	HNSCC-doiJNLP-Lwi93B55.jnlp	The Cancer Imaging Archive	doi:10.7937/K9/TCIA.2017.umz8dv6s	http://doi.org/10.7937/K9/TCIA.2017.umz8dv6s	poorly diff.	IVB
HNSCC-01-0007	Image Acquisition	NULL	GE MEDICAL SYSTEMS	Radiation Treatment Planning	Body Composition Analysis	Data transmission and de-identification	1.3.6.1.4.1.14519.5.2.1.1706.8040.256861374544954979847447148512	HNSCC-doiJNLP-Lwi93B55.jnlp	The Cancer Imaging Archive	doi:10.7937/K9/TCIA.2017.umz8dv6s	http://doi.org/10.7937/K9/TCIA.2017.umz8dv6s	poorly diff.	IVB
HNSCC-01-0007	Image Acquisition	Discovery ST	GE MEDICAL SYSTEMS	Radiation Treatment Planning	Body Composition Analysis	Data transmission and de-identification	1.3.6.1.4.1.14519.5.2.1.1706.8040.318222681172649664450928879231	HNSCC-doiJNLP-Lwi93B55.jnlp	The Cancer Imaging Archive	doi:10.7937/K9/TCIA.2017.umz8dv6s	http://doi.org/10.7937/K9/TCIA.2017.umz8dv6s	poorly diff.	IVB
HNSCC-01-0007	Image Acquisition	Discovery ST	GE MEDICAL SYSTEMS	Radiation Treatment Planning	Body Composition Analysis	Data transmission and de-identification	1.3.6.1.4.1.14519.5.2.1.1706.8040.494782387751798546810415059305	HNSCC-doiJNLP-Lwi93B55.jnlp	The Cancer Imaging Archive	doi:10.7937/K9/TCIA.2017.umz8dv6s	http://doi.org/10.7937/K9/TCIA.2017.umz8dv6s	poorly diff.	IVB
HNSCC-01-0007	Image Acquisition	Discovery ST	GE MEDICAL SYSTEMS	Radiation Treatment Planning	Body Composition Analysis	Data transmission and de-identification	1.3.6.1.4.1.14519.5.2.1.1706.8040.530318088279443202938976241488	HNSCC-doiJNLP-Lwi93B55.jnlp	The Cancer Imaging Archive	doi:10.7937/K9/TCIA.2017.umz8dv6s	http://doi.org/10.7937/K9/TCIA.2017.umz8dv6s	poorly diff.	IVB
HNSCC-01-0007	Image Acquisition	Discovery STE	GE MEDICAL SYSTEMS	Radiation Treatment Planning	Body Composition Analysis	Data transmission and de-identification	1.3.6.1.4.1.14519.5.2.1.1706.8040.105390674677916740342847214371	HNSCC-doiJNLP-Lwi93B55.jnlp	The Cancer Imaging Archive	doi:10.7937/K9/TCIA.2017.umz8dv6s	http://doi.org/10.7937/K9/TCIA.2017.umz8dv6s	poorly diff.	IVB
HNSCC-01-0007	Image Acquisition	Discovery STE	GE MEDICAL SYSTEMS	Radiation Treatment Planning	Body Composition Analysis	Data transmission and de-identification	1.3.6.1.4.1.14519.5.2.1.1706.8040.112229663717357467708449949445	HNSCC-doiJNLP-Lwi93B55.jnlp	The Cancer Imaging Archive	doi:10.7937/K9/TCIA.2017.umz8dv6s	http://doi.org/10.7937/K9/TCIA.2017.umz8dv6s	poorly diff.	IVB
HNSCC-01-0007	Image Acquisition	Discovery STE	GE MEDICAL SYSTEMS	Radiation Treatment Planning	Body Composition Analysis	Data transmission and de-identification	1.3.6.1.4.1.14519.5.2.1.1706.8040.182980598157271858223197444052	HNSCC-doiJNLP-Lwi93B55.jnlp	The Cancer Imaging Archive	doi:10.7937/K9/TCIA.2017.umz8dv6s	http://doi.org/10.7937/K9/TCIA.2017.umz8dv6s	poorly diff.	IVB
HNSCC-01-0007	Image Acquisition	Discovery STE	GE MEDICAL SYSTEMS	Radiation Treatment Planning	Body Composition Analysis	Data transmission and de-identification	1.3.6.1.4.1.14519.5.2.1.1706.8040.225164731897074539398494936109	HNSCC-doiJNLP-Lwi93B55.jnlp	The Cancer Imaging Archive	doi:10.7937/K9/TCIA.2017.umz8dv6s	http://doi.org/10.7937/K9/TCIA.2017.umz8dv6s	poorly diff.	IVB
HNSCC-01-0007	Image Acquisition	Discovery STE	GE MEDICAL SYSTEMS	Radiation Treatment Planning	Body Composition Analysis	Data transmission and de-identification	1.3.6.1.4.1.14519.5.2.1.1706.8040.229318413408123591234493412244	HNSCC-doiJNLP-Lwi93B55.jnlp	The Cancer Imaging Archive	doi:10.7937/K9/TCIA.2017.umz8dv6s	http://doi.org/10.7937/K9/TCIA.2017.umz8dv6s	poorly diff.	IVB
HNSCC-01-0008	Image Acquisition	Discovery ST	GE MEDICAL SYSTEMS	Radiation Treatment Planning	Body Composition Analysis	Data transmission and de-identification	1.3.6.1.4.1.14519.5.2.1.1706.8040.213050572235537614758628814162	HNSCC-doiJNLP-Lwi93B55.jnlp	The Cancer Imaging Archive	doi:10.7937/K9/TCIA.2017.umz8dv6s	http://doi.org/10.7937/K9/TCIA.2017.umz8dv6s	moderately diff.	III
HNSCC-01-0008	Image Acquisition	Discovery ST	GE MEDICAL SYSTEMS	Radiation Treatment Planning	Body Composition Analysis	Data transmission and de-identification	1.3.6.1.4.1.14519.5.2.1.1706.8040.223247503788792163878188220487	HNSCC-doiJNLP-Lwi93B55.jnlp	The Cancer Imaging Archive	doi:10.7937/K9/TCIA.2017.umz8dv6s	http://doi.org/10.7937/K9/TCIA.2017.umz8dv6s	moderately diff.	III
HNSCC-01-0008	Image Acquisition	Discovery ST	GE MEDICAL SYSTEMS	Radiation Treatment Planning	Body Composition Analysis	Data transmission and de-identification	1.3.6.1.4.1.14519.5.2.1.1706.8040.225905290963685492271856686713	HNSCC-doiJNLP-Lwi93B55.jnlp	The Cancer Imaging Archive	doi:10.7937/K9/TCIA.2017.umz8dv6s	http://doi.org/10.7937/K9/TCIA.2017.umz8dv6s	moderately diff.	III
HNSCC-01-0008	Image Acquisition	Pinnacle3	ADAC	Radiation Treatment Planning	Body Composition Analysis	Data transmission and de-identification	1.3.6.1.4.1.14519.5.2.1.1706.8040.117433371158152973487815006830	HNSCC-doiJNLP-Lwi93B55.jnlp	The Cancer Imaging Archive	doi:10.7937/K9/TCIA.2017.umz8dv6s	http://doi.org/10.7937/K9/TCIA.2017.umz8dv6s	moderately diff.	III
HNSCC-01-0008	Image Acquisition	Pinnacle3	ADAC	Radiation Treatment Planning	Body Composition Analysis	Data transmission and de-identification	1.3.6.1.4.1.14519.5.2.1.1706.8040.151587739158229679012884970515	HNSCC-doiJNLP-Lwi93B55.jnlp	The Cancer Imaging Archive	doi:10.7937/K9/TCIA.2017.umz8dv6s	http://doi.org/10.7937/K9/TCIA.2017.umz8dv6s	moderately diff.	III
HNSCC-01-0008	Image Acquisition	Pinnacle3	ADAC	Radiation Treatment Planning	Body Composition Analysis	Data transmission and de-identification	1.3.6.1.4.1.14519.5.2.1.1706.8040.372786692379277443586568702068	HNSCC-doiJNLP-Lwi93B55.jnlp	The Cancer Imaging Archive	doi:10.7937/K9/TCIA.2017.umz8dv6s	http://doi.org/10.7937/K9/TCIA.2017.umz8dv6s	moderately diff.	III
HNSCC-01-0008	Image Acquisition	NULL	GE MEDICAL SYSTEMS	Radiation Treatment Planning	Body Composition Analysis	Data transmission and de-identification	1.3.6.1.4.1.14519.5.2.1.1706.8040.319483338514178424857096396097	HNSCC-doiJNLP-Lwi93B55.jnlp	The Cancer Imaging Archive	doi:10.7937/K9/TCIA.2017.umz8dv6s	http://doi.org/10.7937/K9/TCIA.2017.umz8dv6s	moderately diff.	III
HNSCC-01-0008	Image Acquisition	Discovery ST	GE MEDICAL SYSTEMS	Radiation Treatment Planning	Body Composition Analysis	Data transmission and de-identification	1.3.6.1.4.1.14519.5.2.1.1706.8040.101292011397283059993262776593	HNSCC-doiJNLP-Lwi93B55.jnlp	The Cancer Imaging Archive	doi:10.7937/K9/TCIA.2017.umz8dv6s	http://doi.org/10.7937/K9/TCIA.2017.umz8dv6s	moderately diff.	III
HNSCC-01-0008	Image Acquisition	NULL	GE MEDICAL SYSTEMS	Radiation Treatment Planning	Body Composition Analysis	Data transmission and de-identification	1.3.6.1.4.1.14519.5.2.1.1706.8040.204404875250363964550625653762	HNSCC-doiJNLP-Lwi93B55.jnlp	The Cancer Imaging Archive	doi:10.7937/K9/TCIA.2017.umz8dv6s	http://doi.org/10.7937/K9/TCIA.2017.umz8dv6s	moderately diff.	III
HNSCC-01-0008	Image Acquisition	NULL	GE MEDICAL SYSTEMS	Radiation Treatment Planning	Body Composition Analysis	Data transmission and de-identification	1.3.6.1.4.1.14519.5.2.1.1706.8040.472359634041941082409987927187	HNSCC-doiJNLP-Lwi93B55.jnlp	The Cancer Imaging Archive	doi:10.7937/K9/TCIA.2017.umz8dv6s	http://doi.org/10.7937/K9/TCIA.2017.umz8dv6s	moderately diff.	III
HNSCC-01-0008	Image Acquisition	Discovery ST	GE MEDICAL SYSTEMS	Radiation Treatment Planning	Body Composition Analysis	Data transmission and de-identification	1.3.6.1.4.1.14519.5.2.1.1706.8040.493686702927488927907323315702	HNSCC-doiJNLP-Lwi93B55.jnlp	The Cancer Imaging Archive	doi:10.7937/K9/TCIA.2017.umz8dv6s	http://doi.org/10.7937/K9/TCIA.2017.umz8dv6s	moderately diff.	III
HNSCC-01-0008	Image Acquisition	Discovery ST	GE MEDICAL SYSTEMS	Radiation Treatment Planning	Body Composition Analysis	Data transmission and de-identification	1.3.6.1.4.1.14519.5.2.1.1706.8040.954840378107533366453140852748	HNSCC-doiJNLP-Lwi93B55.jnlp	The Cancer Imaging Archive	doi:10.7937/K9/TCIA.2017.umz8dv6s	http://doi.org/10.7937/K9/TCIA.2017.umz8dv6s	moderately diff.	III
HNSCC-01-0009	Image Acquisition	Pinnacle3	ADAC	Radiation Treatment Planning	Body Composition Analysis	Data transmission and de-identification	1.3.6.1.4.1.14519.5.2.1.1706.8040.100582397954273228373367935722	HNSCC-doiJNLP-Lwi93B55.jnlp	The Cancer Imaging Archive	doi:10.7937/K9/TCIA.2017.umz8dv6s	http://doi.org/10.7937/K9/TCIA.2017.umz8dv6s	moderately diff.	IVA
HNSCC-01-0009	Image Acquisition	Pinnacle3	ADAC	Radiation Treatment Planning	Body Composition Analysis	Data transmission and de-identification	1.3.6.1.4.1.14519.5.2.1.1706.8040.136802111285257052317275443071	HNSCC-doiJNLP-Lwi93B55.jnlp	The Cancer Imaging Archive	doi:10.7937/K9/TCIA.2017.umz8dv6s	http://doi.org/10.7937/K9/TCIA.2017.umz8dv6s	moderately diff.	IVA
HNSCC-01-0009	Image Acquisition	Pinnacle3	ADAC	Radiation Treatment Planning	Body Composition Analysis	Data transmission and de-identification	1.3.6.1.4.1.14519.5.2.1.1706.8040.230066468419889965347937050031	HNSCC-doiJNLP-Lwi93B55.jnlp	The Cancer Imaging Archive	doi:10.7937/K9/TCIA.2017.umz8dv6s	http://doi.org/10.7937/K9/TCIA.2017.umz8dv6s	moderately diff.	IVA
HNSCC-01-0009	Image Acquisition	NULL	GE MEDICAL SYSTEMS	Radiation Treatment Planning	Body Composition Analysis	Data transmission and de-identification	1.3.6.1.4.1.14519.5.2.1.1706.8040.331753265831947484188173666060	HNSCC-doiJNLP-Lwi93B55.jnlp	The Cancer Imaging Archive	doi:10.7937/K9/TCIA.2017.umz8dv6s	http://doi.org/10.7937/K9/TCIA.2017.umz8dv6s	moderately diff.	IVA
HNSCC-01-0009	Image Acquisition	NULL	GE MEDICAL SYSTEMS	Radiation Treatment Planning	Body Composition Analysis	Data transmission and de-identification	1.3.6.1.4.1.14519.5.2.1.1706.8040.160761665181747180279574818125	HNSCC-doiJNLP-Lwi93B55.jnlp	The Cancer Imaging Archive	doi:10.7937/K9/TCIA.2017.umz8dv6s	http://doi.org/10.7937/K9/TCIA.2017.umz8dv6s	moderately diff.	IVA
HNSCC-01-0009	Image Acquisition	Discovery ST	GE MEDICAL SYSTEMS	Radiation Treatment Planning	Body Composition Analysis	Data transmission and de-identification	1.3.6.1.4.1.14519.5.2.1.1706.8040.196479524918958579878810660704	HNSCC-doiJNLP-Lwi93B55.jnlp	The Cancer Imaging Archive	doi:10.7937/K9/TCIA.2017.umz8dv6s	http://doi.org/10.7937/K9/TCIA.2017.umz8dv6s	moderately diff.	IVA
HNSCC-01-0009	Image Acquisition	NULL	GE MEDICAL SYSTEMS	Radiation Treatment Planning	Body Composition Analysis	Data transmission and de-identification	1.3.6.1.4.1.14519.5.2.1.1706.8040.218461517892722693281837181998	HNSCC-doiJNLP-Lwi93B55.jnlp	The Cancer Imaging Archive	doi:10.7937/K9/TCIA.2017.umz8dv6s	http://doi.org/10.7937/K9/TCIA.2017.umz8dv6s	moderately diff.	IVA
HNSCC-01-0009	Image Acquisition	Discovery ST	GE MEDICAL SYSTEMS	Radiation Treatment Planning	Body Composition Analysis	Data transmission and de-identification	1.3.6.1.4.1.14519.5.2.1.1706.8040.223847498517949716623170950204	HNSCC-doiJNLP-Lwi93B55.jnlp	The Cancer Imaging Archive	doi:10.7937/K9/TCIA.2017.umz8dv6s	http://doi.org/10.7937/K9/TCIA.2017.umz8dv6s	moderately diff.	IVA
HNSCC-01-0009	Image Acquisition	Discovery ST	GE MEDICAL SYSTEMS	Radiation Treatment Planning	Body Composition Analysis	Data transmission and de-identification	1.3.6.1.4.1.14519.5.2.1.1706.8040.256026019182596634340099086466	HNSCC-doiJNLP-Lwi93B55.jnlp	The Cancer Imaging Archive	doi:10.7937/K9/TCIA.2017.umz8dv6s	http://doi.org/10.7937/K9/TCIA.2017.umz8dv6s	moderately diff.	IVA
HNSCC-01-0009	Image Acquisition	Discovery ST	GE MEDICAL SYSTEMS	Radiation Treatment Planning	Body Composition Analysis	Data transmission and de-identification	1.3.6.1.4.1.14519.5.2.1.1706.8040.274489752076457351834198795592	HNSCC-doiJNLP-Lwi93B55.jnlp	The Cancer Imaging Archive	doi:10.7937/K9/TCIA.2017.umz8dv6s	http://doi.org/10.7937/K9/TCIA.2017.umz8dv6s	moderately diff.	IVA
HNSCC-01-0009	Image Acquisition	NULL	GE MEDICAL SYSTEMS	Radiation Treatment Planning	Body Composition Analysis	Data transmission and de-identification	1.3.6.1.4.1.14519.5.2.1.1706.8040.144993376159416866549395951491	HNSCC-doiJNLP-Lwi93B55.jnlp	The Cancer Imaging Archive	doi:10.7937/K9/TCIA.2017.umz8dv6s	http://doi.org/10.7937/K9/TCIA.2017.umz8dv6s	moderately diff.	IVA
HNSCC-01-0009	Image Acquisition	NULL	GE MEDICAL SYSTEMS	Radiation Treatment Planning	Body Composition Analysis	Data transmission and de-identification	1.3.6.1.4.1.14519.5.2.1.1706.8040.157949699271776792786533857278	HNSCC-doiJNLP-Lwi93B55.jnlp	The Cancer Imaging Archive	doi:10.7937/K9/TCIA.2017.umz8dv6s	http://doi.org/10.7937/K9/TCIA.2017.umz8dv6s	moderately diff.	IVA
HNSCC-01-0009	Image Acquisition	Discovery ST	GE MEDICAL SYSTEMS	Radiation Treatment Planning	Body Composition Analysis	Data transmission and de-identification	1.3.6.1.4.1.14519.5.2.1.1706.8040.288828589580239790568534968640	HNSCC-doiJNLP-Lwi93B55.jnlp	The Cancer Imaging Archive	doi:10.7937/K9/TCIA.2017.umz8dv6s	http://doi.org/10.7937/K9/TCIA.2017.umz8dv6s	moderately diff.	IVA
HNSCC-01-0009	Image Acquisition	Discovery ST	GE MEDICAL SYSTEMS	Radiation Treatment Planning	Body Composition Analysis	Data transmission and de-identification	1.3.6.1.4.1.14519.5.2.1.1706.8040.963074229166203579745005445047	HNSCC-doiJNLP-Lwi93B55.jnlp	The Cancer Imaging Archive	doi:10.7937/K9/TCIA.2017.umz8dv6s	http://doi.org/10.7937/K9/TCIA.2017.umz8dv6s	moderately diff.	IVA
HNSCC-01-0009	Image Acquisition	Discovery ST	GE MEDICAL SYSTEMS	Radiation Treatment Planning	Body Composition Analysis	Data transmission and de-identification	1.3.6.1.4.1.14519.5.2.1.1706.8040.968700430511604700560729511023	HNSCC-doiJNLP-Lwi93B55.jnlp	The Cancer Imaging Archive	doi:10.7937/K9/TCIA.2017.umz8dv6s	http://doi.org/10.7937/K9/TCIA.2017.umz8dv6s	moderately diff.	IVA
HNSCC-01-0010	Image Acquisition	Pinnacle3	ADAC	Radiation Treatment Planning	Body Composition Analysis	Data transmission and de-identification	1.3.6.1.4.1.14519.5.2.1.1706.8040.238917659271910612061339939299	HNSCC-doiJNLP-Lwi93B55.jnlp	The Cancer Imaging Archive	doi:10.7937/K9/TCIA.2017.umz8dv6s	http://doi.org/10.7937/K9/TCIA.2017.umz8dv6s	moderately to poorly diff.	IVA
HNSCC-01-0010	Image Acquisition	Pinnacle3	ADAC	Radiation Treatment Planning	Body Composition Analysis	Data transmission and de-identification	1.3.6.1.4.1.14519.5.2.1.1706.8040.247744537131653098856027489380	HNSCC-doiJNLP-Lwi93B55.jnlp	The Cancer Imaging Archive	doi:10.7937/K9/TCIA.2017.umz8dv6s	http://doi.org/10.7937/K9/TCIA.2017.umz8dv6s	moderately to poorly diff.	IVA
HNSCC-01-0010	Image Acquisition	Pinnacle3	ADAC	Radiation Treatment Planning	Body Composition Analysis	Data transmission and de-identification	1.3.6.1.4.1.14519.5.2.1.1706.8040.290620150581880930386694147289	HNSCC-doiJNLP-Lwi93B55.jnlp	The Cancer Imaging Archive	doi:10.7937/K9/TCIA.2017.umz8dv6s	http://doi.org/10.7937/K9/TCIA.2017.umz8dv6s	moderately to poorly diff.	IVA
HNSCC-01-0010	Image Acquisition	NULL	GE MEDICAL SYSTEMS	Radiation Treatment Planning	Body Composition Analysis	Data transmission and de-identification	1.3.6.1.4.1.14519.5.2.1.1706.8040.154383457363739510286003861881	HNSCC-doiJNLP-Lwi93B55.jnlp	The Cancer Imaging Archive	doi:10.7937/K9/TCIA.2017.umz8dv6s	http://doi.org/10.7937/K9/TCIA.2017.umz8dv6s	moderately to poorly diff.	IVA
HNSCC-01-0010	Image Acquisition	Discovery ST	GE MEDICAL SYSTEMS	Radiation Treatment Planning	Body Composition Analysis	Data transmission and de-identification	1.3.6.1.4.1.14519.5.2.1.1706.8040.323464627218298393204718216336	HNSCC-doiJNLP-Lwi93B55.jnlp	The Cancer Imaging Archive	doi:10.7937/K9/TCIA.2017.umz8dv6s	http://doi.org/10.7937/K9/TCIA.2017.umz8dv6s	moderately to poorly diff.	IVA
HNSCC-01-0010	Image Acquisition	NULL	GE MEDICAL SYSTEMS	Radiation Treatment Planning	Body Composition Analysis	Data transmission and de-identification	1.3.6.1.4.1.14519.5.2.1.1706.8040.116061396888693321804340590020	HNSCC-doiJNLP-Lwi93B55.jnlp	The Cancer Imaging Archive	doi:10.7937/K9/TCIA.2017.umz8dv6s	http://doi.org/10.7937/K9/TCIA.2017.umz8dv6s	moderately to poorly diff.	IVA
HNSCC-01-0010	Image Acquisition	Discovery ST	GE MEDICAL SYSTEMS	Radiation Treatment Planning	Body Composition Analysis	Data transmission and de-identification	1.3.6.1.4.1.14519.5.2.1.1706.8040.223462959083957319377792843653	HNSCC-doiJNLP-Lwi93B55.jnlp	The Cancer Imaging Archive	doi:10.7937/K9/TCIA.2017.umz8dv6s	http://doi.org/10.7937/K9/TCIA.2017.umz8dv6s	moderately to poorly diff.	IVA
HNSCC-01-0010	Image Acquisition	Discovery ST	GE MEDICAL SYSTEMS	Radiation Treatment Planning	Body Composition Analysis	Data transmission and de-identification	1.3.6.1.4.1.14519.5.2.1.1706.8040.318706191760535733603632851024	HNSCC-doiJNLP-Lwi93B55.jnlp	The Cancer Imaging Archive	doi:10.7937/K9/TCIA.2017.umz8dv6s	http://doi.org/10.7937/K9/TCIA.2017.umz8dv6s	moderately to poorly diff.	IVA
HNSCC-01-0010	Image Acquisition	Discovery ST	GE MEDICAL SYSTEMS	Radiation Treatment Planning	Body Composition Analysis	Data transmission and de-identification	1.3.6.1.4.1.14519.5.2.1.1706.8040.328577915956473849250482648905	HNSCC-doiJNLP-Lwi93B55.jnlp	The Cancer Imaging Archive	doi:10.7937/K9/TCIA.2017.umz8dv6s	http://doi.org/10.7937/K9/TCIA.2017.umz8dv6s	moderately to poorly diff.	IVA
HNSCC-01-0010	Image Acquisition	LightSpeed VCT	GE MEDICAL SYSTEMS	Radiation Treatment Planning	Body Composition Analysis	Data transmission and de-identification	1.3.6.1.4.1.14519.5.2.1.1706.8040.283763955760342912940301455388	HNSCC-doiJNLP-Lwi93B55.jnlp	The Cancer Imaging Archive	doi:10.7937/K9/TCIA.2017.umz8dv6s	http://doi.org/10.7937/K9/TCIA.2017.umz8dv6s	moderately to poorly diff.	IVA
HNSCC-01-0010	Image Acquisition	LightSpeed VCT	GE MEDICAL SYSTEMS	Radiation Treatment Planning	Body Composition Analysis	Data transmission and de-identification	1.3.6.1.4.1.14519.5.2.1.1706.8040.935873110574680014593327812790	HNSCC-doiJNLP-Lwi93B55.jnlp	The Cancer Imaging Archive	doi:10.7937/K9/TCIA.2017.umz8dv6s	http://doi.org/10.7937/K9/TCIA.2017.umz8dv6s	moderately to poorly diff.	IVA
HNSCC-01-0010	Image Acquisition	LightSpeed VCT	GE MEDICAL SYSTEMS	Radiation Treatment Planning	Body Composition Analysis	Data transmission and de-identification	1.3.6.1.4.1.14519.5.2.1.1706.8040.108195280430029204208524952820	HNSCC-doiJNLP-Lwi93B55.jnlp	The Cancer Imaging Archive	doi:10.7937/K9/TCIA.2017.umz8dv6s	http://doi.org/10.7937/K9/TCIA.2017.umz8dv6s	moderately to poorly diff.	IVA
HNSCC-01-0010	Image Acquisition	LightSpeed VCT	GE MEDICAL SYSTEMS	Radiation Treatment Planning	Body Composition Analysis	Data transmission and de-identification	1.3.6.1.4.1.14519.5.2.1.1706.8040.197486296977287388196150591610	HNSCC-doiJNLP-Lwi93B55.jnlp	The Cancer Imaging Archive	doi:10.7937/K9/TCIA.2017.umz8dv6s	http://doi.org/10.7937/K9/TCIA.2017.umz8dv6s	moderately to poorly diff.	IVA
HNSCC-01-0010	Image Acquisition	LightSpeed VCT	GE MEDICAL SYSTEMS	Radiation Treatment Planning	Body Composition Analysis	Data transmission and de-identification	1.3.6.1.4.1.14519.5.2.1.1706.8040.315607873011580629025864228355	HNSCC-doiJNLP-Lwi93B55.jnlp	The Cancer Imaging Archive	doi:10.7937/K9/TCIA.2017.umz8dv6s	http://doi.org/10.7937/K9/TCIA.2017.umz8dv6s	moderately to poorly diff.	IVA
HNSCC-01-0010	Image Acquisition	LightSpeed VCT	GE MEDICAL SYSTEMS	Radiation Treatment Planning	Body Composition Analysis	Data transmission and de-identification	1.3.6.1.4.1.14519.5.2.1.1706.8040.438995677404996335783407899991	HNSCC-doiJNLP-Lwi93B55.jnlp	The Cancer Imaging Archive	doi:10.7937/K9/TCIA.2017.umz8dv6s	http://doi.org/10.7937/K9/TCIA.2017.umz8dv6s	moderately to poorly diff.	IVA
HNSCC-01-0010	Image Acquisition	LightSpeed VCT	GE MEDICAL SYSTEMS	Radiation Treatment Planning	Body Composition Analysis	Data transmission and de-identification	1.3.6.1.4.1.14519.5.2.1.1706.8040.111974966147030480323884189975	HNSCC-doiJNLP-Lwi93B55.jnlp	The Cancer Imaging Archive	doi:10.7937/K9/TCIA.2017.umz8dv6s	http://doi.org/10.7937/K9/TCIA.2017.umz8dv6s	moderately to poorly diff.	IVA
HNSCC-01-0010	Image Acquisition	LightSpeed VCT	GE MEDICAL SYSTEMS	Radiation Treatment Planning	Body Composition Analysis	Data transmission and de-identification	1.3.6.1.4.1.14519.5.2.1.1706.8040.329859391459401390993795767929	HNSCC-doiJNLP-Lwi93B55.jnlp	The Cancer Imaging Archive	doi:10.7937/K9/TCIA.2017.umz8dv6s	http://doi.org/10.7937/K9/TCIA.2017.umz8dv6s	moderately to poorly diff.	IVA
HNSCC-01-0010	Image Acquisition	LightSpeed VCT	GE MEDICAL SYSTEMS	Radiation Treatment Planning	Body Composition Analysis	Data transmission and de-identification	1.3.6.1.4.1.14519.5.2.1.1706.8040.788234767693281998842324601709	HNSCC-doiJNLP-Lwi93B55.jnlp	The Cancer Imaging Archive	doi:10.7937/K9/TCIA.2017.umz8dv6s	http://doi.org/10.7937/K9/TCIA.2017.umz8dv6s	moderately to poorly diff.	IVA
HNSCC-01-0010	Image Acquisition	Discovery STE	GE MEDICAL SYSTEMS	Radiation Treatment Planning	Body Composition Analysis	Data transmission and de-identification	1.3.6.1.4.1.14519.5.2.1.1706.8040.102272193017058058968646875797	HNSCC-doiJNLP-Lwi93B55.jnlp	The Cancer Imaging Archive	doi:10.7937/K9/TCIA.2017.umz8dv6s	http://doi.org/10.7937/K9/TCIA.2017.umz8dv6s	moderately to poorly diff.	IVA
HNSCC-01-0010	Image Acquisition	Discovery STE	GE MEDICAL SYSTEMS	Radiation Treatment Planning	Body Composition Analysis	Data transmission and de-identification	1.3.6.1.4.1.14519.5.2.1.1706.8040.130226222786833157214390167915	HNSCC-doiJNLP-Lwi93B55.jnlp	The Cancer Imaging Archive	doi:10.7937/K9/TCIA.2017.umz8dv6s	http://doi.org/10.7937/K9/TCIA.2017.umz8dv6s	moderately to poorly diff.	IVA
HNSCC-01-0010	Image Acquisition	Discovery STE	GE MEDICAL SYSTEMS	Radiation Treatment Planning	Body Composition Analysis	Data transmission and de-identification	1.3.6.1.4.1.14519.5.2.1.1706.8040.234521483439627658638288210015	HNSCC-doiJNLP-Lwi93B55.jnlp	The Cancer Imaging Archive	doi:10.7937/K9/TCIA.2017.umz8dv6s	http://doi.org/10.7937/K9/TCIA.2017.umz8dv6s	moderately to poorly diff.	IVA
HNSCC-01-0010	Image Acquisition	Discovery STE	GE MEDICAL SYSTEMS	Radiation Treatment Planning	Body Composition Analysis	Data transmission and de-identification	1.3.6.1.4.1.14519.5.2.1.1706.8040.258740402574874632805356724177	HNSCC-doiJNLP-Lwi93B55.jnlp	The Cancer Imaging Archive	doi:10.7937/K9/TCIA.2017.umz8dv6s	http://doi.org/10.7937/K9/TCIA.2017.umz8dv6s	moderately to poorly diff.	IVA
HNSCC-01-0010	Image Acquisition	Discovery STE	GE MEDICAL SYSTEMS	Radiation Treatment Planning	Body Composition Analysis	Data transmission and de-identification	1.3.6.1.4.1.14519.5.2.1.1706.8040.302087403035229519579076851985	HNSCC-doiJNLP-Lwi93B55.jnlp	The Cancer Imaging Archive	doi:10.7937/K9/TCIA.2017.umz8dv6s	http://doi.org/10.7937/K9/TCIA.2017.umz8dv6s	moderately to poorly diff.	IVA
HNSCC-01-0011	Image Acquisition	NULL	GE MEDICAL SYSTEMS	Radiation Treatment Planning	Body Composition Analysis	Data transmission and de-identification	1.3.6.1.4.1.14519.5.2.1.1706.8040.138216677001836402607573887663	HNSCC-doiJNLP-Lwi93B55.jnlp	The Cancer Imaging Archive	doi:10.7937/K9/TCIA.2017.umz8dv6s	http://doi.org/10.7937/K9/TCIA.2017.umz8dv6s	poorly diff.	III
HNSCC-01-0011	Image Acquisition	Discovery ST	GE MEDICAL SYSTEMS	Radiation Treatment Planning	Body Composition Analysis	Data transmission and de-identification	1.3.6.1.4.1.14519.5.2.1.1706.8040.193600832098700355273196155253	HNSCC-doiJNLP-Lwi93B55.jnlp	The Cancer Imaging Archive	doi:10.7937/K9/TCIA.2017.umz8dv6s	http://doi.org/10.7937/K9/TCIA.2017.umz8dv6s	poorly diff.	III
HNSCC-01-0011	Image Acquisition	Discovery ST	GE MEDICAL SYSTEMS	Radiation Treatment Planning	Body Composition Analysis	Data transmission and de-identification	1.3.6.1.4.1.14519.5.2.1.1706.8040.272727236600535869491133021383	HNSCC-doiJNLP-Lwi93B55.jnlp	The Cancer Imaging Archive	doi:10.7937/K9/TCIA.2017.umz8dv6s	http://doi.org/10.7937/K9/TCIA.2017.umz8dv6s	poorly diff.	III
HNSCC-01-0011	Image Acquisition	Discovery ST	GE MEDICAL SYSTEMS	Radiation Treatment Planning	Body Composition Analysis	Data transmission and de-identification	1.3.6.1.4.1.14519.5.2.1.1706.8040.334033426737819288518385473381	HNSCC-doiJNLP-Lwi93B55.jnlp	The Cancer Imaging Archive	doi:10.7937/K9/TCIA.2017.umz8dv6s	http://doi.org/10.7937/K9/TCIA.2017.umz8dv6s	poorly diff.	III
HNSCC-01-0011	Image Acquisition	Discovery ST	GE MEDICAL SYSTEMS	Radiation Treatment Planning	Body Composition Analysis	Data transmission and de-identification	1.3.6.1.4.1.14519.5.2.1.1706.8040.572193001439477742047271730317	HNSCC-doiJNLP-Lwi93B55.jnlp	The Cancer Imaging Archive	doi:10.7937/K9/TCIA.2017.umz8dv6s	http://doi.org/10.7937/K9/TCIA.2017.umz8dv6s	poorly diff.	III
HNSCC-01-0011	Image Acquisition	NULL	GE MEDICAL SYSTEMS	Radiation Treatment Planning	Body Composition Analysis	Data transmission and de-identification	1.3.6.1.4.1.14519.5.2.1.1706.8040.731492631605350607685657625986	HNSCC-doiJNLP-Lwi93B55.jnlp	The Cancer Imaging Archive	doi:10.7937/K9/TCIA.2017.umz8dv6s	http://doi.org/10.7937/K9/TCIA.2017.umz8dv6s	poorly diff.	III
HNSCC-01-0011	Image Acquisition	Pinnacle3	ADAC	Radiation Treatment Planning	Body Composition Analysis	Data transmission and de-identification	1.3.6.1.4.1.14519.5.2.1.1706.8040.152601903863241275416161255758	HNSCC-doiJNLP-Lwi93B55.jnlp	The Cancer Imaging Archive	doi:10.7937/K9/TCIA.2017.umz8dv6s	http://doi.org/10.7937/K9/TCIA.2017.umz8dv6s	poorly diff.	III
HNSCC-01-0011	Image Acquisition	Pinnacle3	ADAC	Radiation Treatment Planning	Body Composition Analysis	Data transmission and de-identification	1.3.6.1.4.1.14519.5.2.1.1706.8040.305794154607521312243280338985	HNSCC-doiJNLP-Lwi93B55.jnlp	The Cancer Imaging Archive	doi:10.7937/K9/TCIA.2017.umz8dv6s	http://doi.org/10.7937/K9/TCIA.2017.umz8dv6s	poorly diff.	III
HNSCC-01-0011	Image Acquisition	Pinnacle3	ADAC	Radiation Treatment Planning	Body Composition Analysis	Data transmission and de-identification	1.3.6.1.4.1.14519.5.2.1.1706.8040.335866459640907595931618945582	HNSCC-doiJNLP-Lwi93B55.jnlp	The Cancer Imaging Archive	doi:10.7937/K9/TCIA.2017.umz8dv6s	http://doi.org/10.7937/K9/TCIA.2017.umz8dv6s	poorly diff.	III
HNSCC-01-0011	Image Acquisition	NULL	GE MEDICAL SYSTEMS	Radiation Treatment Planning	Body Composition Analysis	Data transmission and de-identification	1.3.6.1.4.1.14519.5.2.1.1706.8040.189872983935125219752482988887	HNSCC-doiJNLP-Lwi93B55.jnlp	The Cancer Imaging Archive	doi:10.7937/K9/TCIA.2017.umz8dv6s	http://doi.org/10.7937/K9/TCIA.2017.umz8dv6s	poorly diff.	III
HNSCC-01-0011	Image Acquisition	NULL	GE MEDICAL SYSTEMS	Radiation Treatment Planning	Body Composition Analysis	Data transmission and de-identification	1.3.6.1.4.1.14519.5.2.1.1706.8040.101260684516593895124371457209	HNSCC-doiJNLP-Lwi93B55.jnlp	The Cancer Imaging Archive	doi:10.7937/K9/TCIA.2017.umz8dv6s	http://doi.org/10.7937/K9/TCIA.2017.umz8dv6s	poorly diff.	III
HNSCC-01-0011	Image Acquisition	NULL	GE MEDICAL SYSTEMS	Radiation Treatment Planning	Body Composition Analysis	Data transmission and de-identification	1.3.6.1.4.1.14519.5.2.1.1706.8040.122882794870013210887817476738	HNSCC-doiJNLP-Lwi93B55.jnlp	The Cancer Imaging Archive	doi:10.7937/K9/TCIA.2017.umz8dv6s	http://doi.org/10.7937/K9/TCIA.2017.umz8dv6s	poorly diff.	III
HNSCC-01-0011	Image Acquisition	Discovery ST	GE MEDICAL SYSTEMS	Radiation Treatment Planning	Body Composition Analysis	Data transmission and de-identification	1.3.6.1.4.1.14519.5.2.1.1706.8040.135831128669662206990041014098	HNSCC-doiJNLP-Lwi93B55.jnlp	The Cancer Imaging Archive	doi:10.7937/K9/TCIA.2017.umz8dv6s	http://doi.org/10.7937/K9/TCIA.2017.umz8dv6s	poorly diff.	III
HNSCC-01-0011	Image Acquisition	Discovery ST	GE MEDICAL SYSTEMS	Radiation Treatment Planning	Body Composition Analysis	Data transmission and de-identification	1.3.6.1.4.1.14519.5.2.1.1706.8040.240231317510859802079337513439	HNSCC-doiJNLP-Lwi93B55.jnlp	The Cancer Imaging Archive	doi:10.7937/K9/TCIA.2017.umz8dv6s	http://doi.org/10.7937/K9/TCIA.2017.umz8dv6s	poorly diff.	III
HNSCC-01-0011	Image Acquisition	Discovery ST	GE MEDICAL SYSTEMS	Radiation Treatment Planning	Body Composition Analysis	Data transmission and de-identification	1.3.6.1.4.1.14519.5.2.1.1706.8040.373810470761379828474444444867	HNSCC-doiJNLP-Lwi93B55.jnlp	The Cancer Imaging Archive	doi:10.7937/K9/TCIA.2017.umz8dv6s	http://doi.org/10.7937/K9/TCIA.2017.umz8dv6s	poorly diff.	III
HNSCC-01-0012	Image Acquisition	NULL	GE MEDICAL SYSTEMS	Radiation Treatment Planning	Body Composition Analysis	Data transmission and de-identification	1.3.6.1.4.1.14519.5.2.1.1706.8040.129357290419342783673915126444	HNSCC-doiJNLP-Lwi93B55.jnlp	The Cancer Imaging Archive	doi:10.7937/K9/TCIA.2017.umz8dv6s	http://doi.org/10.7937/K9/TCIA.2017.umz8dv6s	moderately diff.	IVA
HNSCC-01-0012	Image Acquisition	NULL	GE MEDICAL SYSTEMS	Radiation Treatment Planning	Body Composition Analysis	Data transmission and de-identification	1.3.6.1.4.1.14519.5.2.1.1706.8040.131710775076523711484314529493	HNSCC-doiJNLP-Lwi93B55.jnlp	The Cancer Imaging Archive	doi:10.7937/K9/TCIA.2017.umz8dv6s	http://doi.org/10.7937/K9/TCIA.2017.umz8dv6s	moderately diff.	IVA
HNSCC-01-0012	Image Acquisition	Discovery ST	GE MEDICAL SYSTEMS	Radiation Treatment Planning	Body Composition Analysis	Data transmission and de-identification	1.3.6.1.4.1.14519.5.2.1.1706.8040.161637689186468122492302479145	HNSCC-doiJNLP-Lwi93B55.jnlp	The Cancer Imaging Archive	doi:10.7937/K9/TCIA.2017.umz8dv6s	http://doi.org/10.7937/K9/TCIA.2017.umz8dv6s	moderately diff.	IVA
HNSCC-01-0012	Image Acquisition	Discovery ST	GE MEDICAL SYSTEMS	Radiation Treatment Planning	Body Composition Analysis	Data transmission and de-identification	1.3.6.1.4.1.14519.5.2.1.1706.8040.234489509474415175149717254932	HNSCC-doiJNLP-Lwi93B55.jnlp	The Cancer Imaging Archive	doi:10.7937/K9/TCIA.2017.umz8dv6s	http://doi.org/10.7937/K9/TCIA.2017.umz8dv6s	moderately diff.	IVA
HNSCC-01-0012	Image Acquisition	Discovery ST	GE MEDICAL SYSTEMS	Radiation Treatment Planning	Body Composition Analysis	Data transmission and de-identification	1.3.6.1.4.1.14519.5.2.1.1706.8040.656706498362274717709563965364	HNSCC-doiJNLP-Lwi93B55.jnlp	The Cancer Imaging Archive	doi:10.7937/K9/TCIA.2017.umz8dv6s	http://doi.org/10.7937/K9/TCIA.2017.umz8dv6s	moderately diff.	IVA
HNSCC-01-0012	Image Acquisition	Pinnacle3	ADAC	Radiation Treatment Planning	Body Composition Analysis	Data transmission and de-identification	1.3.6.1.4.1.14519.5.2.1.1706.8040.148315246427758227502915644149	HNSCC-doiJNLP-Lwi93B55.jnlp	The Cancer Imaging Archive	doi:10.7937/K9/TCIA.2017.umz8dv6s	http://doi.org/10.7937/K9/TCIA.2017.umz8dv6s	moderately diff.	IVA
HNSCC-01-0012	Image Acquisition	Pinnacle3	ADAC	Radiation Treatment Planning	Body Composition Analysis	Data transmission and de-identification	1.3.6.1.4.1.14519.5.2.1.1706.8040.200917326258929056942752661528	HNSCC-doiJNLP-Lwi93B55.jnlp	The Cancer Imaging Archive	doi:10.7937/K9/TCIA.2017.umz8dv6s	http://doi.org/10.7937/K9/TCIA.2017.umz8dv6s	moderately diff.	IVA
HNSCC-01-0012	Image Acquisition	Pinnacle3	ADAC	Radiation Treatment Planning	Body Composition Analysis	Data transmission and de-identification	1.3.6.1.4.1.14519.5.2.1.1706.8040.248109677438851262717745779821	HNSCC-doiJNLP-Lwi93B55.jnlp	The Cancer Imaging Archive	doi:10.7937/K9/TCIA.2017.umz8dv6s	http://doi.org/10.7937/K9/TCIA.2017.umz8dv6s	moderately diff.	IVA
HNSCC-01-0012	Image Acquisition	NULL	GE MEDICAL SYSTEMS	Radiation Treatment Planning	Body Composition Analysis	Data transmission and de-identification	1.3.6.1.4.1.14519.5.2.1.1706.8040.137470238305699116406990811509	HNSCC-doiJNLP-Lwi93B55.jnlp	The Cancer Imaging Archive	doi:10.7937/K9/TCIA.2017.umz8dv6s	http://doi.org/10.7937/K9/TCIA.2017.umz8dv6s	moderately diff.	IVA
HNSCC-01-0012	Image Acquisition	Discovery STE	GE MEDICAL SYSTEMS	Radiation Treatment Planning	Body Composition Analysis	Data transmission and de-identification	1.3.6.1.4.1.14519.5.2.1.1706.8040.104699151688979770023727809950	HNSCC-doiJNLP-Lwi93B55.jnlp	The Cancer Imaging Archive	doi:10.7937/K9/TCIA.2017.umz8dv6s	http://doi.org/10.7937/K9/TCIA.2017.umz8dv6s	moderately diff.	IVA
HNSCC-01-0012	Image Acquisition	Discovery STE	GE MEDICAL SYSTEMS	Radiation Treatment Planning	Body Composition Analysis	Data transmission and de-identification	1.3.6.1.4.1.14519.5.2.1.1706.8040.280304806521917943277476697959	HNSCC-doiJNLP-Lwi93B55.jnlp	The Cancer Imaging Archive	doi:10.7937/K9/TCIA.2017.umz8dv6s	http://doi.org/10.7937/K9/TCIA.2017.umz8dv6s	moderately diff.	IVA
HNSCC-01-0012	Image Acquisition	Discovery STE	GE MEDICAL SYSTEMS	Radiation Treatment Planning	Body Composition Analysis	Data transmission and de-identification	1.3.6.1.4.1.14519.5.2.1.1706.8040.306765063477534523577730960444	HNSCC-doiJNLP-Lwi93B55.jnlp	The Cancer Imaging Archive	doi:10.7937/K9/TCIA.2017.umz8dv6s	http://doi.org/10.7937/K9/TCIA.2017.umz8dv6s	moderately diff.	IVA
HNSCC-01-0012	Image Acquisition	Discovery STE	GE MEDICAL SYSTEMS	Radiation Treatment Planning	Body Composition Analysis	Data transmission and de-identification	1.3.6.1.4.1.14519.5.2.1.1706.8040.316433724026419170586818692646	HNSCC-doiJNLP-Lwi93B55.jnlp	The Cancer Imaging Archive	doi:10.7937/K9/TCIA.2017.umz8dv6s	http://doi.org/10.7937/K9/TCIA.2017.umz8dv6s	moderately diff.	IVA
HNSCC-01-0012	Image Acquisition	Discovery STE	GE MEDICAL SYSTEMS	Radiation Treatment Planning	Body Composition Analysis	Data transmission and de-identification	1.3.6.1.4.1.14519.5.2.1.1706.8040.481266468070274082927886268523	HNSCC-doiJNLP-Lwi93B55.jnlp	The Cancer Imaging Archive	doi:10.7937/K9/TCIA.2017.umz8dv6s	http://doi.org/10.7937/K9/TCIA.2017.umz8dv6s	moderately diff.	IVA
HNSCC-01-0013	Image Acquisition	Pinnacle3	ADAC	Radiation Treatment Planning	Body Composition Analysis	Data transmission and de-identification	1.3.6.1.4.1.14519.5.2.1.1706.8040.106145914113442133567374188154	HNSCC-doiJNLP-Lwi93B55.jnlp	The Cancer Imaging Archive	doi:10.7937/K9/TCIA.2017.umz8dv6s	http://doi.org/10.7937/K9/TCIA.2017.umz8dv6s	poorly diff.	IVA
HNSCC-01-0013	Image Acquisition	Pinnacle3	ADAC	Radiation Treatment Planning	Body Composition Analysis	Data transmission and de-identification	1.3.6.1.4.1.14519.5.2.1.1706.8040.263572146414987554494971762247	HNSCC-doiJNLP-Lwi93B55.jnlp	The Cancer Imaging Archive	doi:10.7937/K9/TCIA.2017.umz8dv6s	http://doi.org/10.7937/K9/TCIA.2017.umz8dv6s	poorly diff.	IVA
HNSCC-01-0013	Image Acquisition	Pinnacle3	ADAC	Radiation Treatment Planning	Body Composition Analysis	Data transmission and de-identification	1.3.6.1.4.1.14519.5.2.1.1706.8040.861186590878556419702013806839	HNSCC-doiJNLP-Lwi93B55.jnlp	The Cancer Imaging Archive	doi:10.7937/K9/TCIA.2017.umz8dv6s	http://doi.org/10.7937/K9/TCIA.2017.umz8dv6s	poorly diff.	IVA
HNSCC-01-0013	Image Acquisition	NULL	GE MEDICAL SYSTEMS	Radiation Treatment Planning	Body Composition Analysis	Data transmission and de-identification	1.3.6.1.4.1.14519.5.2.1.1706.8040.171479535219301888832090322461	HNSCC-doiJNLP-Lwi93B55.jnlp	The Cancer Imaging Archive	doi:10.7937/K9/TCIA.2017.umz8dv6s	http://doi.org/10.7937/K9/TCIA.2017.umz8dv6s	poorly diff.	IVA
HNSCC-01-0013	Image Acquisition	Discovery RX	GE MEDICAL SYSTEMS	Radiation Treatment Planning	Body Composition Analysis	Data transmission and de-identification	1.3.6.1.4.1.14519.5.2.1.1706.8040.165205872482621039400161280174	HNSCC-doiJNLP-Lwi93B55.jnlp	The Cancer Imaging Archive	doi:10.7937/K9/TCIA.2017.umz8dv6s	http://doi.org/10.7937/K9/TCIA.2017.umz8dv6s	poorly diff.	IVA
HNSCC-01-0013	Image Acquisition	Discovery RX	GE MEDICAL SYSTEMS	Radiation Treatment Planning	Body Composition Analysis	Data transmission and de-identification	1.3.6.1.4.1.14519.5.2.1.1706.8040.182842751020551115642307668560	HNSCC-doiJNLP-Lwi93B55.jnlp	The Cancer Imaging Archive	doi:10.7937/K9/TCIA.2017.umz8dv6s	http://doi.org/10.7937/K9/TCIA.2017.umz8dv6s	poorly diff.	IVA
HNSCC-01-0013	Image Acquisition	Discovery RX	GE MEDICAL SYSTEMS	Radiation Treatment Planning	Body Composition Analysis	Data transmission and de-identification	1.3.6.1.4.1.14519.5.2.1.1706.8040.251656721291436699800302392914	HNSCC-doiJNLP-Lwi93B55.jnlp	The Cancer Imaging Archive	doi:10.7937/K9/TCIA.2017.umz8dv6s	http://doi.org/10.7937/K9/TCIA.2017.umz8dv6s	poorly diff.	IVA
HNSCC-01-0013	Image Acquisition	Discovery RX	GE MEDICAL SYSTEMS	Radiation Treatment Planning	Body Composition Analysis	Data transmission and de-identification	1.3.6.1.4.1.14519.5.2.1.1706.8040.287987930927331488141971899452	HNSCC-doiJNLP-Lwi93B55.jnlp	The Cancer Imaging Archive	doi:10.7937/K9/TCIA.2017.umz8dv6s	http://doi.org/10.7937/K9/TCIA.2017.umz8dv6s	poorly diff.	IVA
HNSCC-01-0013	Image Acquisition	Discovery RX	GE MEDICAL SYSTEMS	Radiation Treatment Planning	Body Composition Analysis	Data transmission and de-identification	1.3.6.1.4.1.14519.5.2.1.1706.8040.788118729805498391117643377872	HNSCC-doiJNLP-Lwi93B55.jnlp	The Cancer Imaging Archive	doi:10.7937/K9/TCIA.2017.umz8dv6s	http://doi.org/10.7937/K9/TCIA.2017.umz8dv6s	poorly diff.	IVA
HNSCC-01-0013	Image Acquisition	Discovery STE	GE MEDICAL SYSTEMS	Radiation Treatment Planning	Body Composition Analysis	Data transmission and de-identification	1.3.6.1.4.1.14519.5.2.1.1706.8040.130926492779149475311115533833	HNSCC-doiJNLP-Lwi93B55.jnlp	The Cancer Imaging Archive	doi:10.7937/K9/TCIA.2017.umz8dv6s	http://doi.org/10.7937/K9/TCIA.2017.umz8dv6s	poorly diff.	IVA
HNSCC-01-0013	Image Acquisition	Discovery STE	GE MEDICAL SYSTEMS	Radiation Treatment Planning	Body Composition Analysis	Data transmission and de-identification	1.3.6.1.4.1.14519.5.2.1.1706.8040.203350781214624257499110901178	HNSCC-doiJNLP-Lwi93B55.jnlp	The Cancer Imaging Archive	doi:10.7937/K9/TCIA.2017.umz8dv6s	http://doi.org/10.7937/K9/TCIA.2017.umz8dv6s	poorly diff.	IVA
HNSCC-01-0013	Image Acquisition	Discovery STE	GE MEDICAL SYSTEMS	Radiation Treatment Planning	Body Composition Analysis	Data transmission and de-identification	1.3.6.1.4.1.14519.5.2.1.1706.8040.245617346824094689690399610521	HNSCC-doiJNLP-Lwi93B55.jnlp	The Cancer Imaging Archive	doi:10.7937/K9/TCIA.2017.umz8dv6s	http://doi.org/10.7937/K9/TCIA.2017.umz8dv6s	poorly diff.	IVA
HNSCC-01-0013	Image Acquisition	Discovery STE	GE MEDICAL SYSTEMS	Radiation Treatment Planning	Body Composition Analysis	Data transmission and de-identification	1.3.6.1.4.1.14519.5.2.1.1706.8040.328908831038497238520109873903	HNSCC-doiJNLP-Lwi93B55.jnlp	The Cancer Imaging Archive	doi:10.7937/K9/TCIA.2017.umz8dv6s	http://doi.org/10.7937/K9/TCIA.2017.umz8dv6s	poorly diff.	IVA
HNSCC-01-0013	Image Acquisition	Discovery STE	GE MEDICAL SYSTEMS	Radiation Treatment Planning	Body Composition Analysis	Data transmission and de-identification	1.3.6.1.4.1.14519.5.2.1.1706.8040.496383172085235556429327525698	HNSCC-doiJNLP-Lwi93B55.jnlp	The Cancer Imaging Archive	doi:10.7937/K9/TCIA.2017.umz8dv6s	http://doi.org/10.7937/K9/TCIA.2017.umz8dv6s	poorly diff.	IVA
HNSCC-01-0014	Image Acquisition	Discovery RX	GE MEDICAL SYSTEMS	Radiation Treatment Planning	Body Composition Analysis	Data transmission and de-identification	1.3.6.1.4.1.14519.5.2.1.1706.8040.120100121605782413405188961616	HNSCC-doiJNLP-Lwi93B55.jnlp	The Cancer Imaging Archive	doi:10.7937/K9/TCIA.2017.umz8dv6s	http://doi.org/10.7937/K9/TCIA.2017.umz8dv6s	poorly diff.	IVA
HNSCC-01-0014	Image Acquisition	Discovery RX	GE MEDICAL SYSTEMS	Radiation Treatment Planning	Body Composition Analysis	Data transmission and de-identification	1.3.6.1.4.1.14519.5.2.1.1706.8040.169047087641271818420799373432	HNSCC-doiJNLP-Lwi93B55.jnlp	The Cancer Imaging Archive	doi:10.7937/K9/TCIA.2017.umz8dv6s	http://doi.org/10.7937/K9/TCIA.2017.umz8dv6s	poorly diff.	IVA
HNSCC-01-0014	Image Acquisition	Discovery RX	GE MEDICAL SYSTEMS	Radiation Treatment Planning	Body Composition Analysis	Data transmission and de-identification	1.3.6.1.4.1.14519.5.2.1.1706.8040.315087590602735188214213054783	HNSCC-doiJNLP-Lwi93B55.jnlp	The Cancer Imaging Archive	doi:10.7937/K9/TCIA.2017.umz8dv6s	http://doi.org/10.7937/K9/TCIA.2017.umz8dv6s	poorly diff.	IVA
HNSCC-01-0014	Image Acquisition	Discovery RX	GE MEDICAL SYSTEMS	Radiation Treatment Planning	Body Composition Analysis	Data transmission and de-identification	1.3.6.1.4.1.14519.5.2.1.1706.8040.323836894047193815339006216984	HNSCC-doiJNLP-Lwi93B55.jnlp	The Cancer Imaging Archive	doi:10.7937/K9/TCIA.2017.umz8dv6s	http://doi.org/10.7937/K9/TCIA.2017.umz8dv6s	poorly diff.	IVA
HNSCC-01-0014	Image Acquisition	Discovery RX	GE MEDICAL SYSTEMS	Radiation Treatment Planning	Body Composition Analysis	Data transmission and de-identification	1.3.6.1.4.1.14519.5.2.1.1706.8040.336741633814171417721209697177	HNSCC-doiJNLP-Lwi93B55.jnlp	The Cancer Imaging Archive	doi:10.7937/K9/TCIA.2017.umz8dv6s	http://doi.org/10.7937/K9/TCIA.2017.umz8dv6s	poorly diff.	IVA
HNSCC-01-0014	Image Acquisition	Pinnacle3	ADAC	Radiation Treatment Planning	Body Composition Analysis	Data transmission and de-identification	1.3.6.1.4.1.14519.5.2.1.1706.8040.252616964793582818850297108523	HNSCC-doiJNLP-Lwi93B55.jnlp	The Cancer Imaging Archive	doi:10.7937/K9/TCIA.2017.umz8dv6s	http://doi.org/10.7937/K9/TCIA.2017.umz8dv6s	poorly diff.	IVA
HNSCC-01-0014	Image Acquisition	Pinnacle3	ADAC	Radiation Treatment Planning	Body Composition Analysis	Data transmission and de-identification	1.3.6.1.4.1.14519.5.2.1.1706.8040.260545759548329709848824379678	HNSCC-doiJNLP-Lwi93B55.jnlp	The Cancer Imaging Archive	doi:10.7937/K9/TCIA.2017.umz8dv6s	http://doi.org/10.7937/K9/TCIA.2017.umz8dv6s	poorly diff.	IVA
HNSCC-01-0014	Image Acquisition	Pinnacle3	ADAC	Radiation Treatment Planning	Body Composition Analysis	Data transmission and de-identification	1.3.6.1.4.1.14519.5.2.1.1706.8040.940515052014479205393860108781	HNSCC-doiJNLP-Lwi93B55.jnlp	The Cancer Imaging Archive	doi:10.7937/K9/TCIA.2017.umz8dv6s	http://doi.org/10.7937/K9/TCIA.2017.umz8dv6s	poorly diff.	IVA
HNSCC-01-0014	Image Acquisition	Mx8000 IDT 16	Philips	Radiation Treatment Planning	Body Composition Analysis	Data transmission and de-identification	1.3.6.1.4.1.14519.5.2.1.1706.8040.355049413070332775300023111313	HNSCC-doiJNLP-Lwi93B55.jnlp	The Cancer Imaging Archive	doi:10.7937/K9/TCIA.2017.umz8dv6s	http://doi.org/10.7937/K9/TCIA.2017.umz8dv6s	poorly diff.	IVA
HNSCC-01-0014	Image Acquisition	Discovery ST	GE MEDICAL SYSTEMS	Radiation Treatment Planning	Body Composition Analysis	Data transmission and de-identification	1.3.6.1.4.1.14519.5.2.1.1706.8040.136651371772229018246832040842	HNSCC-doiJNLP-Lwi93B55.jnlp	The Cancer Imaging Archive	doi:10.7937/K9/TCIA.2017.umz8dv6s	http://doi.org/10.7937/K9/TCIA.2017.umz8dv6s	poorly diff.	IVA
HNSCC-01-0014	Image Acquisition	Discovery ST	GE MEDICAL SYSTEMS	Radiation Treatment Planning	Body Composition Analysis	Data transmission and de-identification	1.3.6.1.4.1.14519.5.2.1.1706.8040.139265136299344251747706404483	HNSCC-doiJNLP-Lwi93B55.jnlp	The Cancer Imaging Archive	doi:10.7937/K9/TCIA.2017.umz8dv6s	http://doi.org/10.7937/K9/TCIA.2017.umz8dv6s	poorly diff.	IVA
HNSCC-01-0014	Image Acquisition	Discovery ST	GE MEDICAL SYSTEMS	Radiation Treatment Planning	Body Composition Analysis	Data transmission and de-identification	1.3.6.1.4.1.14519.5.2.1.1706.8040.146099551635924378316109965736	HNSCC-doiJNLP-Lwi93B55.jnlp	The Cancer Imaging Archive	doi:10.7937/K9/TCIA.2017.umz8dv6s	http://doi.org/10.7937/K9/TCIA.2017.umz8dv6s	poorly diff.	IVA
HNSCC-01-0014	Image Acquisition	Discovery ST	GE MEDICAL SYSTEMS	Radiation Treatment Planning	Body Composition Analysis	Data transmission and de-identification	1.3.6.1.4.1.14519.5.2.1.1706.8040.260550067471232993738919597429	HNSCC-doiJNLP-Lwi93B55.jnlp	The Cancer Imaging Archive	doi:10.7937/K9/TCIA.2017.umz8dv6s	http://doi.org/10.7937/K9/TCIA.2017.umz8dv6s	poorly diff.	IVA
HNSCC-01-0014	Image Acquisition	Discovery ST	GE MEDICAL SYSTEMS	Radiation Treatment Planning	Body Composition Analysis	Data transmission and de-identification	1.3.6.1.4.1.14519.5.2.1.1706.8040.372540967974725025542901344761	HNSCC-doiJNLP-Lwi93B55.jnlp	The Cancer Imaging Archive	doi:10.7937/K9/TCIA.2017.umz8dv6s	http://doi.org/10.7937/K9/TCIA.2017.umz8dv6s	poorly diff.	IVA
HNSCC-01-0015	Image Acquisition	NULL	GE MEDICAL SYSTEMS	Radiation Treatment Planning	Body Composition Analysis	Data transmission and de-identification	1.3.6.1.4.1.14519.5.2.1.1706.8040.113070930250167848268217423769	HNSCC-doiJNLP-Lwi93B55.jnlp	The Cancer Imaging Archive	doi:10.7937/K9/TCIA.2017.umz8dv6s	http://doi.org/10.7937/K9/TCIA.2017.umz8dv6s	poorly diff.	IVA
HNSCC-01-0015	Image Acquisition	Discovery ST	GE MEDICAL SYSTEMS	Radiation Treatment Planning	Body Composition Analysis	Data transmission and de-identification	1.3.6.1.4.1.14519.5.2.1.1706.8040.204266831882578061832257003884	HNSCC-doiJNLP-Lwi93B55.jnlp	The Cancer Imaging Archive	doi:10.7937/K9/TCIA.2017.umz8dv6s	http://doi.org/10.7937/K9/TCIA.2017.umz8dv6s	poorly diff.	IVA
HNSCC-01-0015	Image Acquisition	Discovery ST	GE MEDICAL SYSTEMS	Radiation Treatment Planning	Body Composition Analysis	Data transmission and de-identification	1.3.6.1.4.1.14519.5.2.1.1706.8040.207820486157849122249217886735	HNSCC-doiJNLP-Lwi93B55.jnlp	The Cancer Imaging Archive	doi:10.7937/K9/TCIA.2017.umz8dv6s	http://doi.org/10.7937/K9/TCIA.2017.umz8dv6s	poorly diff.	IVA
HNSCC-01-0015	Image Acquisition	Discovery ST	GE MEDICAL SYSTEMS	Radiation Treatment Planning	Body Composition Analysis	Data transmission and de-identification	1.3.6.1.4.1.14519.5.2.1.1706.8040.210295060201393249688435829273	HNSCC-doiJNLP-Lwi93B55.jnlp	The Cancer Imaging Archive	doi:10.7937/K9/TCIA.2017.umz8dv6s	http://doi.org/10.7937/K9/TCIA.2017.umz8dv6s	poorly diff.	IVA
HNSCC-01-0015	Image Acquisition	Discovery ST	GE MEDICAL SYSTEMS	Radiation Treatment Planning	Body Composition Analysis	Data transmission and de-identification	1.3.6.1.4.1.14519.5.2.1.1706.8040.293046757089155665394737075732	HNSCC-doiJNLP-Lwi93B55.jnlp	The Cancer Imaging Archive	doi:10.7937/K9/TCIA.2017.umz8dv6s	http://doi.org/10.7937/K9/TCIA.2017.umz8dv6s	poorly diff.	IVA
HNSCC-01-0015	Image Acquisition	NULL	GE MEDICAL SYSTEMS	Radiation Treatment Planning	Body Composition Analysis	Data transmission and de-identification	1.3.6.1.4.1.14519.5.2.1.1706.8040.336690022827235516240422883877	HNSCC-doiJNLP-Lwi93B55.jnlp	The Cancer Imaging Archive	doi:10.7937/K9/TCIA.2017.umz8dv6s	http://doi.org/10.7937/K9/TCIA.2017.umz8dv6s	poorly diff.	IVA
HNSCC-01-0015	Image Acquisition	Pinnacle3	ADAC	Radiation Treatment Planning	Body Composition Analysis	Data transmission and de-identification	1.3.6.1.4.1.14519.5.2.1.1706.8040.132210437947994171481311936072	HNSCC-doiJNLP-Lwi93B55.jnlp	The Cancer Imaging Archive	doi:10.7937/K9/TCIA.2017.umz8dv6s	http://doi.org/10.7937/K9/TCIA.2017.umz8dv6s	poorly diff.	IVA
HNSCC-01-0015	Image Acquisition	Pinnacle3	ADAC	Radiation Treatment Planning	Body Composition Analysis	Data transmission and de-identification	1.3.6.1.4.1.14519.5.2.1.1706.8040.164087141042907421987189044571	HNSCC-doiJNLP-Lwi93B55.jnlp	The Cancer Imaging Archive	doi:10.7937/K9/TCIA.2017.umz8dv6s	http://doi.org/10.7937/K9/TCIA.2017.umz8dv6s	poorly diff.	IVA
HNSCC-01-0015	Image Acquisition	Pinnacle3	ADAC	Radiation Treatment Planning	Body Composition Analysis	Data transmission and de-identification	1.3.6.1.4.1.14519.5.2.1.1706.8040.238592717359799547016979528215	HNSCC-doiJNLP-Lwi93B55.jnlp	The Cancer Imaging Archive	doi:10.7937/K9/TCIA.2017.umz8dv6s	http://doi.org/10.7937/K9/TCIA.2017.umz8dv6s	poorly diff.	IVA
HNSCC-01-0015	Image Acquisition	NULL	GE MEDICAL SYSTEMS	Radiation Treatment Planning	Body Composition Analysis	Data transmission and de-identification	1.3.6.1.4.1.14519.5.2.1.1706.8040.238366477905833211988336353517	HNSCC-doiJNLP-Lwi93B55.jnlp	The Cancer Imaging Archive	doi:10.7937/K9/TCIA.2017.umz8dv6s	http://doi.org/10.7937/K9/TCIA.2017.umz8dv6s	poorly diff.	IVA
HNSCC-01-0015	Image Acquisition	Discovery RX	GE MEDICAL SYSTEMS	Radiation Treatment Planning	Body Composition Analysis	Data transmission and de-identification	1.3.6.1.4.1.14519.5.2.1.1706.8040.175285718168700725049635045906	HNSCC-doiJNLP-Lwi93B55.jnlp	The Cancer Imaging Archive	doi:10.7937/K9/TCIA.2017.umz8dv6s	http://doi.org/10.7937/K9/TCIA.2017.umz8dv6s	poorly diff.	IVA
HNSCC-01-0015	Image Acquisition	Discovery RX	GE MEDICAL SYSTEMS	Radiation Treatment Planning	Body Composition Analysis	Data transmission and de-identification	1.3.6.1.4.1.14519.5.2.1.1706.8040.204026042398504447909526872943	HNSCC-doiJNLP-Lwi93B55.jnlp	The Cancer Imaging Archive	doi:10.7937/K9/TCIA.2017.umz8dv6s	http://doi.org/10.7937/K9/TCIA.2017.umz8dv6s	poorly diff.	IVA
HNSCC-01-0015	Image Acquisition	Discovery RX	GE MEDICAL SYSTEMS	Radiation Treatment Planning	Body Composition Analysis	Data transmission and de-identification	1.3.6.1.4.1.14519.5.2.1.1706.8040.248390746342796815559522972003	HNSCC-doiJNLP-Lwi93B55.jnlp	The Cancer Imaging Archive	doi:10.7937/K9/TCIA.2017.umz8dv6s	http://doi.org/10.7937/K9/TCIA.2017.umz8dv6s	poorly diff.	IVA
HNSCC-01-0015	Image Acquisition	Discovery RX	GE MEDICAL SYSTEMS	Radiation Treatment Planning	Body Composition Analysis	Data transmission and de-identification	1.3.6.1.4.1.14519.5.2.1.1706.8040.331082972926152849521550549249	HNSCC-doiJNLP-Lwi93B55.jnlp	The Cancer Imaging Archive	doi:10.7937/K9/TCIA.2017.umz8dv6s	http://doi.org/10.7937/K9/TCIA.2017.umz8dv6s	poorly diff.	IVA
HNSCC-01-0015	Image Acquisition	Discovery RX	GE MEDICAL SYSTEMS	Radiation Treatment Planning	Body Composition Analysis	Data transmission and de-identification	1.3.6.1.4.1.14519.5.2.1.1706.8040.746410436668860662420686500387	HNSCC-doiJNLP-Lwi93B55.jnlp	The Cancer Imaging Archive	doi:10.7937/K9/TCIA.2017.umz8dv6s	http://doi.org/10.7937/K9/TCIA.2017.umz8dv6s	poorly diff.	IVA
HNSCC-01-0016	Image Acquisition	Discovery ST	GE MEDICAL SYSTEMS	Radiation Treatment Planning	Body Composition Analysis	Data transmission and de-identification	1.3.6.1.4.1.14519.5.2.1.1706.8040.125534872967532960670365793254	HNSCC-doiJNLP-Lwi93B55.jnlp	The Cancer Imaging Archive	doi:10.7937/K9/TCIA.2017.umz8dv6s	http://doi.org/10.7937/K9/TCIA.2017.umz8dv6s	moderately diff.	IVA
HNSCC-01-0016	Image Acquisition	Discovery ST	GE MEDICAL SYSTEMS	Radiation Treatment Planning	Body Composition Analysis	Data transmission and de-identification	1.3.6.1.4.1.14519.5.2.1.1706.8040.139032530605728437181145672938	HNSCC-doiJNLP-Lwi93B55.jnlp	The Cancer Imaging Archive	doi:10.7937/K9/TCIA.2017.umz8dv6s	http://doi.org/10.7937/K9/TCIA.2017.umz8dv6s	moderately diff.	IVA
HNSCC-01-0016	Image Acquisition	NULL	GE MEDICAL SYSTEMS	Radiation Treatment Planning	Body Composition Analysis	Data transmission and de-identification	1.3.6.1.4.1.14519.5.2.1.1706.8040.211671185541510132403006450599	HNSCC-doiJNLP-Lwi93B55.jnlp	The Cancer Imaging Archive	doi:10.7937/K9/TCIA.2017.umz8dv6s	http://doi.org/10.7937/K9/TCIA.2017.umz8dv6s	moderately diff.	IVA
HNSCC-01-0016	Image Acquisition	NULL	GE MEDICAL SYSTEMS	Radiation Treatment Planning	Body Composition Analysis	Data transmission and de-identification	1.3.6.1.4.1.14519.5.2.1.1706.8040.294754637083764774746147498921	HNSCC-doiJNLP-Lwi93B55.jnlp	The Cancer Imaging Archive	doi:10.7937/K9/TCIA.2017.umz8dv6s	http://doi.org/10.7937/K9/TCIA.2017.umz8dv6s	moderately diff.	IVA
HNSCC-01-0016	Image Acquisition	Discovery ST	GE MEDICAL SYSTEMS	Radiation Treatment Planning	Body Composition Analysis	Data transmission and de-identification	1.3.6.1.4.1.14519.5.2.1.1706.8040.310501803459711991607538394212	HNSCC-doiJNLP-Lwi93B55.jnlp	The Cancer Imaging Archive	doi:10.7937/K9/TCIA.2017.umz8dv6s	http://doi.org/10.7937/K9/TCIA.2017.umz8dv6s	moderately diff.	IVA
HNSCC-01-0016	Image Acquisition	Pinnacle3	ADAC	Radiation Treatment Planning	Body Composition Analysis	Data transmission and de-identification	1.3.6.1.4.1.14519.5.2.1.1706.8040.277557226788300732433405897019	HNSCC-doiJNLP-Lwi93B55.jnlp	The Cancer Imaging Archive	doi:10.7937/K9/TCIA.2017.umz8dv6s	http://doi.org/10.7937/K9/TCIA.2017.umz8dv6s	moderately diff.	IVA
HNSCC-01-0016	Image Acquisition	Pinnacle3	ADAC	Radiation Treatment Planning	Body Composition Analysis	Data transmission and de-identification	1.3.6.1.4.1.14519.5.2.1.1706.8040.489912656615939832392549095271	HNSCC-doiJNLP-Lwi93B55.jnlp	The Cancer Imaging Archive	doi:10.7937/K9/TCIA.2017.umz8dv6s	http://doi.org/10.7937/K9/TCIA.2017.umz8dv6s	moderately diff.	IVA
HNSCC-01-0016	Image Acquisition	Pinnacle3	ADAC	Radiation Treatment Planning	Body Composition Analysis	Data transmission and de-identification	1.3.6.1.4.1.14519.5.2.1.1706.8040.712511162818708017143159026215	HNSCC-doiJNLP-Lwi93B55.jnlp	The Cancer Imaging Archive	doi:10.7937/K9/TCIA.2017.umz8dv6s	http://doi.org/10.7937/K9/TCIA.2017.umz8dv6s	moderately diff.	IVA
HNSCC-01-0016	Image Acquisition	NULL	GE MEDICAL SYSTEMS	Radiation Treatment Planning	Body Composition Analysis	Data transmission and de-identification	1.3.6.1.4.1.14519.5.2.1.1706.8040.267466138219758686577021215759	HNSCC-doiJNLP-Lwi93B55.jnlp	The Cancer Imaging Archive	doi:10.7937/K9/TCIA.2017.umz8dv6s	http://doi.org/10.7937/K9/TCIA.2017.umz8dv6s	moderately diff.	IVA
HNSCC-01-0016	Image Acquisition	Discovery STE	GE MEDICAL SYSTEMS	Radiation Treatment Planning	Body Composition Analysis	Data transmission and de-identification	1.3.6.1.4.1.14519.5.2.1.1706.8040.190518510364132551394112037984	HNSCC-doiJNLP-Lwi93B55.jnlp	The Cancer Imaging Archive	doi:10.7937/K9/TCIA.2017.umz8dv6s	http://doi.org/10.7937/K9/TCIA.2017.umz8dv6s	moderately diff.	IVA
HNSCC-01-0016	Image Acquisition	Discovery STE	GE MEDICAL SYSTEMS	Radiation Treatment Planning	Body Composition Analysis	Data transmission and de-identification	1.3.6.1.4.1.14519.5.2.1.1706.8040.301826249127659259132803098864	HNSCC-doiJNLP-Lwi93B55.jnlp	The Cancer Imaging Archive	doi:10.7937/K9/TCIA.2017.umz8dv6s	http://doi.org/10.7937/K9/TCIA.2017.umz8dv6s	moderately diff.	IVA
HNSCC-01-0016	Image Acquisition	Discovery STE	GE MEDICAL SYSTEMS	Radiation Treatment Planning	Body Composition Analysis	Data transmission and de-identification	1.3.6.1.4.1.14519.5.2.1.1706.8040.319244551834691277646212507692	HNSCC-doiJNLP-Lwi93B55.jnlp	The Cancer Imaging Archive	doi:10.7937/K9/TCIA.2017.umz8dv6s	http://doi.org/10.7937/K9/TCIA.2017.umz8dv6s	moderately diff.	IVA
HNSCC-01-0016	Image Acquisition	Discovery STE	GE MEDICAL SYSTEMS	Radiation Treatment Planning	Body Composition Analysis	Data transmission and de-identification	1.3.6.1.4.1.14519.5.2.1.1706.8040.522968953739412051721882915610	HNSCC-doiJNLP-Lwi93B55.jnlp	The Cancer Imaging Archive	doi:10.7937/K9/TCIA.2017.umz8dv6s	http://doi.org/10.7937/K9/TCIA.2017.umz8dv6s	moderately diff.	IVA
HNSCC-01-0016	Image Acquisition	Discovery STE	GE MEDICAL SYSTEMS	Radiation Treatment Planning	Body Composition Analysis	Data transmission and de-identification	1.3.6.1.4.1.14519.5.2.1.1706.8040.901454004618984326803039730073	HNSCC-doiJNLP-Lwi93B55.jnlp	The Cancer Imaging Archive	doi:10.7937/K9/TCIA.2017.umz8dv6s	http://doi.org/10.7937/K9/TCIA.2017.umz8dv6s	moderately diff.	IVA
HNSCC-01-0017	Image Acquisition	Pinnacle3	ADAC	Radiation Treatment Planning	Body Composition Analysis	Data transmission and de-identification	1.3.6.1.4.1.14519.5.2.1.1706.8040.138123732836673381970546008193	HNSCC-doiJNLP-Lwi93B55.jnlp	The Cancer Imaging Archive	doi:10.7937/K9/TCIA.2017.umz8dv6s	http://doi.org/10.7937/K9/TCIA.2017.umz8dv6s	well diff.	IVA
HNSCC-01-0017	Image Acquisition	Pinnacle3	ADAC	Radiation Treatment Planning	Body Composition Analysis	Data transmission and de-identification	1.3.6.1.4.1.14519.5.2.1.1706.8040.189458137358686266041562605907	HNSCC-doiJNLP-Lwi93B55.jnlp	The Cancer Imaging Archive	doi:10.7937/K9/TCIA.2017.umz8dv6s	http://doi.org/10.7937/K9/TCIA.2017.umz8dv6s	well diff.	IVA
HNSCC-01-0017	Image Acquisition	Pinnacle3	ADAC	Radiation Treatment Planning	Body Composition Analysis	Data transmission and de-identification	1.3.6.1.4.1.14519.5.2.1.1706.8040.630166376324339095866295894751	HNSCC-doiJNLP-Lwi93B55.jnlp	The Cancer Imaging Archive	doi:10.7937/K9/TCIA.2017.umz8dv6s	http://doi.org/10.7937/K9/TCIA.2017.umz8dv6s	well diff.	IVA
HNSCC-01-0017	Image Acquisition	NULL	GE MEDICAL SYSTEMS	Radiation Treatment Planning	Body Composition Analysis	Data transmission and de-identification	1.3.6.1.4.1.14519.5.2.1.1706.8040.288359872638235890981308976074	HNSCC-doiJNLP-Lwi93B55.jnlp	The Cancer Imaging Archive	doi:10.7937/K9/TCIA.2017.umz8dv6s	http://doi.org/10.7937/K9/TCIA.2017.umz8dv6s	well diff.	IVA
HNSCC-01-0017	Image Acquisition	NULL	GE MEDICAL SYSTEMS	Radiation Treatment Planning	Body Composition Analysis	Data transmission and de-identification	1.3.6.1.4.1.14519.5.2.1.1706.8040.164238756378821967655939682481	HNSCC-doiJNLP-Lwi93B55.jnlp	The Cancer Imaging Archive	doi:10.7937/K9/TCIA.2017.umz8dv6s	http://doi.org/10.7937/K9/TCIA.2017.umz8dv6s	well diff.	IVA
HNSCC-01-0017	Image Acquisition	Discovery ST	GE MEDICAL SYSTEMS	Radiation Treatment Planning	Body Composition Analysis	Data transmission and de-identification	1.3.6.1.4.1.14519.5.2.1.1706.8040.197969932562434748853430396763	HNSCC-doiJNLP-Lwi93B55.jnlp	The Cancer Imaging Archive	doi:10.7937/K9/TCIA.2017.umz8dv6s	http://doi.org/10.7937/K9/TCIA.2017.umz8dv6s	well diff.	IVA
HNSCC-01-0017	Image Acquisition	Discovery ST	GE MEDICAL SYSTEMS	Radiation Treatment Planning	Body Composition Analysis	Data transmission and de-identification	1.3.6.1.4.1.14519.5.2.1.1706.8040.217334737788946772135772736894	HNSCC-doiJNLP-Lwi93B55.jnlp	The Cancer Imaging Archive	doi:10.7937/K9/TCIA.2017.umz8dv6s	http://doi.org/10.7937/K9/TCIA.2017.umz8dv6s	well diff.	IVA
HNSCC-01-0017	Image Acquisition	Discovery ST	GE MEDICAL SYSTEMS	Radiation Treatment Planning	Body Composition Analysis	Data transmission and de-identification	1.3.6.1.4.1.14519.5.2.1.1706.8040.282553972514250312688114842360	HNSCC-doiJNLP-Lwi93B55.jnlp	The Cancer Imaging Archive	doi:10.7937/K9/TCIA.2017.umz8dv6s	http://doi.org/10.7937/K9/TCIA.2017.umz8dv6s	well diff.	IVA
HNSCC-01-0017	Image Acquisition	NULL	GE MEDICAL SYSTEMS	Radiation Treatment Planning	Body Composition Analysis	Data transmission and de-identification	1.3.6.1.4.1.14519.5.2.1.1706.8040.299536295968802489247833463298	HNSCC-doiJNLP-Lwi93B55.jnlp	The Cancer Imaging Archive	doi:10.7937/K9/TCIA.2017.umz8dv6s	http://doi.org/10.7937/K9/TCIA.2017.umz8dv6s	well diff.	IVA
HNSCC-01-0017	Image Acquisition	Discovery ST	GE MEDICAL SYSTEMS	Radiation Treatment Planning	Body Composition Analysis	Data transmission and de-identification	1.3.6.1.4.1.14519.5.2.1.1706.8040.535321638370078983935097549417	HNSCC-doiJNLP-Lwi93B55.jnlp	The Cancer Imaging Archive	doi:10.7937/K9/TCIA.2017.umz8dv6s	http://doi.org/10.7937/K9/TCIA.2017.umz8dv6s	well diff.	IVA
HNSCC-01-0017	Image Acquisition	Discovery RX	GE MEDICAL SYSTEMS	Radiation Treatment Planning	Body Composition Analysis	Data transmission and de-identification	1.3.6.1.4.1.14519.5.2.1.1706.8040.150928240104071154300952918685	HNSCC-doiJNLP-Lwi93B55.jnlp	The Cancer Imaging Archive	doi:10.7937/K9/TCIA.2017.umz8dv6s	http://doi.org/10.7937/K9/TCIA.2017.umz8dv6s	well diff.	IVA
HNSCC-01-0017	Image Acquisition	Discovery RX	GE MEDICAL SYSTEMS	Radiation Treatment Planning	Body Composition Analysis	Data transmission and de-identification	1.3.6.1.4.1.14519.5.2.1.1706.8040.217714809125900072067047156656	HNSCC-doiJNLP-Lwi93B55.jnlp	The Cancer Imaging Archive	doi:10.7937/K9/TCIA.2017.umz8dv6s	http://doi.org/10.7937/K9/TCIA.2017.umz8dv6s	well diff.	IVA
HNSCC-01-0017	Image Acquisition	Discovery RX	GE MEDICAL SYSTEMS	Radiation Treatment Planning	Body Composition Analysis	Data transmission and de-identification	1.3.6.1.4.1.14519.5.2.1.1706.8040.305597392617717345023918619717	HNSCC-doiJNLP-Lwi93B55.jnlp	The Cancer Imaging Archive	doi:10.7937/K9/TCIA.2017.umz8dv6s	http://doi.org/10.7937/K9/TCIA.2017.umz8dv6s	well diff.	IVA
HNSCC-01-0017	Image Acquisition	Discovery RX	GE MEDICAL SYSTEMS	Radiation Treatment Planning	Body Composition Analysis	Data transmission and de-identification	1.3.6.1.4.1.14519.5.2.1.1706.8040.317346164471332136851148237859	HNSCC-doiJNLP-Lwi93B55.jnlp	The Cancer Imaging Archive	doi:10.7937/K9/TCIA.2017.umz8dv6s	http://doi.org/10.7937/K9/TCIA.2017.umz8dv6s	well diff.	IVA
HNSCC-01-0017	Image Acquisition	Discovery RX	GE MEDICAL SYSTEMS	Radiation Treatment Planning	Body Composition Analysis	Data transmission and de-identification	1.3.6.1.4.1.14519.5.2.1.1706.8040.839982077555298778064089783543	HNSCC-doiJNLP-Lwi93B55.jnlp	The Cancer Imaging Archive	doi:10.7937/K9/TCIA.2017.umz8dv6s	http://doi.org/10.7937/K9/TCIA.2017.umz8dv6s	well diff.	IVA
HNSCC-01-0018	Image Acquisition	NULL	GE MEDICAL SYSTEMS	Radiation Treatment Planning	Body Composition Analysis	Data transmission and de-identification	1.3.6.1.4.1.14519.5.2.1.1706.8040.114438290623809893208866028060	HNSCC-doiJNLP-Lwi93B55.jnlp	The Cancer Imaging Archive	doi:10.7937/K9/TCIA.2017.umz8dv6s	http://doi.org/10.7937/K9/TCIA.2017.umz8dv6s	poorly diff.	IVA
HNSCC-01-0018	Image Acquisition	Discovery ST	GE MEDICAL SYSTEMS	Radiation Treatment Planning	Body Composition Analysis	Data transmission and de-identification	1.3.6.1.4.1.14519.5.2.1.1706.8040.159305127258741659862306318529	HNSCC-doiJNLP-Lwi93B55.jnlp	The Cancer Imaging Archive	doi:10.7937/K9/TCIA.2017.umz8dv6s	http://doi.org/10.7937/K9/TCIA.2017.umz8dv6s	poorly diff.	IVA
HNSCC-01-0018	Image Acquisition	NULL	GE MEDICAL SYSTEMS	Radiation Treatment Planning	Body Composition Analysis	Data transmission and de-identification	1.3.6.1.4.1.14519.5.2.1.1706.8040.281441897634434213395617211567	HNSCC-doiJNLP-Lwi93B55.jnlp	The Cancer Imaging Archive	doi:10.7937/K9/TCIA.2017.umz8dv6s	http://doi.org/10.7937/K9/TCIA.2017.umz8dv6s	poorly diff.	IVA
HNSCC-01-0018	Image Acquisition	Discovery ST	GE MEDICAL SYSTEMS	Radiation Treatment Planning	Body Composition Analysis	Data transmission and de-identification	1.3.6.1.4.1.14519.5.2.1.1706.8040.293234542541814348939268649877	HNSCC-doiJNLP-Lwi93B55.jnlp	The Cancer Imaging Archive	doi:10.7937/K9/TCIA.2017.umz8dv6s	http://doi.org/10.7937/K9/TCIA.2017.umz8dv6s	poorly diff.	IVA
HNSCC-01-0018	Image Acquisition	Discovery ST	GE MEDICAL SYSTEMS	Radiation Treatment Planning	Body Composition Analysis	Data transmission and de-identification	1.3.6.1.4.1.14519.5.2.1.1706.8040.334668642818793926905918381120	HNSCC-doiJNLP-Lwi93B55.jnlp	The Cancer Imaging Archive	doi:10.7937/K9/TCIA.2017.umz8dv6s	http://doi.org/10.7937/K9/TCIA.2017.umz8dv6s	poorly diff.	IVA
HNSCC-01-0018	Image Acquisition	Pinnacle3	ADAC	Radiation Treatment Planning	Body Composition Analysis	Data transmission and de-identification	1.3.6.1.4.1.14519.5.2.1.1706.8040.101082927897230665076212447218	HNSCC-doiJNLP-Lwi93B55.jnlp	The Cancer Imaging Archive	doi:10.7937/K9/TCIA.2017.umz8dv6s	http://doi.org/10.7937/K9/TCIA.2017.umz8dv6s	poorly diff.	IVA
HNSCC-01-0018	Image Acquisition	Pinnacle3	ADAC	Radiation Treatment Planning	Body Composition Analysis	Data transmission and de-identification	1.3.6.1.4.1.14519.5.2.1.1706.8040.144247238823139208537524961406	HNSCC-doiJNLP-Lwi93B55.jnlp	The Cancer Imaging Archive	doi:10.7937/K9/TCIA.2017.umz8dv6s	http://doi.org/10.7937/K9/TCIA.2017.umz8dv6s	poorly diff.	IVA
HNSCC-01-0018	Image Acquisition	Pinnacle3	ADAC	Radiation Treatment Planning	Body Composition Analysis	Data transmission and de-identification	1.3.6.1.4.1.14519.5.2.1.1706.8040.311863891240051764258865705132	HNSCC-doiJNLP-Lwi93B55.jnlp	The Cancer Imaging Archive	doi:10.7937/K9/TCIA.2017.umz8dv6s	http://doi.org/10.7937/K9/TCIA.2017.umz8dv6s	poorly diff.	IVA
HNSCC-01-0018	Image Acquisition	NULL	GE MEDICAL SYSTEMS	Radiation Treatment Planning	Body Composition Analysis	Data transmission and de-identification	1.3.6.1.4.1.14519.5.2.1.1706.8040.293112207029674887411158060812	HNSCC-doiJNLP-Lwi93B55.jnlp	The Cancer Imaging Archive	doi:10.7937/K9/TCIA.2017.umz8dv6s	http://doi.org/10.7937/K9/TCIA.2017.umz8dv6s	poorly diff.	IVA
HNSCC-01-0018	Image Acquisition	Discovery STE	GE MEDICAL SYSTEMS	Radiation Treatment Planning	Body Composition Analysis	Data transmission and de-identification	1.3.6.1.4.1.14519.5.2.1.1706.8040.177755744924751475005244539056	HNSCC-doiJNLP-Lwi93B55.jnlp	The Cancer Imaging Archive	doi:10.7937/K9/TCIA.2017.umz8dv6s	http://doi.org/10.7937/K9/TCIA.2017.umz8dv6s	poorly diff.	IVA
HNSCC-01-0018	Image Acquisition	Discovery STE	GE MEDICAL SYSTEMS	Radiation Treatment Planning	Body Composition Analysis	Data transmission and de-identification	1.3.6.1.4.1.14519.5.2.1.1706.8040.299810116926196359816813320929	HNSCC-doiJNLP-Lwi93B55.jnlp	The Cancer Imaging Archive	doi:10.7937/K9/TCIA.2017.umz8dv6s	http://doi.org/10.7937/K9/TCIA.2017.umz8dv6s	poorly diff.	IVA
HNSCC-01-0018	Image Acquisition	Discovery STE	GE MEDICAL SYSTEMS	Radiation Treatment Planning	Body Composition Analysis	Data transmission and de-identification	1.3.6.1.4.1.14519.5.2.1.1706.8040.308985014336502561357252253214	HNSCC-doiJNLP-Lwi93B55.jnlp	The Cancer Imaging Archive	doi:10.7937/K9/TCIA.2017.umz8dv6s	http://doi.org/10.7937/K9/TCIA.2017.umz8dv6s	poorly diff.	IVA
HNSCC-01-0018	Image Acquisition	Discovery STE	GE MEDICAL SYSTEMS	Radiation Treatment Planning	Body Composition Analysis	Data transmission and de-identification	1.3.6.1.4.1.14519.5.2.1.1706.8040.738055158658527099185653123014	HNSCC-doiJNLP-Lwi93B55.jnlp	The Cancer Imaging Archive	doi:10.7937/K9/TCIA.2017.umz8dv6s	http://doi.org/10.7937/K9/TCIA.2017.umz8dv6s	poorly diff.	IVA
HNSCC-01-0018	Image Acquisition	Discovery STE	GE MEDICAL SYSTEMS	Radiation Treatment Planning	Body Composition Analysis	Data transmission and de-identification	1.3.6.1.4.1.14519.5.2.1.1706.8040.742668445876470959363000029104	HNSCC-doiJNLP-Lwi93B55.jnlp	The Cancer Imaging Archive	doi:10.7937/K9/TCIA.2017.umz8dv6s	http://doi.org/10.7937/K9/TCIA.2017.umz8dv6s	poorly diff.	IVA
HNSCC-01-0019	Image Acquisition	Discovery RX	GE MEDICAL SYSTEMS	Radiation Treatment Planning	Body Composition Analysis	Data transmission and de-identification	1.3.6.1.4.1.14519.5.2.1.1706.8040.255938388224842503159826000162	HNSCC-doiJNLP-Lwi93B55.jnlp	The Cancer Imaging Archive	doi:10.7937/K9/TCIA.2017.umz8dv6s	http://doi.org/10.7937/K9/TCIA.2017.umz8dv6s	moderately to poorly diff.	IVB
HNSCC-01-0019	Image Acquisition	Discovery RX	GE MEDICAL SYSTEMS	Radiation Treatment Planning	Body Composition Analysis	Data transmission and de-identification	1.3.6.1.4.1.14519.5.2.1.1706.8040.295231666021503348399463489564	HNSCC-doiJNLP-Lwi93B55.jnlp	The Cancer Imaging Archive	doi:10.7937/K9/TCIA.2017.umz8dv6s	http://doi.org/10.7937/K9/TCIA.2017.umz8dv6s	moderately to poorly diff.	IVB
HNSCC-01-0019	Image Acquisition	Discovery RX	GE MEDICAL SYSTEMS	Radiation Treatment Planning	Body Composition Analysis	Data transmission and de-identification	1.3.6.1.4.1.14519.5.2.1.1706.8040.702859975040035465554736261232	HNSCC-doiJNLP-Lwi93B55.jnlp	The Cancer Imaging Archive	doi:10.7937/K9/TCIA.2017.umz8dv6s	http://doi.org/10.7937/K9/TCIA.2017.umz8dv6s	moderately to poorly diff.	IVB
HNSCC-01-0019	Image Acquisition	Pinnacle3	ADAC	Radiation Treatment Planning	Body Composition Analysis	Data transmission and de-identification	1.3.6.1.4.1.14519.5.2.1.1706.8040.103450757970418393826743010361	HNSCC-doiJNLP-Lwi93B55.jnlp	The Cancer Imaging Archive	doi:10.7937/K9/TCIA.2017.umz8dv6s	http://doi.org/10.7937/K9/TCIA.2017.umz8dv6s	moderately to poorly diff.	IVB
HNSCC-01-0019	Image Acquisition	Pinnacle3	ADAC	Radiation Treatment Planning	Body Composition Analysis	Data transmission and de-identification	1.3.6.1.4.1.14519.5.2.1.1706.8040.202542618630321306831779497186	HNSCC-doiJNLP-Lwi93B55.jnlp	The Cancer Imaging Archive	doi:10.7937/K9/TCIA.2017.umz8dv6s	http://doi.org/10.7937/K9/TCIA.2017.umz8dv6s	moderately to poorly diff.	IVB
HNSCC-01-0019	Image Acquisition	Pinnacle3	ADAC	Radiation Treatment Planning	Body Composition Analysis	Data transmission and de-identification	1.3.6.1.4.1.14519.5.2.1.1706.8040.777975715563610987698151746284	HNSCC-doiJNLP-Lwi93B55.jnlp	The Cancer Imaging Archive	doi:10.7937/K9/TCIA.2017.umz8dv6s	http://doi.org/10.7937/K9/TCIA.2017.umz8dv6s	moderately to poorly diff.	IVB
HNSCC-01-0019	Image Acquisition	Mx8000 IDT	Philips	Radiation Treatment Planning	Body Composition Analysis	Data transmission and de-identification	1.3.6.1.4.1.14519.5.2.1.1706.8040.233510441938368266923995238976	HNSCC-doiJNLP-Lwi93B55.jnlp	The Cancer Imaging Archive	doi:10.7937/K9/TCIA.2017.umz8dv6s	http://doi.org/10.7937/K9/TCIA.2017.umz8dv6s	moderately to poorly diff.	IVB
HNSCC-01-0019	Image Acquisition	Mx8000 IDT	Philips	Radiation Treatment Planning	Body Composition Analysis	Data transmission and de-identification	1.3.6.1.4.1.14519.5.2.1.1706.8040.318473026696744229804992977404	HNSCC-doiJNLP-Lwi93B55.jnlp	The Cancer Imaging Archive	doi:10.7937/K9/TCIA.2017.umz8dv6s	http://doi.org/10.7937/K9/TCIA.2017.umz8dv6s	moderately to poorly diff.	IVB
HNSCC-01-0019	Image Acquisition	Discovery HR	GE MEDICAL SYSTEMS	Radiation Treatment Planning	Body Composition Analysis	Data transmission and de-identification	1.3.6.1.4.1.14519.5.2.1.1706.8040.387077125692801078494087487282	HNSCC-doiJNLP-Lwi93B55.jnlp	The Cancer Imaging Archive	doi:10.7937/K9/TCIA.2017.umz8dv6s	http://doi.org/10.7937/K9/TCIA.2017.umz8dv6s	moderately to poorly diff.	IVB
HNSCC-01-0019	Image Acquisition	Discovery HR	GE MEDICAL SYSTEMS	Radiation Treatment Planning	Body Composition Analysis	Data transmission and de-identification	1.3.6.1.4.1.14519.5.2.1.1706.8040.995469920533091641707578194770	HNSCC-doiJNLP-Lwi93B55.jnlp	The Cancer Imaging Archive	doi:10.7937/K9/TCIA.2017.umz8dv6s	http://doi.org/10.7937/K9/TCIA.2017.umz8dv6s	moderately to poorly diff.	IVB
HNSCC-01-0020	Image Acquisition	NULL	GE MEDICAL SYSTEMS	Radiation Treatment Planning	Body Composition Analysis	Data transmission and de-identification	1.3.6.1.4.1.14519.5.2.1.1706.8040.177486421391755731794842847104	HNSCC-doiJNLP-Lwi93B55.jnlp	The Cancer Imaging Archive	doi:10.7937/K9/TCIA.2017.umz8dv6s	http://doi.org/10.7937/K9/TCIA.2017.umz8dv6s	moderately diff.	IVA
HNSCC-01-0020	Image Acquisition	NULL	GE MEDICAL SYSTEMS	Radiation Treatment Planning	Body Composition Analysis	Data transmission and de-identification	1.3.6.1.4.1.14519.5.2.1.1706.8040.273097226647262201682634148451	HNSCC-doiJNLP-Lwi93B55.jnlp	The Cancer Imaging Archive	doi:10.7937/K9/TCIA.2017.umz8dv6s	http://doi.org/10.7937/K9/TCIA.2017.umz8dv6s	moderately diff.	IVA
HNSCC-01-0020	Image Acquisition	Discovery ST	GE MEDICAL SYSTEMS	Radiation Treatment Planning	Body Composition Analysis	Data transmission and de-identification	1.3.6.1.4.1.14519.5.2.1.1706.8040.291898862761014399287630505873	HNSCC-doiJNLP-Lwi93B55.jnlp	The Cancer Imaging Archive	doi:10.7937/K9/TCIA.2017.umz8dv6s	http://doi.org/10.7937/K9/TCIA.2017.umz8dv6s	moderately diff.	IVA
HNSCC-01-0020	Image Acquisition	Discovery ST	GE MEDICAL SYSTEMS	Radiation Treatment Planning	Body Composition Analysis	Data transmission and de-identification	1.3.6.1.4.1.14519.5.2.1.1706.8040.298966403372809683648909861970	HNSCC-doiJNLP-Lwi93B55.jnlp	The Cancer Imaging Archive	doi:10.7937/K9/TCIA.2017.umz8dv6s	http://doi.org/10.7937/K9/TCIA.2017.umz8dv6s	moderately diff.	IVA
HNSCC-01-0020	Image Acquisition	Discovery ST	GE MEDICAL SYSTEMS	Radiation Treatment Planning	Body Composition Analysis	Data transmission and de-identification	1.3.6.1.4.1.14519.5.2.1.1706.8040.326528419580829252648221483215	HNSCC-doiJNLP-Lwi93B55.jnlp	The Cancer Imaging Archive	doi:10.7937/K9/TCIA.2017.umz8dv6s	http://doi.org/10.7937/K9/TCIA.2017.umz8dv6s	moderately diff.	IVA
HNSCC-01-0020	Image Acquisition	Pinnacle3	ADAC	Radiation Treatment Planning	Body Composition Analysis	Data transmission and de-identification	1.3.6.1.4.1.14519.5.2.1.1706.8040.117599704897471677172325483934	HNSCC-doiJNLP-Lwi93B55.jnlp	The Cancer Imaging Archive	doi:10.7937/K9/TCIA.2017.umz8dv6s	http://doi.org/10.7937/K9/TCIA.2017.umz8dv6s	moderately diff.	IVA
HNSCC-01-0020	Image Acquisition	Pinnacle3	ADAC	Radiation Treatment Planning	Body Composition Analysis	Data transmission and de-identification	1.3.6.1.4.1.14519.5.2.1.1706.8040.924138636201924701329693145760	HNSCC-doiJNLP-Lwi93B55.jnlp	The Cancer Imaging Archive	doi:10.7937/K9/TCIA.2017.umz8dv6s	http://doi.org/10.7937/K9/TCIA.2017.umz8dv6s	moderately diff.	IVA
HNSCC-01-0020	Image Acquisition	Pinnacle3	ADAC	Radiation Treatment Planning	Body Composition Analysis	Data transmission and de-identification	1.3.6.1.4.1.14519.5.2.1.1706.8040.960828715618008549114734250577	HNSCC-doiJNLP-Lwi93B55.jnlp	The Cancer Imaging Archive	doi:10.7937/K9/TCIA.2017.umz8dv6s	http://doi.org/10.7937/K9/TCIA.2017.umz8dv6s	moderately diff.	IVA
HNSCC-01-0020	Image Acquisition	Mx8000 IDT	Philips	Radiation Treatment Planning	Body Composition Analysis	Data transmission and de-identification	1.3.6.1.4.1.14519.5.2.1.1706.8040.432386365335741699055362908109	HNSCC-doiJNLP-Lwi93B55.jnlp	The Cancer Imaging Archive	doi:10.7937/K9/TCIA.2017.umz8dv6s	http://doi.org/10.7937/K9/TCIA.2017.umz8dv6s	moderately diff.	IVA
HNSCC-01-0020	Image Acquisition	Discovery STE	GE MEDICAL SYSTEMS	Radiation Treatment Planning	Body Composition Analysis	Data transmission and de-identification	1.3.6.1.4.1.14519.5.2.1.1706.8040.608335480296556133767637423776	HNSCC-doiJNLP-Lwi93B55.jnlp	The Cancer Imaging Archive	doi:10.7937/K9/TCIA.2017.umz8dv6s	http://doi.org/10.7937/K9/TCIA.2017.umz8dv6s	moderately diff.	IVA
HNSCC-01-0020	Image Acquisition	Discovery STE	GE MEDICAL SYSTEMS	Radiation Treatment Planning	Body Composition Analysis	Data transmission and de-identification	1.3.6.1.4.1.14519.5.2.1.1706.8040.132359612997981440918282797026	HNSCC-doiJNLP-Lwi93B55.jnlp	The Cancer Imaging Archive	doi:10.7937/K9/TCIA.2017.umz8dv6s	http://doi.org/10.7937/K9/TCIA.2017.umz8dv6s	moderately diff.	IVA
HNSCC-01-0020	Image Acquisition	Discovery STE	GE MEDICAL SYSTEMS	Radiation Treatment Planning	Body Composition Analysis	Data transmission and de-identification	1.3.6.1.4.1.14519.5.2.1.1706.8040.188261204802390189348901051173	HNSCC-doiJNLP-Lwi93B55.jnlp	The Cancer Imaging Archive	doi:10.7937/K9/TCIA.2017.umz8dv6s	http://doi.org/10.7937/K9/TCIA.2017.umz8dv6s	moderately diff.	IVA
HNSCC-01-0020	Image Acquisition	Discovery STE	GE MEDICAL SYSTEMS	Radiation Treatment Planning	Body Composition Analysis	Data transmission and de-identification	1.3.6.1.4.1.14519.5.2.1.1706.8040.242318668608274624420524605421	HNSCC-doiJNLP-Lwi93B55.jnlp	The Cancer Imaging Archive	doi:10.7937/K9/TCIA.2017.umz8dv6s	http://doi.org/10.7937/K9/TCIA.2017.umz8dv6s	moderately diff.	IVA
HNSCC-01-0020	Image Acquisition	Discovery STE	GE MEDICAL SYSTEMS	Radiation Treatment Planning	Body Composition Analysis	Data transmission and de-identification	1.3.6.1.4.1.14519.5.2.1.1706.8040.450093135540117208102186421473	HNSCC-doiJNLP-Lwi93B55.jnlp	The Cancer Imaging Archive	doi:10.7937/K9/TCIA.2017.umz8dv6s	http://doi.org/10.7937/K9/TCIA.2017.umz8dv6s	moderately diff.	IVA
HNSCC-01-0020	Image Acquisition	Discovery STE	GE MEDICAL SYSTEMS	Radiation Treatment Planning	Body Composition Analysis	Data transmission and de-identification	1.3.6.1.4.1.14519.5.2.1.1706.8040.501846596380860809917898639130	HNSCC-doiJNLP-Lwi93B55.jnlp	The Cancer Imaging Archive	doi:10.7937/K9/TCIA.2017.umz8dv6s	http://doi.org/10.7937/K9/TCIA.2017.umz8dv6s	moderately diff.	IVA
HNSCC-01-0020	Image Acquisition	LightSpeed Plus	GE MEDICAL SYSTEMS	Radiation Treatment Planning	Body Composition Analysis	Data transmission and de-identification	1.3.6.1.4.1.14519.5.2.1.1706.8040.116356618832747490856916715356	HNSCC-doiJNLP-Lwi93B55.jnlp	The Cancer Imaging Archive	doi:10.7937/K9/TCIA.2017.umz8dv6s	http://doi.org/10.7937/K9/TCIA.2017.umz8dv6s	moderately diff.	IVA
HNSCC-01-0020	Image Acquisition	LightSpeed Plus	GE MEDICAL SYSTEMS	Radiation Treatment Planning	Body Composition Analysis	Data transmission and de-identification	1.3.6.1.4.1.14519.5.2.1.1706.8040.124066422878533456320054601106	HNSCC-doiJNLP-Lwi93B55.jnlp	The Cancer Imaging Archive	doi:10.7937/K9/TCIA.2017.umz8dv6s	http://doi.org/10.7937/K9/TCIA.2017.umz8dv6s	moderately diff.	IVA
HNSCC-01-0020	Image Acquisition	LightSpeed Plus	GE MEDICAL SYSTEMS	Radiation Treatment Planning	Body Composition Analysis	Data transmission and de-identification	1.3.6.1.4.1.14519.5.2.1.1706.8040.298445074691234908928492777374	HNSCC-doiJNLP-Lwi93B55.jnlp	The Cancer Imaging Archive	doi:10.7937/K9/TCIA.2017.umz8dv6s	http://doi.org/10.7937/K9/TCIA.2017.umz8dv6s	moderately diff.	IVA
HNSCC-01-0020	Image Acquisition	LightSpeed Plus	GE MEDICAL SYSTEMS	Radiation Treatment Planning	Body Composition Analysis	Data transmission and de-identification	1.3.6.1.4.1.14519.5.2.1.1706.8040.564296656781214905145365604969	HNSCC-doiJNLP-Lwi93B55.jnlp	The Cancer Imaging Archive	doi:10.7937/K9/TCIA.2017.umz8dv6s	http://doi.org/10.7937/K9/TCIA.2017.umz8dv6s	moderately diff.	IVA
HNSCC-01-0020	Image Acquisition	LightSpeed Plus	GE MEDICAL SYSTEMS	Radiation Treatment Planning	Body Composition Analysis	Data transmission and de-identification	1.3.6.1.4.1.14519.5.2.1.1706.8040.987401023491974576051940764312	HNSCC-doiJNLP-Lwi93B55.jnlp	The Cancer Imaging Archive	doi:10.7937/K9/TCIA.2017.umz8dv6s	http://doi.org/10.7937/K9/TCIA.2017.umz8dv6s	moderately diff.	IVA
HNSCC-01-0021	Image Acquisition	NULL	GE MEDICAL SYSTEMS	Radiation Treatment Planning	Body Composition Analysis	Data transmission and de-identification	1.3.6.1.4.1.14519.5.2.1.1706.8040.109189873266341237777674262767	HNSCC-doiJNLP-Lwi93B55.jnlp	The Cancer Imaging Archive	doi:10.7937/K9/TCIA.2017.umz8dv6s	http://doi.org/10.7937/K9/TCIA.2017.umz8dv6s	poorly diff.	IVA
HNSCC-01-0021	Image Acquisition	Discovery ST	GE MEDICAL SYSTEMS	Radiation Treatment Planning	Body Composition Analysis	Data transmission and de-identification	1.3.6.1.4.1.14519.5.2.1.1706.8040.122120180372318212649247994298	HNSCC-doiJNLP-Lwi93B55.jnlp	The Cancer Imaging Archive	doi:10.7937/K9/TCIA.2017.umz8dv6s	http://doi.org/10.7937/K9/TCIA.2017.umz8dv6s	poorly diff.	IVA
HNSCC-01-0021	Image Acquisition	NULL	GE MEDICAL SYSTEMS	Radiation Treatment Planning	Body Composition Analysis	Data transmission and de-identification	1.3.6.1.4.1.14519.5.2.1.1706.8040.128120251251690907982842893087	HNSCC-doiJNLP-Lwi93B55.jnlp	The Cancer Imaging Archive	doi:10.7937/K9/TCIA.2017.umz8dv6s	http://doi.org/10.7937/K9/TCIA.2017.umz8dv6s	poorly diff.	IVA
HNSCC-01-0021	Image Acquisition	Discovery ST	GE MEDICAL SYSTEMS	Radiation Treatment Planning	Body Composition Analysis	Data transmission and de-identification	1.3.6.1.4.1.14519.5.2.1.1706.8040.160299316578369927730424709193	HNSCC-doiJNLP-Lwi93B55.jnlp	The Cancer Imaging Archive	doi:10.7937/K9/TCIA.2017.umz8dv6s	http://doi.org/10.7937/K9/TCIA.2017.umz8dv6s	poorly diff.	IVA
HNSCC-01-0021	Image Acquisition	NULL	GE MEDICAL SYSTEMS	Radiation Treatment Planning	Body Composition Analysis	Data transmission and de-identification	1.3.6.1.4.1.14519.5.2.1.1706.8040.197597292997528374147992596625	HNSCC-doiJNLP-Lwi93B55.jnlp	The Cancer Imaging Archive	doi:10.7937/K9/TCIA.2017.umz8dv6s	http://doi.org/10.7937/K9/TCIA.2017.umz8dv6s	poorly diff.	IVA
HNSCC-01-0021	Image Acquisition	Discovery ST	GE MEDICAL SYSTEMS	Radiation Treatment Planning	Body Composition Analysis	Data transmission and de-identification	1.3.6.1.4.1.14519.5.2.1.1706.8040.243983575871050803251522586140	HNSCC-doiJNLP-Lwi93B55.jnlp	The Cancer Imaging Archive	doi:10.7937/K9/TCIA.2017.umz8dv6s	http://doi.org/10.7937/K9/TCIA.2017.umz8dv6s	poorly diff.	IVA
HNSCC-01-0021	Image Acquisition	NULL	GE MEDICAL SYSTEMS	Radiation Treatment Planning	Body Composition Analysis	Data transmission and de-identification	1.3.6.1.4.1.14519.5.2.1.1706.8040.277310117713425441865911907622	HNSCC-doiJNLP-Lwi93B55.jnlp	The Cancer Imaging Archive	doi:10.7937/K9/TCIA.2017.umz8dv6s	http://doi.org/10.7937/K9/TCIA.2017.umz8dv6s	poorly diff.	IVA
HNSCC-01-0021	Image Acquisition	Discovery ST	GE MEDICAL SYSTEMS	Radiation Treatment Planning	Body Composition Analysis	Data transmission and de-identification	1.3.6.1.4.1.14519.5.2.1.1706.8040.476573256064204443539722270112	HNSCC-doiJNLP-Lwi93B55.jnlp	The Cancer Imaging Archive	doi:10.7937/K9/TCIA.2017.umz8dv6s	http://doi.org/10.7937/K9/TCIA.2017.umz8dv6s	poorly diff.	IVA
HNSCC-01-0021	Image Acquisition	Discovery ST	GE MEDICAL SYSTEMS	Radiation Treatment Planning	Body Composition Analysis	Data transmission and de-identification	1.3.6.1.4.1.14519.5.2.1.1706.8040.573259157159002521032739619851	HNSCC-doiJNLP-Lwi93B55.jnlp	The Cancer Imaging Archive	doi:10.7937/K9/TCIA.2017.umz8dv6s	http://doi.org/10.7937/K9/TCIA.2017.umz8dv6s	poorly diff.	IVA
HNSCC-01-0021	Image Acquisition	Pinnacle3	ADAC	Radiation Treatment Planning	Body Composition Analysis	Data transmission and de-identification	1.3.6.1.4.1.14519.5.2.1.1706.8040.111085549625391313289638857200	HNSCC-doiJNLP-Lwi93B55.jnlp	The Cancer Imaging Archive	doi:10.7937/K9/TCIA.2017.umz8dv6s	http://doi.org/10.7937/K9/TCIA.2017.umz8dv6s	poorly diff.	IVA
HNSCC-01-0021	Image Acquisition	Pinnacle3	ADAC	Radiation Treatment Planning	Body Composition Analysis	Data transmission and de-identification	1.3.6.1.4.1.14519.5.2.1.1706.8040.268258239055662389668363215740	HNSCC-doiJNLP-Lwi93B55.jnlp	The Cancer Imaging Archive	doi:10.7937/K9/TCIA.2017.umz8dv6s	http://doi.org/10.7937/K9/TCIA.2017.umz8dv6s	poorly diff.	IVA
HNSCC-01-0021	Image Acquisition	Pinnacle3	ADAC	Radiation Treatment Planning	Body Composition Analysis	Data transmission and de-identification	1.3.6.1.4.1.14519.5.2.1.1706.8040.878666139792403389640017217538	HNSCC-doiJNLP-Lwi93B55.jnlp	The Cancer Imaging Archive	doi:10.7937/K9/TCIA.2017.umz8dv6s	http://doi.org/10.7937/K9/TCIA.2017.umz8dv6s	poorly diff.	IVA
HNSCC-01-0021	Image Acquisition	Mx8000 IDT	Philips	Radiation Treatment Planning	Body Composition Analysis	Data transmission and de-identification	1.3.6.1.4.1.14519.5.2.1.1706.8040.129748330668669715477035080290	HNSCC-doiJNLP-Lwi93B55.jnlp	The Cancer Imaging Archive	doi:10.7937/K9/TCIA.2017.umz8dv6s	http://doi.org/10.7937/K9/TCIA.2017.umz8dv6s	poorly diff.	IVA
HNSCC-01-0021	Image Acquisition	Discovery RX	GE MEDICAL SYSTEMS	Radiation Treatment Planning	Body Composition Analysis	Data transmission and de-identification	1.3.6.1.4.1.14519.5.2.1.1706.8040.117411487965418003344988650037	HNSCC-doiJNLP-Lwi93B55.jnlp	The Cancer Imaging Archive	doi:10.7937/K9/TCIA.2017.umz8dv6s	http://doi.org/10.7937/K9/TCIA.2017.umz8dv6s	poorly diff.	IVA
HNSCC-01-0021	Image Acquisition	Discovery RX	GE MEDICAL SYSTEMS	Radiation Treatment Planning	Body Composition Analysis	Data transmission and de-identification	1.3.6.1.4.1.14519.5.2.1.1706.8040.153583954143152339656176372774	HNSCC-doiJNLP-Lwi93B55.jnlp	The Cancer Imaging Archive	doi:10.7937/K9/TCIA.2017.umz8dv6s	http://doi.org/10.7937/K9/TCIA.2017.umz8dv6s	poorly diff.	IVA
HNSCC-01-0021	Image Acquisition	Discovery RX	GE MEDICAL SYSTEMS	Radiation Treatment Planning	Body Composition Analysis	Data transmission and de-identification	1.3.6.1.4.1.14519.5.2.1.1706.8040.238327733995672154047514339860	HNSCC-doiJNLP-Lwi93B55.jnlp	The Cancer Imaging Archive	doi:10.7937/K9/TCIA.2017.umz8dv6s	http://doi.org/10.7937/K9/TCIA.2017.umz8dv6s	poorly diff.	IVA
HNSCC-01-0021	Image Acquisition	Discovery RX	GE MEDICAL SYSTEMS	Radiation Treatment Planning	Body Composition Analysis	Data transmission and de-identification	1.3.6.1.4.1.14519.5.2.1.1706.8040.292372750645415475456631237581	HNSCC-doiJNLP-Lwi93B55.jnlp	The Cancer Imaging Archive	doi:10.7937/K9/TCIA.2017.umz8dv6s	http://doi.org/10.7937/K9/TCIA.2017.umz8dv6s	poorly diff.	IVA
HNSCC-01-0021	Image Acquisition	Discovery RX	GE MEDICAL SYSTEMS	Radiation Treatment Planning	Body Composition Analysis	Data transmission and de-identification	1.3.6.1.4.1.14519.5.2.1.1706.8040.407743841028070372517680416434	HNSCC-doiJNLP-Lwi93B55.jnlp	The Cancer Imaging Archive	doi:10.7937/K9/TCIA.2017.umz8dv6s	http://doi.org/10.7937/K9/TCIA.2017.umz8dv6s	poorly diff.	IVA
HNSCC-01-0022	Image Acquisition	LightSpeed QX/i	GE MEDICAL SYSTEMS	Radiation Treatment Planning	Body Composition Analysis	Data transmission and de-identification	1.3.6.1.4.1.14519.5.2.1.1706.8040.229558295680236522944884515964	HNSCC-doiJNLP-Lwi93B55.jnlp	The Cancer Imaging Archive	doi:10.7937/K9/TCIA.2017.umz8dv6s	http://doi.org/10.7937/K9/TCIA.2017.umz8dv6s	poorly diff.	IVA
HNSCC-01-0022	Image Acquisition	Pinnacle3	ADAC	Radiation Treatment Planning	Body Composition Analysis	Data transmission and de-identification	1.3.6.1.4.1.14519.5.2.1.1706.8040.200737593014303106582024203408	HNSCC-doiJNLP-Lwi93B55.jnlp	The Cancer Imaging Archive	doi:10.7937/K9/TCIA.2017.umz8dv6s	http://doi.org/10.7937/K9/TCIA.2017.umz8dv6s	poorly diff.	IVA
HNSCC-01-0022	Image Acquisition	Pinnacle3	ADAC	Radiation Treatment Planning	Body Composition Analysis	Data transmission and de-identification	1.3.6.1.4.1.14519.5.2.1.1706.8040.205093570639328636928593522292	HNSCC-doiJNLP-Lwi93B55.jnlp	The Cancer Imaging Archive	doi:10.7937/K9/TCIA.2017.umz8dv6s	http://doi.org/10.7937/K9/TCIA.2017.umz8dv6s	poorly diff.	IVA
HNSCC-01-0022	Image Acquisition	Pinnacle3	ADAC	Radiation Treatment Planning	Body Composition Analysis	Data transmission and de-identification	1.3.6.1.4.1.14519.5.2.1.1706.8040.205492323099879093945901543969	HNSCC-doiJNLP-Lwi93B55.jnlp	The Cancer Imaging Archive	doi:10.7937/K9/TCIA.2017.umz8dv6s	http://doi.org/10.7937/K9/TCIA.2017.umz8dv6s	poorly diff.	IVA
HNSCC-01-0022	Image Acquisition	Mx8000 IDT	Philips	Radiation Treatment Planning	Body Composition Analysis	Data transmission and de-identification	1.3.6.1.4.1.14519.5.2.1.1706.8040.785182778278599943822104583031	HNSCC-doiJNLP-Lwi93B55.jnlp	The Cancer Imaging Archive	doi:10.7937/K9/TCIA.2017.umz8dv6s	http://doi.org/10.7937/K9/TCIA.2017.umz8dv6s	poorly diff.	IVA
HNSCC-01-0022	Image Acquisition	Discovery RX	GE MEDICAL SYSTEMS	Radiation Treatment Planning	Body Composition Analysis	Data transmission and de-identification	1.3.6.1.4.1.14519.5.2.1.1706.8040.109224104063436905769273663853	HNSCC-doiJNLP-Lwi93B55.jnlp	The Cancer Imaging Archive	doi:10.7937/K9/TCIA.2017.umz8dv6s	http://doi.org/10.7937/K9/TCIA.2017.umz8dv6s	poorly diff.	IVA
HNSCC-01-0022	Image Acquisition	Discovery RX	GE MEDICAL SYSTEMS	Radiation Treatment Planning	Body Composition Analysis	Data transmission and de-identification	1.3.6.1.4.1.14519.5.2.1.1706.8040.312350261625205704919519322953	HNSCC-doiJNLP-Lwi93B55.jnlp	The Cancer Imaging Archive	doi:10.7937/K9/TCIA.2017.umz8dv6s	http://doi.org/10.7937/K9/TCIA.2017.umz8dv6s	poorly diff.	IVA
HNSCC-01-0022	Image Acquisition	Discovery RX	GE MEDICAL SYSTEMS	Radiation Treatment Planning	Body Composition Analysis	Data transmission and de-identification	1.3.6.1.4.1.14519.5.2.1.1706.8040.314079368902044155803199074680	HNSCC-doiJNLP-Lwi93B55.jnlp	The Cancer Imaging Archive	doi:10.7937/K9/TCIA.2017.umz8dv6s	http://doi.org/10.7937/K9/TCIA.2017.umz8dv6s	poorly diff.	IVA
HNSCC-01-0022	Image Acquisition	Discovery RX	GE MEDICAL SYSTEMS	Radiation Treatment Planning	Body Composition Analysis	Data transmission and de-identification	1.3.6.1.4.1.14519.5.2.1.1706.8040.320075880470674434928909469390	HNSCC-doiJNLP-Lwi93B55.jnlp	The Cancer Imaging Archive	doi:10.7937/K9/TCIA.2017.umz8dv6s	http://doi.org/10.7937/K9/TCIA.2017.umz8dv6s	poorly diff.	IVA
HNSCC-01-0022	Image Acquisition	Discovery RX	GE MEDICAL SYSTEMS	Radiation Treatment Planning	Body Composition Analysis	Data transmission and de-identification	1.3.6.1.4.1.14519.5.2.1.1706.8040.914576558468148388176729418344	HNSCC-doiJNLP-Lwi93B55.jnlp	The Cancer Imaging Archive	doi:10.7937/K9/TCIA.2017.umz8dv6s	http://doi.org/10.7937/K9/TCIA.2017.umz8dv6s	poorly diff.	IVA
HNSCC-01-0023	Image Acquisition	Discovery ST	GE MEDICAL SYSTEMS	Radiation Treatment Planning	Body Composition Analysis	Data transmission and de-identification	1.3.6.1.4.1.14519.5.2.1.1706.8040.121628469663362657454933065786	HNSCC-doiJNLP-Lwi93B55.jnlp	The Cancer Imaging Archive	doi:10.7937/K9/TCIA.2017.umz8dv6s	http://doi.org/10.7937/K9/TCIA.2017.umz8dv6s	moderately diff.	IVA
HNSCC-01-0023	Image Acquisition	Discovery ST	GE MEDICAL SYSTEMS	Radiation Treatment Planning	Body Composition Analysis	Data transmission and de-identification	1.3.6.1.4.1.14519.5.2.1.1706.8040.136846764797368032082697218461	HNSCC-doiJNLP-Lwi93B55.jnlp	The Cancer Imaging Archive	doi:10.7937/K9/TCIA.2017.umz8dv6s	http://doi.org/10.7937/K9/TCIA.2017.umz8dv6s	moderately diff.	IVA
HNSCC-01-0023	Image Acquisition	Discovery ST	GE MEDICAL SYSTEMS	Radiation Treatment Planning	Body Composition Analysis	Data transmission and de-identification	1.3.6.1.4.1.14519.5.2.1.1706.8040.158575418268623592125223042314	HNSCC-doiJNLP-Lwi93B55.jnlp	The Cancer Imaging Archive	doi:10.7937/K9/TCIA.2017.umz8dv6s	http://doi.org/10.7937/K9/TCIA.2017.umz8dv6s	moderately diff.	IVA
HNSCC-01-0023	Image Acquisition	Discovery ST	GE MEDICAL SYSTEMS	Radiation Treatment Planning	Body Composition Analysis	Data transmission and de-identification	1.3.6.1.4.1.14519.5.2.1.1706.8040.170876305092920725566940027684	HNSCC-doiJNLP-Lwi93B55.jnlp	The Cancer Imaging Archive	doi:10.7937/K9/TCIA.2017.umz8dv6s	http://doi.org/10.7937/K9/TCIA.2017.umz8dv6s	moderately diff.	IVA
HNSCC-01-0023	Image Acquisition	NULL	GE MEDICAL SYSTEMS	Radiation Treatment Planning	Body Composition Analysis	Data transmission and de-identification	1.3.6.1.4.1.14519.5.2.1.1706.8040.187627274080257337016518809567	HNSCC-doiJNLP-Lwi93B55.jnlp	The Cancer Imaging Archive	doi:10.7937/K9/TCIA.2017.umz8dv6s	http://doi.org/10.7937/K9/TCIA.2017.umz8dv6s	moderately diff.	IVA
HNSCC-01-0023	Image Acquisition	NULL	GE MEDICAL SYSTEMS	Radiation Treatment Planning	Body Composition Analysis	Data transmission and de-identification	1.3.6.1.4.1.14519.5.2.1.1706.8040.310287329889724430594522712730	HNSCC-doiJNLP-Lwi93B55.jnlp	The Cancer Imaging Archive	doi:10.7937/K9/TCIA.2017.umz8dv6s	http://doi.org/10.7937/K9/TCIA.2017.umz8dv6s	moderately diff.	IVA
HNSCC-01-0023	Image Acquisition	Discovery ST	GE MEDICAL SYSTEMS	Radiation Treatment Planning	Body Composition Analysis	Data transmission and de-identification	1.3.6.1.4.1.14519.5.2.1.1706.8040.630358967043798099894814771308	HNSCC-doiJNLP-Lwi93B55.jnlp	The Cancer Imaging Archive	doi:10.7937/K9/TCIA.2017.umz8dv6s	http://doi.org/10.7937/K9/TCIA.2017.umz8dv6s	moderately diff.	IVA
HNSCC-01-0023	Image Acquisition	Pinnacle3	ADAC	Radiation Treatment Planning	Body Composition Analysis	Data transmission and de-identification	1.3.6.1.4.1.14519.5.2.1.1706.8040.225691225658285697968406530316	HNSCC-doiJNLP-Lwi93B55.jnlp	The Cancer Imaging Archive	doi:10.7937/K9/TCIA.2017.umz8dv6s	http://doi.org/10.7937/K9/TCIA.2017.umz8dv6s	moderately diff.	IVA
HNSCC-01-0023	Image Acquisition	Pinnacle3	ADAC	Radiation Treatment Planning	Body Composition Analysis	Data transmission and de-identification	1.3.6.1.4.1.14519.5.2.1.1706.8040.226059323225297605332488999337	HNSCC-doiJNLP-Lwi93B55.jnlp	The Cancer Imaging Archive	doi:10.7937/K9/TCIA.2017.umz8dv6s	http://doi.org/10.7937/K9/TCIA.2017.umz8dv6s	moderately diff.	IVA
HNSCC-01-0023	Image Acquisition	Pinnacle3	ADAC	Radiation Treatment Planning	Body Composition Analysis	Data transmission and de-identification	1.3.6.1.4.1.14519.5.2.1.1706.8040.276962447342786630885410326671	HNSCC-doiJNLP-Lwi93B55.jnlp	The Cancer Imaging Archive	doi:10.7937/K9/TCIA.2017.umz8dv6s	http://doi.org/10.7937/K9/TCIA.2017.umz8dv6s	moderately diff.	IVA
HNSCC-01-0023	Image Acquisition	NULL	GE MEDICAL SYSTEMS	Radiation Treatment Planning	Body Composition Analysis	Data transmission and de-identification	1.3.6.1.4.1.14519.5.2.1.1706.8040.134270784541982470926852340203	HNSCC-doiJNLP-Lwi93B55.jnlp	The Cancer Imaging Archive	doi:10.7937/K9/TCIA.2017.umz8dv6s	http://doi.org/10.7937/K9/TCIA.2017.umz8dv6s	moderately diff.	IVA
HNSCC-01-0023	Image Acquisition	Discovery HR	GE MEDICAL SYSTEMS	Radiation Treatment Planning	Body Composition Analysis	Data transmission and de-identification	1.3.6.1.4.1.14519.5.2.1.1706.8040.143740700925161391867217170385	HNSCC-doiJNLP-Lwi93B55.jnlp	The Cancer Imaging Archive	doi:10.7937/K9/TCIA.2017.umz8dv6s	http://doi.org/10.7937/K9/TCIA.2017.umz8dv6s	moderately diff.	IVA
HNSCC-01-0023	Image Acquisition	NULL	GE MEDICAL SYSTEMS	Radiation Treatment Planning	Body Composition Analysis	Data transmission and de-identification	1.3.6.1.4.1.14519.5.2.1.1706.8040.153668194814353648351188692281	HNSCC-doiJNLP-Lwi93B55.jnlp	The Cancer Imaging Archive	doi:10.7937/K9/TCIA.2017.umz8dv6s	http://doi.org/10.7937/K9/TCIA.2017.umz8dv6s	moderately diff.	IVA
HNSCC-01-0023	Image Acquisition	NULL	GE MEDICAL SYSTEMS	Radiation Treatment Planning	Body Composition Analysis	Data transmission and de-identification	1.3.6.1.4.1.14519.5.2.1.1706.8040.186300452072675621488520153741	HNSCC-doiJNLP-Lwi93B55.jnlp	The Cancer Imaging Archive	doi:10.7937/K9/TCIA.2017.umz8dv6s	http://doi.org/10.7937/K9/TCIA.2017.umz8dv6s	moderately diff.	IVA
HNSCC-01-0023	Image Acquisition	Discovery HR	GE MEDICAL SYSTEMS	Radiation Treatment Planning	Body Composition Analysis	Data transmission and de-identification	1.3.6.1.4.1.14519.5.2.1.1706.8040.192071141212707631245688671255	HNSCC-doiJNLP-Lwi93B55.jnlp	The Cancer Imaging Archive	doi:10.7937/K9/TCIA.2017.umz8dv6s	http://doi.org/10.7937/K9/TCIA.2017.umz8dv6s	moderately diff.	IVA
HNSCC-01-0023	Image Acquisition	NULL	GE MEDICAL SYSTEMS	Radiation Treatment Planning	Body Composition Analysis	Data transmission and de-identification	1.3.6.1.4.1.14519.5.2.1.1706.8040.203229616783231496619560054700	HNSCC-doiJNLP-Lwi93B55.jnlp	The Cancer Imaging Archive	doi:10.7937/K9/TCIA.2017.umz8dv6s	http://doi.org/10.7937/K9/TCIA.2017.umz8dv6s	moderately diff.	IVA
HNSCC-01-0023	Image Acquisition	Discovery HR	GE MEDICAL SYSTEMS	Radiation Treatment Planning	Body Composition Analysis	Data transmission and de-identification	1.3.6.1.4.1.14519.5.2.1.1706.8040.232328240474133654991977673065	HNSCC-doiJNLP-Lwi93B55.jnlp	The Cancer Imaging Archive	doi:10.7937/K9/TCIA.2017.umz8dv6s	http://doi.org/10.7937/K9/TCIA.2017.umz8dv6s	moderately diff.	IVA
HNSCC-01-0023	Image Acquisition	Discovery HR	GE MEDICAL SYSTEMS	Radiation Treatment Planning	Body Composition Analysis	Data transmission and de-identification	1.3.6.1.4.1.14519.5.2.1.1706.8040.290612435607274351147452500431	HNSCC-doiJNLP-Lwi93B55.jnlp	The Cancer Imaging Archive	doi:10.7937/K9/TCIA.2017.umz8dv6s	http://doi.org/10.7937/K9/TCIA.2017.umz8dv6s	moderately diff.	IVA
HNSCC-01-0023	Image Acquisition	Discovery HR	GE MEDICAL SYSTEMS	Radiation Treatment Planning	Body Composition Analysis	Data transmission and de-identification	1.3.6.1.4.1.14519.5.2.1.1706.8040.326135890230988930334286334659	HNSCC-doiJNLP-Lwi93B55.jnlp	The Cancer Imaging Archive	doi:10.7937/K9/TCIA.2017.umz8dv6s	http://doi.org/10.7937/K9/TCIA.2017.umz8dv6s	moderately diff.	IVA
HNSCC-01-0024	Image Acquisition	Discovery HR	GE MEDICAL SYSTEMS	Radiation Treatment Planning	Body Composition Analysis	Data transmission and de-identification	1.3.6.1.4.1.14519.5.2.1.1706.8040.129643247852655720050028905722	HNSCC-doiJNLP-Lwi93B55.jnlp	The Cancer Imaging Archive	doi:10.7937/K9/TCIA.2017.umz8dv6s	http://doi.org/10.7937/K9/TCIA.2017.umz8dv6s	poorly diff.	IVA
HNSCC-01-0024	Image Acquisition	NULL	GE MEDICAL SYSTEMS	Radiation Treatment Planning	Body Composition Analysis	Data transmission and de-identification	1.3.6.1.4.1.14519.5.2.1.1706.8040.223166334402428785222754199113	HNSCC-doiJNLP-Lwi93B55.jnlp	The Cancer Imaging Archive	doi:10.7937/K9/TCIA.2017.umz8dv6s	http://doi.org/10.7937/K9/TCIA.2017.umz8dv6s	poorly diff.	IVA
HNSCC-01-0024	Image Acquisition	Discovery HR	GE MEDICAL SYSTEMS	Radiation Treatment Planning	Body Composition Analysis	Data transmission and de-identification	1.3.6.1.4.1.14519.5.2.1.1706.8040.223960795713559623945916230011	HNSCC-doiJNLP-Lwi93B55.jnlp	The Cancer Imaging Archive	doi:10.7937/K9/TCIA.2017.umz8dv6s	http://doi.org/10.7937/K9/TCIA.2017.umz8dv6s	poorly diff.	IVA
HNSCC-01-0024	Image Acquisition	NULL	GE MEDICAL SYSTEMS	Radiation Treatment Planning	Body Composition Analysis	Data transmission and de-identification	1.3.6.1.4.1.14519.5.2.1.1706.8040.284674460194496002321897998403	HNSCC-doiJNLP-Lwi93B55.jnlp	The Cancer Imaging Archive	doi:10.7937/K9/TCIA.2017.umz8dv6s	http://doi.org/10.7937/K9/TCIA.2017.umz8dv6s	poorly diff.	IVA
HNSCC-01-0024	Image Acquisition	Discovery HR	GE MEDICAL SYSTEMS	Radiation Treatment Planning	Body Composition Analysis	Data transmission and de-identification	1.3.6.1.4.1.14519.5.2.1.1706.8040.331252805904823637385976063645	HNSCC-doiJNLP-Lwi93B55.jnlp	The Cancer Imaging Archive	doi:10.7937/K9/TCIA.2017.umz8dv6s	http://doi.org/10.7937/K9/TCIA.2017.umz8dv6s	poorly diff.	IVA
HNSCC-01-0024	Image Acquisition	Discovery ST	GE MEDICAL SYSTEMS	Radiation Treatment Planning	Body Composition Analysis	Data transmission and de-identification	1.3.6.1.4.1.14519.5.2.1.1706.8040.132505626925033056377622729133	HNSCC-doiJNLP-Lwi93B55.jnlp	The Cancer Imaging Archive	doi:10.7937/K9/TCIA.2017.umz8dv6s	http://doi.org/10.7937/K9/TCIA.2017.umz8dv6s	poorly diff.	IVA
HNSCC-01-0024	Image Acquisition	Discovery ST	GE MEDICAL SYSTEMS	Radiation Treatment Planning	Body Composition Analysis	Data transmission and de-identification	1.3.6.1.4.1.14519.5.2.1.1706.8040.144514488875796715319086530399	HNSCC-doiJNLP-Lwi93B55.jnlp	The Cancer Imaging Archive	doi:10.7937/K9/TCIA.2017.umz8dv6s	http://doi.org/10.7937/K9/TCIA.2017.umz8dv6s	poorly diff.	IVA
HNSCC-01-0024	Image Acquisition	Discovery ST	GE MEDICAL SYSTEMS	Radiation Treatment Planning	Body Composition Analysis	Data transmission and de-identification	1.3.6.1.4.1.14519.5.2.1.1706.8040.201097430732051967340111102426	HNSCC-doiJNLP-Lwi93B55.jnlp	The Cancer Imaging Archive	doi:10.7937/K9/TCIA.2017.umz8dv6s	http://doi.org/10.7937/K9/TCIA.2017.umz8dv6s	poorly diff.	IVA
HNSCC-01-0024	Image Acquisition	Discovery ST	GE MEDICAL SYSTEMS	Radiation Treatment Planning	Body Composition Analysis	Data transmission and de-identification	1.3.6.1.4.1.14519.5.2.1.1706.8040.226636541959066880338963994670	HNSCC-doiJNLP-Lwi93B55.jnlp	The Cancer Imaging Archive	doi:10.7937/K9/TCIA.2017.umz8dv6s	http://doi.org/10.7937/K9/TCIA.2017.umz8dv6s	poorly diff.	IVA
HNSCC-01-0024	Image Acquisition	NULL	GE MEDICAL SYSTEMS	Radiation Treatment Planning	Body Composition Analysis	Data transmission and de-identification	1.3.6.1.4.1.14519.5.2.1.1706.8040.238106270711336090940806806610	HNSCC-doiJNLP-Lwi93B55.jnlp	The Cancer Imaging Archive	doi:10.7937/K9/TCIA.2017.umz8dv6s	http://doi.org/10.7937/K9/TCIA.2017.umz8dv6s	poorly diff.	IVA
HNSCC-01-0024	Image Acquisition	Discovery ST	GE MEDICAL SYSTEMS	Radiation Treatment Planning	Body Composition Analysis	Data transmission and de-identification	1.3.6.1.4.1.14519.5.2.1.1706.8040.262533602584281609707799170678	HNSCC-doiJNLP-Lwi93B55.jnlp	The Cancer Imaging Archive	doi:10.7937/K9/TCIA.2017.umz8dv6s	http://doi.org/10.7937/K9/TCIA.2017.umz8dv6s	poorly diff.	IVA
HNSCC-01-0024	Image Acquisition	NULL	GE MEDICAL SYSTEMS	Radiation Treatment Planning	Body Composition Analysis	Data transmission and de-identification	1.3.6.1.4.1.14519.5.2.1.1706.8040.273505823352706535919183371689	HNSCC-doiJNLP-Lwi93B55.jnlp	The Cancer Imaging Archive	doi:10.7937/K9/TCIA.2017.umz8dv6s	http://doi.org/10.7937/K9/TCIA.2017.umz8dv6s	poorly diff.	IVA
HNSCC-01-0024	Image Acquisition	NULL	GE MEDICAL SYSTEMS	Radiation Treatment Planning	Body Composition Analysis	Data transmission and de-identification	1.3.6.1.4.1.14519.5.2.1.1706.8040.288198084082473120338370205657	HNSCC-doiJNLP-Lwi93B55.jnlp	The Cancer Imaging Archive	doi:10.7937/K9/TCIA.2017.umz8dv6s	http://doi.org/10.7937/K9/TCIA.2017.umz8dv6s	poorly diff.	IVA
HNSCC-01-0024	Image Acquisition	NULL	GE MEDICAL SYSTEMS	Radiation Treatment Planning	Body Composition Analysis	Data transmission and de-identification	1.3.6.1.4.1.14519.5.2.1.1706.8040.613732609002546877199795261351	HNSCC-doiJNLP-Lwi93B55.jnlp	The Cancer Imaging Archive	doi:10.7937/K9/TCIA.2017.umz8dv6s	http://doi.org/10.7937/K9/TCIA.2017.umz8dv6s	poorly diff.	IVA
HNSCC-01-0025	Image Acquisition	NULL	GE MEDICAL SYSTEMS	Radiation Treatment Planning	Body Composition Analysis	Data transmission and de-identification	1.3.6.1.4.1.14519.5.2.1.1706.8040.152449443648145646913746667787	HNSCC-doiJNLP-Lwi93B55.jnlp	The Cancer Imaging Archive	doi:10.7937/K9/TCIA.2017.umz8dv6s	http://doi.org/10.7937/K9/TCIA.2017.umz8dv6s	well diff.	III
HNSCC-01-0025	Image Acquisition	Discovery ST	GE MEDICAL SYSTEMS	Radiation Treatment Planning	Body Composition Analysis	Data transmission and de-identification	1.3.6.1.4.1.14519.5.2.1.1706.8040.176600328583309590560656816739	HNSCC-doiJNLP-Lwi93B55.jnlp	The Cancer Imaging Archive	doi:10.7937/K9/TCIA.2017.umz8dv6s	http://doi.org/10.7937/K9/TCIA.2017.umz8dv6s	well diff.	III
HNSCC-01-0025	Image Acquisition	Discovery ST	GE MEDICAL SYSTEMS	Radiation Treatment Planning	Body Composition Analysis	Data transmission and de-identification	1.3.6.1.4.1.14519.5.2.1.1706.8040.179924034598858238719575241045	HNSCC-doiJNLP-Lwi93B55.jnlp	The Cancer Imaging Archive	doi:10.7937/K9/TCIA.2017.umz8dv6s	http://doi.org/10.7937/K9/TCIA.2017.umz8dv6s	well diff.	III
HNSCC-01-0025	Image Acquisition	Discovery ST	GE MEDICAL SYSTEMS	Radiation Treatment Planning	Body Composition Analysis	Data transmission and de-identification	1.3.6.1.4.1.14519.5.2.1.1706.8040.246229506468960289283907044510	HNSCC-doiJNLP-Lwi93B55.jnlp	The Cancer Imaging Archive	doi:10.7937/K9/TCIA.2017.umz8dv6s	http://doi.org/10.7937/K9/TCIA.2017.umz8dv6s	well diff.	III
HNSCC-01-0025	Image Acquisition	NULL	GE MEDICAL SYSTEMS	Radiation Treatment Planning	Body Composition Analysis	Data transmission and de-identification	1.3.6.1.4.1.14519.5.2.1.1706.8040.324444613353014983260027664513	HNSCC-doiJNLP-Lwi93B55.jnlp	The Cancer Imaging Archive	doi:10.7937/K9/TCIA.2017.umz8dv6s	http://doi.org/10.7937/K9/TCIA.2017.umz8dv6s	well diff.	III
HNSCC-01-0025	Image Acquisition	Discovery ST	GE MEDICAL SYSTEMS	Radiation Treatment Planning	Body Composition Analysis	Data transmission and de-identification	1.3.6.1.4.1.14519.5.2.1.1706.8040.682116120149827167595114357914	HNSCC-doiJNLP-Lwi93B55.jnlp	The Cancer Imaging Archive	doi:10.7937/K9/TCIA.2017.umz8dv6s	http://doi.org/10.7937/K9/TCIA.2017.umz8dv6s	well diff.	III
HNSCC-01-0025	Image Acquisition	Discovery STE	GE MEDICAL SYSTEMS	Radiation Treatment Planning	Body Composition Analysis	Data transmission and de-identification	1.3.6.1.4.1.14519.5.2.1.1706.8040.169269597135015927746264607362	HNSCC-doiJNLP-Lwi93B55.jnlp	The Cancer Imaging Archive	doi:10.7937/K9/TCIA.2017.umz8dv6s	http://doi.org/10.7937/K9/TCIA.2017.umz8dv6s	well diff.	III
HNSCC-01-0025	Image Acquisition	Discovery STE	GE MEDICAL SYSTEMS	Radiation Treatment Planning	Body Composition Analysis	Data transmission and de-identification	1.3.6.1.4.1.14519.5.2.1.1706.8040.213787687318902988702456195270	HNSCC-doiJNLP-Lwi93B55.jnlp	The Cancer Imaging Archive	doi:10.7937/K9/TCIA.2017.umz8dv6s	http://doi.org/10.7937/K9/TCIA.2017.umz8dv6s	well diff.	III
HNSCC-01-0025	Image Acquisition	Discovery STE	GE MEDICAL SYSTEMS	Radiation Treatment Planning	Body Composition Analysis	Data transmission and de-identification	1.3.6.1.4.1.14519.5.2.1.1706.8040.167862737354743412340794573558	HNSCC-doiJNLP-Lwi93B55.jnlp	The Cancer Imaging Archive	doi:10.7937/K9/TCIA.2017.umz8dv6s	http://doi.org/10.7937/K9/TCIA.2017.umz8dv6s	well diff.	III
HNSCC-01-0025	Image Acquisition	Discovery STE	GE MEDICAL SYSTEMS	Radiation Treatment Planning	Body Composition Analysis	Data transmission and de-identification	1.3.6.1.4.1.14519.5.2.1.1706.8040.207165289884662304967553978847	HNSCC-doiJNLP-Lwi93B55.jnlp	The Cancer Imaging Archive	doi:10.7937/K9/TCIA.2017.umz8dv6s	http://doi.org/10.7937/K9/TCIA.2017.umz8dv6s	well diff.	III
HNSCC-01-0025	Image Acquisition	Discovery STE	GE MEDICAL SYSTEMS	Radiation Treatment Planning	Body Composition Analysis	Data transmission and de-identification	1.3.6.1.4.1.14519.5.2.1.1706.8040.210261817624665434913865766489	HNSCC-doiJNLP-Lwi93B55.jnlp	The Cancer Imaging Archive	doi:10.7937/K9/TCIA.2017.umz8dv6s	http://doi.org/10.7937/K9/TCIA.2017.umz8dv6s	well diff.	III
HNSCC-01-0025	Image Acquisition	Discovery STE	GE MEDICAL SYSTEMS	Radiation Treatment Planning	Body Composition Analysis	Data transmission and de-identification	1.3.6.1.4.1.14519.5.2.1.1706.8040.410146761479660062809598730947	HNSCC-doiJNLP-Lwi93B55.jnlp	The Cancer Imaging Archive	doi:10.7937/K9/TCIA.2017.umz8dv6s	http://doi.org/10.7937/K9/TCIA.2017.umz8dv6s	well diff.	III
HNSCC-01-0025	Image Acquisition	Discovery STE	GE MEDICAL SYSTEMS	Radiation Treatment Planning	Body Composition Analysis	Data transmission and de-identification	1.3.6.1.4.1.14519.5.2.1.1706.8040.572501922770722721935635550145	HNSCC-doiJNLP-Lwi93B55.jnlp	The Cancer Imaging Archive	doi:10.7937/K9/TCIA.2017.umz8dv6s	http://doi.org/10.7937/K9/TCIA.2017.umz8dv6s	well diff.	III
HNSCC-01-0026	Image Acquisition	Pinnacle3	ADAC	Radiation Treatment Planning	Body Composition Analysis	Data transmission and de-identification	1.3.6.1.4.1.14519.5.2.1.1706.8040.127668017744715873325360877080	HNSCC-doiJNLP-Lwi93B55.jnlp	The Cancer Imaging Archive	doi:10.7937/K9/TCIA.2017.umz8dv6s	http://doi.org/10.7937/K9/TCIA.2017.umz8dv6s	poorly diff.	IVA
HNSCC-01-0026	Image Acquisition	Pinnacle3	ADAC	Radiation Treatment Planning	Body Composition Analysis	Data transmission and de-identification	1.3.6.1.4.1.14519.5.2.1.1706.8040.141774173384280318184432507522	HNSCC-doiJNLP-Lwi93B55.jnlp	The Cancer Imaging Archive	doi:10.7937/K9/TCIA.2017.umz8dv6s	http://doi.org/10.7937/K9/TCIA.2017.umz8dv6s	poorly diff.	IVA
HNSCC-01-0026	Image Acquisition	Pinnacle3	ADAC	Radiation Treatment Planning	Body Composition Analysis	Data transmission and de-identification	1.3.6.1.4.1.14519.5.2.1.1706.8040.239298641137634203637644436615	HNSCC-doiJNLP-Lwi93B55.jnlp	The Cancer Imaging Archive	doi:10.7937/K9/TCIA.2017.umz8dv6s	http://doi.org/10.7937/K9/TCIA.2017.umz8dv6s	poorly diff.	IVA
HNSCC-01-0026	Image Acquisition	PQ5000	Philips Medical Systems	Radiation Treatment Planning	Body Composition Analysis	Data transmission and de-identification	1.3.6.1.4.1.14519.5.2.1.1706.8040.170262998837975327698466471724	HNSCC-doiJNLP-Lwi93B55.jnlp	The Cancer Imaging Archive	doi:10.7937/K9/TCIA.2017.umz8dv6s	http://doi.org/10.7937/K9/TCIA.2017.umz8dv6s	poorly diff.	IVA
HNSCC-01-0026	Image Acquisition	NULL	GE MEDICAL SYSTEMS	Radiation Treatment Planning	Body Composition Analysis	Data transmission and de-identification	1.3.6.1.4.1.14519.5.2.1.1706.8040.101845406883099707412450046515	HNSCC-doiJNLP-Lwi93B55.jnlp	The Cancer Imaging Archive	doi:10.7937/K9/TCIA.2017.umz8dv6s	http://doi.org/10.7937/K9/TCIA.2017.umz8dv6s	poorly diff.	IVA
HNSCC-01-0026	Image Acquisition	NULL	GE MEDICAL SYSTEMS	Radiation Treatment Planning	Body Composition Analysis	Data transmission and de-identification	1.3.6.1.4.1.14519.5.2.1.1706.8040.104987350478902723417491332090	HNSCC-doiJNLP-Lwi93B55.jnlp	The Cancer Imaging Archive	doi:10.7937/K9/TCIA.2017.umz8dv6s	http://doi.org/10.7937/K9/TCIA.2017.umz8dv6s	poorly diff.	IVA
HNSCC-01-0026	Image Acquisition	Discovery HR	GE MEDICAL SYSTEMS	Radiation Treatment Planning	Body Composition Analysis	Data transmission and de-identification	1.3.6.1.4.1.14519.5.2.1.1706.8040.135664684893494044568750320178	HNSCC-doiJNLP-Lwi93B55.jnlp	The Cancer Imaging Archive	doi:10.7937/K9/TCIA.2017.umz8dv6s	http://doi.org/10.7937/K9/TCIA.2017.umz8dv6s	poorly diff.	IVA
HNSCC-01-0026	Image Acquisition	Discovery HR	GE MEDICAL SYSTEMS	Radiation Treatment Planning	Body Composition Analysis	Data transmission and de-identification	1.3.6.1.4.1.14519.5.2.1.1706.8040.144476109285328993367189765811	HNSCC-doiJNLP-Lwi93B55.jnlp	The Cancer Imaging Archive	doi:10.7937/K9/TCIA.2017.umz8dv6s	http://doi.org/10.7937/K9/TCIA.2017.umz8dv6s	poorly diff.	IVA
HNSCC-01-0026	Image Acquisition	NULL	GE MEDICAL SYSTEMS	Radiation Treatment Planning	Body Composition Analysis	Data transmission and de-identification	1.3.6.1.4.1.14519.5.2.1.1706.8040.251314414377866406910167713670	HNSCC-doiJNLP-Lwi93B55.jnlp	The Cancer Imaging Archive	doi:10.7937/K9/TCIA.2017.umz8dv6s	http://doi.org/10.7937/K9/TCIA.2017.umz8dv6s	poorly diff.	IVA
HNSCC-01-0026	Image Acquisition	Discovery HR	GE MEDICAL SYSTEMS	Radiation Treatment Planning	Body Composition Analysis	Data transmission and de-identification	1.3.6.1.4.1.14519.5.2.1.1706.8040.281530783133664442979057917906	HNSCC-doiJNLP-Lwi93B55.jnlp	The Cancer Imaging Archive	doi:10.7937/K9/TCIA.2017.umz8dv6s	http://doi.org/10.7937/K9/TCIA.2017.umz8dv6s	poorly diff.	IVA
HNSCC-01-0026	Image Acquisition	Discovery HR	GE MEDICAL SYSTEMS	Radiation Treatment Planning	Body Composition Analysis	Data transmission and de-identification	1.3.6.1.4.1.14519.5.2.1.1706.8040.367080577724842081166861594249	HNSCC-doiJNLP-Lwi93B55.jnlp	The Cancer Imaging Archive	doi:10.7937/K9/TCIA.2017.umz8dv6s	http://doi.org/10.7937/K9/TCIA.2017.umz8dv6s	poorly diff.	IVA
HNSCC-01-0026	Image Acquisition	Discovery HR	GE MEDICAL SYSTEMS	Radiation Treatment Planning	Body Composition Analysis	Data transmission and de-identification	1.3.6.1.4.1.14519.5.2.1.1706.8040.378598124812169417806262090614	HNSCC-doiJNLP-Lwi93B55.jnlp	The Cancer Imaging Archive	doi:10.7937/K9/TCIA.2017.umz8dv6s	http://doi.org/10.7937/K9/TCIA.2017.umz8dv6s	poorly diff.	IVA
HNSCC-01-0026	Image Acquisition	NULL	GE MEDICAL SYSTEMS	Radiation Treatment Planning	Body Composition Analysis	Data transmission and de-identification	1.3.6.1.4.1.14519.5.2.1.1706.8040.437650066040761603694531340880	HNSCC-doiJNLP-Lwi93B55.jnlp	The Cancer Imaging Archive	doi:10.7937/K9/TCIA.2017.umz8dv6s	http://doi.org/10.7937/K9/TCIA.2017.umz8dv6s	poorly diff.	IVA
HNSCC-01-0026	Image Acquisition	Discovery ST	GE MEDICAL SYSTEMS	Radiation Treatment Planning	Body Composition Analysis	Data transmission and de-identification	1.3.6.1.4.1.14519.5.2.1.1706.8040.126406657842176719514289036582	HNSCC-doiJNLP-Lwi93B55.jnlp	The Cancer Imaging Archive	doi:10.7937/K9/TCIA.2017.umz8dv6s	http://doi.org/10.7937/K9/TCIA.2017.umz8dv6s	poorly diff.	IVA
HNSCC-01-0026	Image Acquisition	NULL	GE MEDICAL SYSTEMS	Radiation Treatment Planning	Body Composition Analysis	Data transmission and de-identification	1.3.6.1.4.1.14519.5.2.1.1706.8040.159429570863361004230934001234	HNSCC-doiJNLP-Lwi93B55.jnlp	The Cancer Imaging Archive	doi:10.7937/K9/TCIA.2017.umz8dv6s	http://doi.org/10.7937/K9/TCIA.2017.umz8dv6s	poorly diff.	IVA
HNSCC-01-0026	Image Acquisition	NULL	GE MEDICAL SYSTEMS	Radiation Treatment Planning	Body Composition Analysis	Data transmission and de-identification	1.3.6.1.4.1.14519.5.2.1.1706.8040.220923249453230790121194840280	HNSCC-doiJNLP-Lwi93B55.jnlp	The Cancer Imaging Archive	doi:10.7937/K9/TCIA.2017.umz8dv6s	http://doi.org/10.7937/K9/TCIA.2017.umz8dv6s	poorly diff.	IVA
HNSCC-01-0026	Image Acquisition	Discovery ST	GE MEDICAL SYSTEMS	Radiation Treatment Planning	Body Composition Analysis	Data transmission and de-identification	1.3.6.1.4.1.14519.5.2.1.1706.8040.247653138505272984189046312760	HNSCC-doiJNLP-Lwi93B55.jnlp	The Cancer Imaging Archive	doi:10.7937/K9/TCIA.2017.umz8dv6s	http://doi.org/10.7937/K9/TCIA.2017.umz8dv6s	poorly diff.	IVA
HNSCC-01-0026	Image Acquisition	Discovery ST	GE MEDICAL SYSTEMS	Radiation Treatment Planning	Body Composition Analysis	Data transmission and de-identification	1.3.6.1.4.1.14519.5.2.1.1706.8040.289664301578648894330732518406	HNSCC-doiJNLP-Lwi93B55.jnlp	The Cancer Imaging Archive	doi:10.7937/K9/TCIA.2017.umz8dv6s	http://doi.org/10.7937/K9/TCIA.2017.umz8dv6s	poorly diff.	IVA
HNSCC-01-0027	Image Acquisition	LightSpeed Plus	GE MEDICAL SYSTEMS	Radiation Treatment Planning	Body Composition Analysis	Data transmission and de-identification	1.3.6.1.4.1.14519.5.2.1.1706.8040.321507195707616827961286245836	HNSCC-doiJNLP-Lwi93B55.jnlp	The Cancer Imaging Archive	doi:10.7937/K9/TCIA.2017.umz8dv6s	http://doi.org/10.7937/K9/TCIA.2017.umz8dv6s	moderately diff.	IVA
HNSCC-01-0027	Image Acquisition	Pinnacle3	ADAC	Radiation Treatment Planning	Body Composition Analysis	Data transmission and de-identification	1.3.6.1.4.1.14519.5.2.1.1706.8040.139054628292928654602565005076	HNSCC-doiJNLP-Lwi93B55.jnlp	The Cancer Imaging Archive	doi:10.7937/K9/TCIA.2017.umz8dv6s	http://doi.org/10.7937/K9/TCIA.2017.umz8dv6s	moderately diff.	IVA
HNSCC-01-0027	Image Acquisition	Pinnacle3	ADAC	Radiation Treatment Planning	Body Composition Analysis	Data transmission and de-identification	1.3.6.1.4.1.14519.5.2.1.1706.8040.205639610363322456556543452941	HNSCC-doiJNLP-Lwi93B55.jnlp	The Cancer Imaging Archive	doi:10.7937/K9/TCIA.2017.umz8dv6s	http://doi.org/10.7937/K9/TCIA.2017.umz8dv6s	moderately diff.	IVA
HNSCC-01-0027	Image Acquisition	Pinnacle3	ADAC	Radiation Treatment Planning	Body Composition Analysis	Data transmission and de-identification	1.3.6.1.4.1.14519.5.2.1.1706.8040.301066361650660043026833342277	HNSCC-doiJNLP-Lwi93B55.jnlp	The Cancer Imaging Archive	doi:10.7937/K9/TCIA.2017.umz8dv6s	http://doi.org/10.7937/K9/TCIA.2017.umz8dv6s	moderately diff.	IVA
HNSCC-01-0027	Image Acquisition	PQ5000	Philips Medical Systems	Radiation Treatment Planning	Body Composition Analysis	Data transmission and de-identification	1.3.6.1.4.1.14519.5.2.1.1706.8040.237293882316059627899538332914	HNSCC-doiJNLP-Lwi93B55.jnlp	The Cancer Imaging Archive	doi:10.7937/K9/TCIA.2017.umz8dv6s	http://doi.org/10.7937/K9/TCIA.2017.umz8dv6s	moderately diff.	IVA
HNSCC-01-0027	Image Acquisition	Discovery STE	GE MEDICAL SYSTEMS	Radiation Treatment Planning	Body Composition Analysis	Data transmission and de-identification	1.3.6.1.4.1.14519.5.2.1.1706.8040.975993405318648604231201519916	HNSCC-doiJNLP-Lwi93B55.jnlp	The Cancer Imaging Archive	doi:10.7937/K9/TCIA.2017.umz8dv6s	http://doi.org/10.7937/K9/TCIA.2017.umz8dv6s	moderately diff.	IVA
HNSCC-01-0027	Image Acquisition	Discovery STE	GE MEDICAL SYSTEMS	Radiation Treatment Planning	Body Composition Analysis	Data transmission and de-identification	1.3.6.1.4.1.14519.5.2.1.1706.8040.130753506636046343020592015728	HNSCC-doiJNLP-Lwi93B55.jnlp	The Cancer Imaging Archive	doi:10.7937/K9/TCIA.2017.umz8dv6s	http://doi.org/10.7937/K9/TCIA.2017.umz8dv6s	moderately diff.	IVA
HNSCC-01-0027	Image Acquisition	Discovery STE	GE MEDICAL SYSTEMS	Radiation Treatment Planning	Body Composition Analysis	Data transmission and de-identification	1.3.6.1.4.1.14519.5.2.1.1706.8040.141751563243481999328032276786	HNSCC-doiJNLP-Lwi93B55.jnlp	The Cancer Imaging Archive	doi:10.7937/K9/TCIA.2017.umz8dv6s	http://doi.org/10.7937/K9/TCIA.2017.umz8dv6s	moderately diff.	IVA
HNSCC-01-0027	Image Acquisition	Discovery STE	GE MEDICAL SYSTEMS	Radiation Treatment Planning	Body Composition Analysis	Data transmission and de-identification	1.3.6.1.4.1.14519.5.2.1.1706.8040.334187639308749676144470003003	HNSCC-doiJNLP-Lwi93B55.jnlp	The Cancer Imaging Archive	doi:10.7937/K9/TCIA.2017.umz8dv6s	http://doi.org/10.7937/K9/TCIA.2017.umz8dv6s	moderately diff.	IVA
HNSCC-01-0028	Image Acquisition	NULL	GE MEDICAL SYSTEMS	Radiation Treatment Planning	Body Composition Analysis	Data transmission and de-identification	1.3.6.1.4.1.14519.5.2.1.1706.8040.124726481494280917811479824470	HNSCC-doiJNLP-Lwi93B55.jnlp	The Cancer Imaging Archive	doi:10.7937/K9/TCIA.2017.umz8dv6s	http://doi.org/10.7937/K9/TCIA.2017.umz8dv6s	moderately to poorly diff.	IVB
HNSCC-01-0028	Image Acquisition	NULL	GE MEDICAL SYSTEMS	Radiation Treatment Planning	Body Composition Analysis	Data transmission and de-identification	1.3.6.1.4.1.14519.5.2.1.1706.8040.139635759711140532291330047200	HNSCC-doiJNLP-Lwi93B55.jnlp	The Cancer Imaging Archive	doi:10.7937/K9/TCIA.2017.umz8dv6s	http://doi.org/10.7937/K9/TCIA.2017.umz8dv6s	moderately to poorly diff.	IVB
HNSCC-01-0028	Image Acquisition	NULL	GE MEDICAL SYSTEMS	Radiation Treatment Planning	Body Composition Analysis	Data transmission and de-identification	1.3.6.1.4.1.14519.5.2.1.1706.8040.152367689653786501535417114157	HNSCC-doiJNLP-Lwi93B55.jnlp	The Cancer Imaging Archive	doi:10.7937/K9/TCIA.2017.umz8dv6s	http://doi.org/10.7937/K9/TCIA.2017.umz8dv6s	moderately to poorly diff.	IVB
HNSCC-01-0028	Image Acquisition	NULL	GE MEDICAL SYSTEMS	Radiation Treatment Planning	Body Composition Analysis	Data transmission and de-identification	1.3.6.1.4.1.14519.5.2.1.1706.8040.174988791491396218014326458202	HNSCC-doiJNLP-Lwi93B55.jnlp	The Cancer Imaging Archive	doi:10.7937/K9/TCIA.2017.umz8dv6s	http://doi.org/10.7937/K9/TCIA.2017.umz8dv6s	moderately to poorly diff.	IVB
HNSCC-01-0028	Image Acquisition	Discovery HR	GE MEDICAL SYSTEMS	Radiation Treatment Planning	Body Composition Analysis	Data transmission and de-identification	1.3.6.1.4.1.14519.5.2.1.1706.8040.192577910758744172493705842998	HNSCC-doiJNLP-Lwi93B55.jnlp	The Cancer Imaging Archive	doi:10.7937/K9/TCIA.2017.umz8dv6s	http://doi.org/10.7937/K9/TCIA.2017.umz8dv6s	moderately to poorly diff.	IVB
HNSCC-01-0028	Image Acquisition	Discovery HR	GE MEDICAL SYSTEMS	Radiation Treatment Planning	Body Composition Analysis	Data transmission and de-identification	1.3.6.1.4.1.14519.5.2.1.1706.8040.282800816644468889617057783605	HNSCC-doiJNLP-Lwi93B55.jnlp	The Cancer Imaging Archive	doi:10.7937/K9/TCIA.2017.umz8dv6s	http://doi.org/10.7937/K9/TCIA.2017.umz8dv6s	moderately to poorly diff.	IVB
HNSCC-01-0028	Image Acquisition	Discovery HR	GE MEDICAL SYSTEMS	Radiation Treatment Planning	Body Composition Analysis	Data transmission and de-identification	1.3.6.1.4.1.14519.5.2.1.1706.8040.478985541018090373802998194903	HNSCC-doiJNLP-Lwi93B55.jnlp	The Cancer Imaging Archive	doi:10.7937/K9/TCIA.2017.umz8dv6s	http://doi.org/10.7937/K9/TCIA.2017.umz8dv6s	moderately to poorly diff.	IVB
HNSCC-01-0028	Image Acquisition	Discovery HR	GE MEDICAL SYSTEMS	Radiation Treatment Planning	Body Composition Analysis	Data transmission and de-identification	1.3.6.1.4.1.14519.5.2.1.1706.8040.547939791830746845306538157026	HNSCC-doiJNLP-Lwi93B55.jnlp	The Cancer Imaging Archive	doi:10.7937/K9/TCIA.2017.umz8dv6s	http://doi.org/10.7937/K9/TCIA.2017.umz8dv6s	moderately to poorly diff.	IVB
HNSCC-01-0028	Image Acquisition	Discovery HR	GE MEDICAL SYSTEMS	Radiation Treatment Planning	Body Composition Analysis	Data transmission and de-identification	1.3.6.1.4.1.14519.5.2.1.1706.8040.852791761506186753409021863750	HNSCC-doiJNLP-Lwi93B55.jnlp	The Cancer Imaging Archive	doi:10.7937/K9/TCIA.2017.umz8dv6s	http://doi.org/10.7937/K9/TCIA.2017.umz8dv6s	moderately to poorly diff.	IVB
HNSCC-01-0028	Image Acquisition	Pinnacle3	ADAC	Radiation Treatment Planning	Body Composition Analysis	Data transmission and de-identification	1.3.6.1.4.1.14519.5.2.1.1706.8040.157375809946616503595200557410	HNSCC-doiJNLP-Lwi93B55.jnlp	The Cancer Imaging Archive	doi:10.7937/K9/TCIA.2017.umz8dv6s	http://doi.org/10.7937/K9/TCIA.2017.umz8dv6s	moderately to poorly diff.	IVB
HNSCC-01-0028	Image Acquisition	Pinnacle3	ADAC	Radiation Treatment Planning	Body Composition Analysis	Data transmission and de-identification	1.3.6.1.4.1.14519.5.2.1.1706.8040.249356954023575258014039757443	HNSCC-doiJNLP-Lwi93B55.jnlp	The Cancer Imaging Archive	doi:10.7937/K9/TCIA.2017.umz8dv6s	http://doi.org/10.7937/K9/TCIA.2017.umz8dv6s	moderately to poorly diff.	IVB
HNSCC-01-0028	Image Acquisition	Pinnacle3	ADAC	Radiation Treatment Planning	Body Composition Analysis	Data transmission and de-identification	1.3.6.1.4.1.14519.5.2.1.1706.8040.276968462326188349846595799613	HNSCC-doiJNLP-Lwi93B55.jnlp	The Cancer Imaging Archive	doi:10.7937/K9/TCIA.2017.umz8dv6s	http://doi.org/10.7937/K9/TCIA.2017.umz8dv6s	moderately to poorly diff.	IVB
HNSCC-01-0028	Image Acquisition	PQ5000	Philips Medical Systems	Radiation Treatment Planning	Body Composition Analysis	Data transmission and de-identification	1.3.6.1.4.1.14519.5.2.1.1706.8040.100180685202300659408669771467	HNSCC-doiJNLP-Lwi93B55.jnlp	The Cancer Imaging Archive	doi:10.7937/K9/TCIA.2017.umz8dv6s	http://doi.org/10.7937/K9/TCIA.2017.umz8dv6s	moderately to poorly diff.	IVB
HNSCC-01-0028	Image Acquisition	LightSpeed Plus	GE MEDICAL SYSTEMS	Radiation Treatment Planning	Body Composition Analysis	Data transmission and de-identification	1.3.6.1.4.1.14519.5.2.1.1706.8040.154636433933538802342642995240	HNSCC-doiJNLP-Lwi93B55.jnlp	The Cancer Imaging Archive	doi:10.7937/K9/TCIA.2017.umz8dv6s	http://doi.org/10.7937/K9/TCIA.2017.umz8dv6s	moderately to poorly diff.	IVB
HNSCC-01-0028	Image Acquisition	LightSpeed Plus	GE MEDICAL SYSTEMS	Radiation Treatment Planning	Body Composition Analysis	Data transmission and de-identification	1.3.6.1.4.1.14519.5.2.1.1706.8040.219300616975239118182364180105	HNSCC-doiJNLP-Lwi93B55.jnlp	The Cancer Imaging Archive	doi:10.7937/K9/TCIA.2017.umz8dv6s	http://doi.org/10.7937/K9/TCIA.2017.umz8dv6s	moderately to poorly diff.	IVB
HNSCC-01-0028	Image Acquisition	LightSpeed Plus	GE MEDICAL SYSTEMS	Radiation Treatment Planning	Body Composition Analysis	Data transmission and de-identification	1.3.6.1.4.1.14519.5.2.1.1706.8040.301848186173068919906071185413	HNSCC-doiJNLP-Lwi93B55.jnlp	The Cancer Imaging Archive	doi:10.7937/K9/TCIA.2017.umz8dv6s	http://doi.org/10.7937/K9/TCIA.2017.umz8dv6s	moderately to poorly diff.	IVB
HNSCC-01-0028	Image Acquisition	LightSpeed16	GE MEDICAL SYSTEMS	Radiation Treatment Planning	Body Composition Analysis	Data transmission and de-identification	1.3.6.1.4.1.14519.5.2.1.1706.8040.843632816392958909690775901469	HNSCC-doiJNLP-Lwi93B55.jnlp	The Cancer Imaging Archive	doi:10.7937/K9/TCIA.2017.umz8dv6s	http://doi.org/10.7937/K9/TCIA.2017.umz8dv6s	moderately to poorly diff.	IVB
HNSCC-01-0029	Image Acquisition	Xeleris 1.0728	GE MEDICAL SYSTEMS, NUCLEAR	Radiation Treatment Planning	Body Composition Analysis	Data transmission and de-identification	1.3.6.1.4.1.14519.5.2.1.1706.8040.118354393112144478207617215490	HNSCC-doiJNLP-Lwi93B55.jnlp	The Cancer Imaging Archive	doi:10.7937/K9/TCIA.2017.umz8dv6s	http://doi.org/10.7937/K9/TCIA.2017.umz8dv6s	moderately diff.	III
HNSCC-01-0029	Image Acquisition	Xeleris 1.0728	GE MEDICAL SYSTEMS, NUCLEAR	Radiation Treatment Planning	Body Composition Analysis	Data transmission and de-identification	1.3.6.1.4.1.14519.5.2.1.1706.8040.249666706657463834592843610164	HNSCC-doiJNLP-Lwi93B55.jnlp	The Cancer Imaging Archive	doi:10.7937/K9/TCIA.2017.umz8dv6s	http://doi.org/10.7937/K9/TCIA.2017.umz8dv6s	moderately diff.	III
HNSCC-01-0029	Image Acquisition	Xeleris 1.0728	GE MEDICAL SYSTEMS, NUCLEAR	Radiation Treatment Planning	Body Composition Analysis	Data transmission and de-identification	1.3.6.1.4.1.14519.5.2.1.1706.8040.253105631320968253203713679526	HNSCC-doiJNLP-Lwi93B55.jnlp	The Cancer Imaging Archive	doi:10.7937/K9/TCIA.2017.umz8dv6s	http://doi.org/10.7937/K9/TCIA.2017.umz8dv6s	moderately diff.	III
HNSCC-01-0029	Image Acquisition	Discovery ST	GE MEDICAL SYSTEMS	Radiation Treatment Planning	Body Composition Analysis	Data transmission and de-identification	1.3.6.1.4.1.14519.5.2.1.1706.8040.212434828530047836902875768618	HNSCC-doiJNLP-Lwi93B55.jnlp	The Cancer Imaging Archive	doi:10.7937/K9/TCIA.2017.umz8dv6s	http://doi.org/10.7937/K9/TCIA.2017.umz8dv6s	moderately diff.	III
HNSCC-01-0029	Image Acquisition	Discovery ST	GE MEDICAL SYSTEMS	Radiation Treatment Planning	Body Composition Analysis	Data transmission and de-identification	1.3.6.1.4.1.14519.5.2.1.1706.8040.277737054222768706788078592983	HNSCC-doiJNLP-Lwi93B55.jnlp	The Cancer Imaging Archive	doi:10.7937/K9/TCIA.2017.umz8dv6s	http://doi.org/10.7937/K9/TCIA.2017.umz8dv6s	moderately diff.	III
HNSCC-01-0029	Image Acquisition	Discovery ST	GE MEDICAL SYSTEMS	Radiation Treatment Planning	Body Composition Analysis	Data transmission and de-identification	1.3.6.1.4.1.14519.5.2.1.1706.8040.300460412023116445218262363463	HNSCC-doiJNLP-Lwi93B55.jnlp	The Cancer Imaging Archive	doi:10.7937/K9/TCIA.2017.umz8dv6s	http://doi.org/10.7937/K9/TCIA.2017.umz8dv6s	moderately diff.	III
HNSCC-01-0029	Image Acquisition	Discovery ST	GE MEDICAL SYSTEMS	Radiation Treatment Planning	Body Composition Analysis	Data transmission and de-identification	1.3.6.1.4.1.14519.5.2.1.1706.8040.315372068806262664875058058698	HNSCC-doiJNLP-Lwi93B55.jnlp	The Cancer Imaging Archive	doi:10.7937/K9/TCIA.2017.umz8dv6s	http://doi.org/10.7937/K9/TCIA.2017.umz8dv6s	moderately diff.	III
HNSCC-01-0029	Image Acquisition	NULL	GE MEDICAL SYSTEMS	Radiation Treatment Planning	Body Composition Analysis	Data transmission and de-identification	1.3.6.1.4.1.14519.5.2.1.1706.8040.847187134295735318523693906161	HNSCC-doiJNLP-Lwi93B55.jnlp	The Cancer Imaging Archive	doi:10.7937/K9/TCIA.2017.umz8dv6s	http://doi.org/10.7937/K9/TCIA.2017.umz8dv6s	moderately diff.	III
HNSCC-01-0029	Image Acquisition	Pinnacle3	ADAC	Radiation Treatment Planning	Body Composition Analysis	Data transmission and de-identification	1.3.6.1.4.1.14519.5.2.1.1706.8040.230690084394001702680991269117	HNSCC-doiJNLP-Lwi93B55.jnlp	The Cancer Imaging Archive	doi:10.7937/K9/TCIA.2017.umz8dv6s	http://doi.org/10.7937/K9/TCIA.2017.umz8dv6s	moderately diff.	III
HNSCC-01-0029	Image Acquisition	Pinnacle3	ADAC	Radiation Treatment Planning	Body Composition Analysis	Data transmission and de-identification	1.3.6.1.4.1.14519.5.2.1.1706.8040.276854963873223083758603260120	HNSCC-doiJNLP-Lwi93B55.jnlp	The Cancer Imaging Archive	doi:10.7937/K9/TCIA.2017.umz8dv6s	http://doi.org/10.7937/K9/TCIA.2017.umz8dv6s	moderately diff.	III
HNSCC-01-0029	Image Acquisition	Pinnacle3	ADAC	Radiation Treatment Planning	Body Composition Analysis	Data transmission and de-identification	1.3.6.1.4.1.14519.5.2.1.1706.8040.830837846219902506476747026632	HNSCC-doiJNLP-Lwi93B55.jnlp	The Cancer Imaging Archive	doi:10.7937/K9/TCIA.2017.umz8dv6s	http://doi.org/10.7937/K9/TCIA.2017.umz8dv6s	moderately diff.	III
HNSCC-01-0029	Image Acquisition	Mx8000 IDT	Philips	Radiation Treatment Planning	Body Composition Analysis	Data transmission and de-identification	1.3.6.1.4.1.14519.5.2.1.1706.8040.241138611285208691337409329946	HNSCC-doiJNLP-Lwi93B55.jnlp	The Cancer Imaging Archive	doi:10.7937/K9/TCIA.2017.umz8dv6s	http://doi.org/10.7937/K9/TCIA.2017.umz8dv6s	moderately diff.	III
HNSCC-01-0029	Image Acquisition	Discovery RX	GE MEDICAL SYSTEMS	Radiation Treatment Planning	Body Composition Analysis	Data transmission and de-identification	1.3.6.1.4.1.14519.5.2.1.1706.8040.169602409349207627794596284588	HNSCC-doiJNLP-Lwi93B55.jnlp	The Cancer Imaging Archive	doi:10.7937/K9/TCIA.2017.umz8dv6s	http://doi.org/10.7937/K9/TCIA.2017.umz8dv6s	moderately diff.	III
HNSCC-01-0029	Image Acquisition	Discovery RX	GE MEDICAL SYSTEMS	Radiation Treatment Planning	Body Composition Analysis	Data transmission and de-identification	1.3.6.1.4.1.14519.5.2.1.1706.8040.171943614489412394572728548720	HNSCC-doiJNLP-Lwi93B55.jnlp	The Cancer Imaging Archive	doi:10.7937/K9/TCIA.2017.umz8dv6s	http://doi.org/10.7937/K9/TCIA.2017.umz8dv6s	moderately diff.	III
HNSCC-01-0029	Image Acquisition	Discovery RX	GE MEDICAL SYSTEMS	Radiation Treatment Planning	Body Composition Analysis	Data transmission and de-identification	1.3.6.1.4.1.14519.5.2.1.1706.8040.176645913007230769850253926045	HNSCC-doiJNLP-Lwi93B55.jnlp	The Cancer Imaging Archive	doi:10.7937/K9/TCIA.2017.umz8dv6s	http://doi.org/10.7937/K9/TCIA.2017.umz8dv6s	moderately diff.	III
HNSCC-01-0029	Image Acquisition	Discovery RX	GE MEDICAL SYSTEMS	Radiation Treatment Planning	Body Composition Analysis	Data transmission and de-identification	1.3.6.1.4.1.14519.5.2.1.1706.8040.335293366891785184874074847250	HNSCC-doiJNLP-Lwi93B55.jnlp	The Cancer Imaging Archive	doi:10.7937/K9/TCIA.2017.umz8dv6s	http://doi.org/10.7937/K9/TCIA.2017.umz8dv6s	moderately diff.	III
HNSCC-01-0029	Image Acquisition	Discovery RX	GE MEDICAL SYSTEMS	Radiation Treatment Planning	Body Composition Analysis	Data transmission and de-identification	1.3.6.1.4.1.14519.5.2.1.1706.8040.724499753109436148943439227629	HNSCC-doiJNLP-Lwi93B55.jnlp	The Cancer Imaging Archive	doi:10.7937/K9/TCIA.2017.umz8dv6s	http://doi.org/10.7937/K9/TCIA.2017.umz8dv6s	moderately diff.	III
HNSCC-01-0030	Image Acquisition	Pinnacle3	ADAC	Radiation Treatment Planning	Body Composition Analysis	Data transmission and de-identification	1.3.6.1.4.1.14519.5.2.1.1706.8040.122444348678307188157557103645	HNSCC-doiJNLP-Lwi93B55.jnlp	The Cancer Imaging Archive	doi:10.7937/K9/TCIA.2017.umz8dv6s	http://doi.org/10.7937/K9/TCIA.2017.umz8dv6s	well diff.	IVA
HNSCC-01-0030	Image Acquisition	Pinnacle3	ADAC	Radiation Treatment Planning	Body Composition Analysis	Data transmission and de-identification	1.3.6.1.4.1.14519.5.2.1.1706.8040.150923245956482898485467410426	HNSCC-doiJNLP-Lwi93B55.jnlp	The Cancer Imaging Archive	doi:10.7937/K9/TCIA.2017.umz8dv6s	http://doi.org/10.7937/K9/TCIA.2017.umz8dv6s	well diff.	IVA
HNSCC-01-0030	Image Acquisition	Pinnacle3	ADAC	Radiation Treatment Planning	Body Composition Analysis	Data transmission and de-identification	1.3.6.1.4.1.14519.5.2.1.1706.8040.253790089110332848651742157747	HNSCC-doiJNLP-Lwi93B55.jnlp	The Cancer Imaging Archive	doi:10.7937/K9/TCIA.2017.umz8dv6s	http://doi.org/10.7937/K9/TCIA.2017.umz8dv6s	well diff.	IVA
HNSCC-01-0030	Image Acquisition	Mx8000 IDT	Philips	Radiation Treatment Planning	Body Composition Analysis	Data transmission and de-identification	1.3.6.1.4.1.14519.5.2.1.1706.8040.120377098919372409180115962753	HNSCC-doiJNLP-Lwi93B55.jnlp	The Cancer Imaging Archive	doi:10.7937/K9/TCIA.2017.umz8dv6s	http://doi.org/10.7937/K9/TCIA.2017.umz8dv6s	well diff.	IVA
HNSCC-01-0030	Image Acquisition	Discovery ST	GE MEDICAL SYSTEMS	Radiation Treatment Planning	Body Composition Analysis	Data transmission and de-identification	1.3.6.1.4.1.14519.5.2.1.1706.8040.100347013818463174057535778489	HNSCC-doiJNLP-Lwi93B55.jnlp	The Cancer Imaging Archive	doi:10.7937/K9/TCIA.2017.umz8dv6s	http://doi.org/10.7937/K9/TCIA.2017.umz8dv6s	well diff.	IVA
HNSCC-01-0030	Image Acquisition	NULL	GE MEDICAL SYSTEMS	Radiation Treatment Planning	Body Composition Analysis	Data transmission and de-identification	1.3.6.1.4.1.14519.5.2.1.1706.8040.101993217580636230471061753101	HNSCC-doiJNLP-Lwi93B55.jnlp	The Cancer Imaging Archive	doi:10.7937/K9/TCIA.2017.umz8dv6s	http://doi.org/10.7937/K9/TCIA.2017.umz8dv6s	well diff.	IVA
HNSCC-01-0030	Image Acquisition	NULL	GE MEDICAL SYSTEMS	Radiation Treatment Planning	Body Composition Analysis	Data transmission and de-identification	1.3.6.1.4.1.14519.5.2.1.1706.8040.128155696538474201660838485494	HNSCC-doiJNLP-Lwi93B55.jnlp	The Cancer Imaging Archive	doi:10.7937/K9/TCIA.2017.umz8dv6s	http://doi.org/10.7937/K9/TCIA.2017.umz8dv6s	well diff.	IVA
HNSCC-01-0030	Image Acquisition	NULL	GE MEDICAL SYSTEMS	Radiation Treatment Planning	Body Composition Analysis	Data transmission and de-identification	1.3.6.1.4.1.14519.5.2.1.1706.8040.137807696935325063567836787894	HNSCC-doiJNLP-Lwi93B55.jnlp	The Cancer Imaging Archive	doi:10.7937/K9/TCIA.2017.umz8dv6s	http://doi.org/10.7937/K9/TCIA.2017.umz8dv6s	well diff.	IVA
HNSCC-01-0030	Image Acquisition	Discovery ST	GE MEDICAL SYSTEMS	Radiation Treatment Planning	Body Composition Analysis	Data transmission and de-identification	1.3.6.1.4.1.14519.5.2.1.1706.8040.253598374305980564712976624882	HNSCC-doiJNLP-Lwi93B55.jnlp	The Cancer Imaging Archive	doi:10.7937/K9/TCIA.2017.umz8dv6s	http://doi.org/10.7937/K9/TCIA.2017.umz8dv6s	well diff.	IVA
HNSCC-01-0030	Image Acquisition	NULL	GE MEDICAL SYSTEMS	Radiation Treatment Planning	Body Composition Analysis	Data transmission and de-identification	1.3.6.1.4.1.14519.5.2.1.1706.8040.264547035942834158239343875557	HNSCC-doiJNLP-Lwi93B55.jnlp	The Cancer Imaging Archive	doi:10.7937/K9/TCIA.2017.umz8dv6s	http://doi.org/10.7937/K9/TCIA.2017.umz8dv6s	well diff.	IVA
HNSCC-01-0030	Image Acquisition	Discovery ST	GE MEDICAL SYSTEMS	Radiation Treatment Planning	Body Composition Analysis	Data transmission and de-identification	1.3.6.1.4.1.14519.5.2.1.1706.8040.286845311381825591557286578623	HNSCC-doiJNLP-Lwi93B55.jnlp	The Cancer Imaging Archive	doi:10.7937/K9/TCIA.2017.umz8dv6s	http://doi.org/10.7937/K9/TCIA.2017.umz8dv6s	well diff.	IVA
HNSCC-01-0030	Image Acquisition	Discovery ST	GE MEDICAL SYSTEMS	Radiation Treatment Planning	Body Composition Analysis	Data transmission and de-identification	1.3.6.1.4.1.14519.5.2.1.1706.8040.317223656659296136944706251559	HNSCC-doiJNLP-Lwi93B55.jnlp	The Cancer Imaging Archive	doi:10.7937/K9/TCIA.2017.umz8dv6s	http://doi.org/10.7937/K9/TCIA.2017.umz8dv6s	well diff.	IVA
HNSCC-01-0030	Image Acquisition	Discovery ST	GE MEDICAL SYSTEMS	Radiation Treatment Planning	Body Composition Analysis	Data transmission and de-identification	1.3.6.1.4.1.14519.5.2.1.1706.8040.337798406002372458571825942952	HNSCC-doiJNLP-Lwi93B55.jnlp	The Cancer Imaging Archive	doi:10.7937/K9/TCIA.2017.umz8dv6s	http://doi.org/10.7937/K9/TCIA.2017.umz8dv6s	well diff.	IVA
HNSCC-01-0030	Image Acquisition	Discovery HR	GE MEDICAL SYSTEMS	Radiation Treatment Planning	Body Composition Analysis	Data transmission and de-identification	1.3.6.1.4.1.14519.5.2.1.1706.8040.113520239171816619464062347734	HNSCC-doiJNLP-Lwi93B55.jnlp	The Cancer Imaging Archive	doi:10.7937/K9/TCIA.2017.umz8dv6s	http://doi.org/10.7937/K9/TCIA.2017.umz8dv6s	well diff.	IVA
HNSCC-01-0030	Image Acquisition	Discovery HR	GE MEDICAL SYSTEMS	Radiation Treatment Planning	Body Composition Analysis	Data transmission and de-identification	1.3.6.1.4.1.14519.5.2.1.1706.8040.160506297610321768826566218558	HNSCC-doiJNLP-Lwi93B55.jnlp	The Cancer Imaging Archive	doi:10.7937/K9/TCIA.2017.umz8dv6s	http://doi.org/10.7937/K9/TCIA.2017.umz8dv6s	well diff.	IVA
HNSCC-01-0030	Image Acquisition	NULL	GE MEDICAL SYSTEMS	Radiation Treatment Planning	Body Composition Analysis	Data transmission and de-identification	1.3.6.1.4.1.14519.5.2.1.1706.8040.193325742867135982000019043661	HNSCC-doiJNLP-Lwi93B55.jnlp	The Cancer Imaging Archive	doi:10.7937/K9/TCIA.2017.umz8dv6s	http://doi.org/10.7937/K9/TCIA.2017.umz8dv6s	well diff.	IVA
HNSCC-01-0030	Image Acquisition	Discovery HR	GE MEDICAL SYSTEMS	Radiation Treatment Planning	Body Composition Analysis	Data transmission and de-identification	1.3.6.1.4.1.14519.5.2.1.1706.8040.330671394059974600116046780245	HNSCC-doiJNLP-Lwi93B55.jnlp	The Cancer Imaging Archive	doi:10.7937/K9/TCIA.2017.umz8dv6s	http://doi.org/10.7937/K9/TCIA.2017.umz8dv6s	well diff.	IVA
HNSCC-01-0030	Image Acquisition	NULL	GE MEDICAL SYSTEMS	Radiation Treatment Planning	Body Composition Analysis	Data transmission and de-identification	1.3.6.1.4.1.14519.5.2.1.1706.8040.334273874351290590788441973761	HNSCC-doiJNLP-Lwi93B55.jnlp	The Cancer Imaging Archive	doi:10.7937/K9/TCIA.2017.umz8dv6s	http://doi.org/10.7937/K9/TCIA.2017.umz8dv6s	well diff.	IVA
HNSCC-01-0031	Image Acquisition	Pinnacle3	ADAC	Radiation Treatment Planning	Body Composition Analysis	Data transmission and de-identification	1.3.6.1.4.1.14519.5.2.1.1706.8040.145149618474172458818870496841	HNSCC-doiJNLP-Lwi93B55.jnlp	The Cancer Imaging Archive	doi:10.7937/K9/TCIA.2017.umz8dv6s	http://doi.org/10.7937/K9/TCIA.2017.umz8dv6s	moderately diff.	IVA
HNSCC-01-0031	Image Acquisition	Pinnacle3	ADAC	Radiation Treatment Planning	Body Composition Analysis	Data transmission and de-identification	1.3.6.1.4.1.14519.5.2.1.1706.8040.186160390818166725737625870019	HNSCC-doiJNLP-Lwi93B55.jnlp	The Cancer Imaging Archive	doi:10.7937/K9/TCIA.2017.umz8dv6s	http://doi.org/10.7937/K9/TCIA.2017.umz8dv6s	moderately diff.	IVA
HNSCC-01-0031	Image Acquisition	Pinnacle3	ADAC	Radiation Treatment Planning	Body Composition Analysis	Data transmission and de-identification	1.3.6.1.4.1.14519.5.2.1.1706.8040.284129442230552309298186057890	HNSCC-doiJNLP-Lwi93B55.jnlp	The Cancer Imaging Archive	doi:10.7937/K9/TCIA.2017.umz8dv6s	http://doi.org/10.7937/K9/TCIA.2017.umz8dv6s	moderately diff.	IVA
HNSCC-01-0031	Image Acquisition	PQ5000	Philips Medical Systems	Radiation Treatment Planning	Body Composition Analysis	Data transmission and de-identification	1.3.6.1.4.1.14519.5.2.1.1706.8040.226653887453776992235828500341	HNSCC-doiJNLP-Lwi93B55.jnlp	The Cancer Imaging Archive	doi:10.7937/K9/TCIA.2017.umz8dv6s	http://doi.org/10.7937/K9/TCIA.2017.umz8dv6s	moderately diff.	IVA
HNSCC-01-0031	Image Acquisition	Discovery ST	GE MEDICAL SYSTEMS	Radiation Treatment Planning	Body Composition Analysis	Data transmission and de-identification	1.3.6.1.4.1.14519.5.2.1.1706.8040.157631817616733785185043974229	HNSCC-doiJNLP-Lwi93B55.jnlp	The Cancer Imaging Archive	doi:10.7937/K9/TCIA.2017.umz8dv6s	http://doi.org/10.7937/K9/TCIA.2017.umz8dv6s	moderately diff.	IVA
HNSCC-01-0031	Image Acquisition	NULL	GE MEDICAL SYSTEMS	Radiation Treatment Planning	Body Composition Analysis	Data transmission and de-identification	1.3.6.1.4.1.14519.5.2.1.1706.8040.256002402171997735701149021532	HNSCC-doiJNLP-Lwi93B55.jnlp	The Cancer Imaging Archive	doi:10.7937/K9/TCIA.2017.umz8dv6s	http://doi.org/10.7937/K9/TCIA.2017.umz8dv6s	moderately diff.	IVA
HNSCC-01-0031	Image Acquisition	NULL	GE MEDICAL SYSTEMS	Radiation Treatment Planning	Body Composition Analysis	Data transmission and de-identification	1.3.6.1.4.1.14519.5.2.1.1706.8040.273997857638367106621551661295	HNSCC-doiJNLP-Lwi93B55.jnlp	The Cancer Imaging Archive	doi:10.7937/K9/TCIA.2017.umz8dv6s	http://doi.org/10.7937/K9/TCIA.2017.umz8dv6s	moderately diff.	IVA
HNSCC-01-0031	Image Acquisition	NULL	GE MEDICAL SYSTEMS	Radiation Treatment Planning	Body Composition Analysis	Data transmission and de-identification	1.3.6.1.4.1.14519.5.2.1.1706.8040.282981779821401854834580529361	HNSCC-doiJNLP-Lwi93B55.jnlp	The Cancer Imaging Archive	doi:10.7937/K9/TCIA.2017.umz8dv6s	http://doi.org/10.7937/K9/TCIA.2017.umz8dv6s	moderately diff.	IVA
HNSCC-01-0031	Image Acquisition	Discovery ST	GE MEDICAL SYSTEMS	Radiation Treatment Planning	Body Composition Analysis	Data transmission and de-identification	1.3.6.1.4.1.14519.5.2.1.1706.8040.307772604080053712909021507405	HNSCC-doiJNLP-Lwi93B55.jnlp	The Cancer Imaging Archive	doi:10.7937/K9/TCIA.2017.umz8dv6s	http://doi.org/10.7937/K9/TCIA.2017.umz8dv6s	moderately diff.	IVA
HNSCC-01-0031	Image Acquisition	Discovery ST	GE MEDICAL SYSTEMS	Radiation Treatment Planning	Body Composition Analysis	Data transmission and de-identification	1.3.6.1.4.1.14519.5.2.1.1706.8040.332245718935686433566564136492	HNSCC-doiJNLP-Lwi93B55.jnlp	The Cancer Imaging Archive	doi:10.7937/K9/TCIA.2017.umz8dv6s	http://doi.org/10.7937/K9/TCIA.2017.umz8dv6s	moderately diff.	IVA
HNSCC-01-0031	Image Acquisition	Discovery ST	GE MEDICAL SYSTEMS	Radiation Treatment Planning	Body Composition Analysis	Data transmission and de-identification	1.3.6.1.4.1.14519.5.2.1.1706.8040.333946040604988499558456521375	HNSCC-doiJNLP-Lwi93B55.jnlp	The Cancer Imaging Archive	doi:10.7937/K9/TCIA.2017.umz8dv6s	http://doi.org/10.7937/K9/TCIA.2017.umz8dv6s	moderately diff.	IVA
HNSCC-01-0031	Image Acquisition	Discovery ST	GE MEDICAL SYSTEMS	Radiation Treatment Planning	Body Composition Analysis	Data transmission and de-identification	1.3.6.1.4.1.14519.5.2.1.1706.8040.831546857313739861110901188139	HNSCC-doiJNLP-Lwi93B55.jnlp	The Cancer Imaging Archive	doi:10.7937/K9/TCIA.2017.umz8dv6s	http://doi.org/10.7937/K9/TCIA.2017.umz8dv6s	moderately diff.	IVA
HNSCC-01-0031	Image Acquisition	NULL	GE MEDICAL SYSTEMS	Radiation Treatment Planning	Body Composition Analysis	Data transmission and de-identification	1.3.6.1.4.1.14519.5.2.1.1706.8040.835178609443226575639541832975	HNSCC-doiJNLP-Lwi93B55.jnlp	The Cancer Imaging Archive	doi:10.7937/K9/TCIA.2017.umz8dv6s	http://doi.org/10.7937/K9/TCIA.2017.umz8dv6s	moderately diff.	IVA
HNSCC-01-0031	Image Acquisition	Discovery STE	GE MEDICAL SYSTEMS	Radiation Treatment Planning	Body Composition Analysis	Data transmission and de-identification	1.3.6.1.4.1.14519.5.2.1.1706.8040.119349062437823289171440311404	HNSCC-doiJNLP-Lwi93B55.jnlp	The Cancer Imaging Archive	doi:10.7937/K9/TCIA.2017.umz8dv6s	http://doi.org/10.7937/K9/TCIA.2017.umz8dv6s	moderately diff.	IVA
HNSCC-01-0031	Image Acquisition	Discovery STE	GE MEDICAL SYSTEMS	Radiation Treatment Planning	Body Composition Analysis	Data transmission and de-identification	1.3.6.1.4.1.14519.5.2.1.1706.8040.174734879820534133024319830682	HNSCC-doiJNLP-Lwi93B55.jnlp	The Cancer Imaging Archive	doi:10.7937/K9/TCIA.2017.umz8dv6s	http://doi.org/10.7937/K9/TCIA.2017.umz8dv6s	moderately diff.	IVA
HNSCC-01-0031	Image Acquisition	Discovery STE	GE MEDICAL SYSTEMS	Radiation Treatment Planning	Body Composition Analysis	Data transmission and de-identification	1.3.6.1.4.1.14519.5.2.1.1706.8040.200154255189532443462337465118	HNSCC-doiJNLP-Lwi93B55.jnlp	The Cancer Imaging Archive	doi:10.7937/K9/TCIA.2017.umz8dv6s	http://doi.org/10.7937/K9/TCIA.2017.umz8dv6s	moderately diff.	IVA
HNSCC-01-0031	Image Acquisition	Discovery STE	GE MEDICAL SYSTEMS	Radiation Treatment Planning	Body Composition Analysis	Data transmission and de-identification	1.3.6.1.4.1.14519.5.2.1.1706.8040.283528724063209798936631324644	HNSCC-doiJNLP-Lwi93B55.jnlp	The Cancer Imaging Archive	doi:10.7937/K9/TCIA.2017.umz8dv6s	http://doi.org/10.7937/K9/TCIA.2017.umz8dv6s	moderately diff.	IVA
HNSCC-01-0031	Image Acquisition	Discovery STE	GE MEDICAL SYSTEMS	Radiation Treatment Planning	Body Composition Analysis	Data transmission and de-identification	1.3.6.1.4.1.14519.5.2.1.1706.8040.327006118200373305581009123209	HNSCC-doiJNLP-Lwi93B55.jnlp	The Cancer Imaging Archive	doi:10.7937/K9/TCIA.2017.umz8dv6s	http://doi.org/10.7937/K9/TCIA.2017.umz8dv6s	moderately diff.	IVA
HNSCC-01-0032	Image Acquisition	Discovery ST	GE MEDICAL SYSTEMS	Radiation Treatment Planning	Body Composition Analysis	Data transmission and de-identification	1.3.6.1.4.1.14519.5.2.1.1706.8040.182338306626292756654464001121	HNSCC-doiJNLP-Lwi93B55.jnlp	The Cancer Imaging Archive	doi:10.7937/K9/TCIA.2017.umz8dv6s	http://doi.org/10.7937/K9/TCIA.2017.umz8dv6s	poorly diff.	IVA
HNSCC-01-0032	Image Acquisition	NULL	GE MEDICAL SYSTEMS	Radiation Treatment Planning	Body Composition Analysis	Data transmission and de-identification	1.3.6.1.4.1.14519.5.2.1.1706.8040.184072126886405274593538626508	HNSCC-doiJNLP-Lwi93B55.jnlp	The Cancer Imaging Archive	doi:10.7937/K9/TCIA.2017.umz8dv6s	http://doi.org/10.7937/K9/TCIA.2017.umz8dv6s	poorly diff.	IVA
HNSCC-01-0032	Image Acquisition	NULL	GE MEDICAL SYSTEMS	Radiation Treatment Planning	Body Composition Analysis	Data transmission and de-identification	1.3.6.1.4.1.14519.5.2.1.1706.8040.185979033250764478844142318806	HNSCC-doiJNLP-Lwi93B55.jnlp	The Cancer Imaging Archive	doi:10.7937/K9/TCIA.2017.umz8dv6s	http://doi.org/10.7937/K9/TCIA.2017.umz8dv6s	poorly diff.	IVA
HNSCC-01-0032	Image Acquisition	Discovery ST	GE MEDICAL SYSTEMS	Radiation Treatment Planning	Body Composition Analysis	Data transmission and de-identification	1.3.6.1.4.1.14519.5.2.1.1706.8040.260181464534790755040888761937	HNSCC-doiJNLP-Lwi93B55.jnlp	The Cancer Imaging Archive	doi:10.7937/K9/TCIA.2017.umz8dv6s	http://doi.org/10.7937/K9/TCIA.2017.umz8dv6s	poorly diff.	IVA
HNSCC-01-0032	Image Acquisition	Discovery ST	GE MEDICAL SYSTEMS	Radiation Treatment Planning	Body Composition Analysis	Data transmission and de-identification	1.3.6.1.4.1.14519.5.2.1.1706.8040.315470833887820932206368834155	HNSCC-doiJNLP-Lwi93B55.jnlp	The Cancer Imaging Archive	doi:10.7937/K9/TCIA.2017.umz8dv6s	http://doi.org/10.7937/K9/TCIA.2017.umz8dv6s	poorly diff.	IVA
HNSCC-01-0032	Image Acquisition	Pinnacle3	ADAC	Radiation Treatment Planning	Body Composition Analysis	Data transmission and de-identification	1.3.6.1.4.1.14519.5.2.1.1706.8040.116725103015343364863059608842	HNSCC-doiJNLP-Lwi93B55.jnlp	The Cancer Imaging Archive	doi:10.7937/K9/TCIA.2017.umz8dv6s	http://doi.org/10.7937/K9/TCIA.2017.umz8dv6s	poorly diff.	IVA
HNSCC-01-0032	Image Acquisition	Pinnacle3	ADAC	Radiation Treatment Planning	Body Composition Analysis	Data transmission and de-identification	1.3.6.1.4.1.14519.5.2.1.1706.8040.230800274247879201365489300778	HNSCC-doiJNLP-Lwi93B55.jnlp	The Cancer Imaging Archive	doi:10.7937/K9/TCIA.2017.umz8dv6s	http://doi.org/10.7937/K9/TCIA.2017.umz8dv6s	poorly diff.	IVA
HNSCC-01-0032	Image Acquisition	Pinnacle3	ADAC	Radiation Treatment Planning	Body Composition Analysis	Data transmission and de-identification	1.3.6.1.4.1.14519.5.2.1.1706.8040.337747445318612670552453151187	HNSCC-doiJNLP-Lwi93B55.jnlp	The Cancer Imaging Archive	doi:10.7937/K9/TCIA.2017.umz8dv6s	http://doi.org/10.7937/K9/TCIA.2017.umz8dv6s	poorly diff.	IVA
HNSCC-01-0032	Image Acquisition	PQ5000	Philips Medical Systems	Radiation Treatment Planning	Body Composition Analysis	Data transmission and de-identification	1.3.6.1.4.1.14519.5.2.1.1706.8040.400454602468006009116666612544	HNSCC-doiJNLP-Lwi93B55.jnlp	The Cancer Imaging Archive	doi:10.7937/K9/TCIA.2017.umz8dv6s	http://doi.org/10.7937/K9/TCIA.2017.umz8dv6s	poorly diff.	IVA
HNSCC-01-0032	Image Acquisition	Discovery HR	GE MEDICAL SYSTEMS	Radiation Treatment Planning	Body Composition Analysis	Data transmission and de-identification	1.3.6.1.4.1.14519.5.2.1.1706.8040.128936705964400189997224647639	HNSCC-doiJNLP-Lwi93B55.jnlp	The Cancer Imaging Archive	doi:10.7937/K9/TCIA.2017.umz8dv6s	http://doi.org/10.7937/K9/TCIA.2017.umz8dv6s	poorly diff.	IVA
HNSCC-01-0032	Image Acquisition	Discovery HR	GE MEDICAL SYSTEMS	Radiation Treatment Planning	Body Composition Analysis	Data transmission and de-identification	1.3.6.1.4.1.14519.5.2.1.1706.8040.155972179188534539745323303838	HNSCC-doiJNLP-Lwi93B55.jnlp	The Cancer Imaging Archive	doi:10.7937/K9/TCIA.2017.umz8dv6s	http://doi.org/10.7937/K9/TCIA.2017.umz8dv6s	poorly diff.	IVA
HNSCC-01-0032	Image Acquisition	NULL	GE MEDICAL SYSTEMS	Radiation Treatment Planning	Body Composition Analysis	Data transmission and de-identification	1.3.6.1.4.1.14519.5.2.1.1706.8040.214140796465679061284345237857	HNSCC-doiJNLP-Lwi93B55.jnlp	The Cancer Imaging Archive	doi:10.7937/K9/TCIA.2017.umz8dv6s	http://doi.org/10.7937/K9/TCIA.2017.umz8dv6s	poorly diff.	IVA
HNSCC-01-0032	Image Acquisition	Discovery HR	GE MEDICAL SYSTEMS	Radiation Treatment Planning	Body Composition Analysis	Data transmission and de-identification	1.3.6.1.4.1.14519.5.2.1.1706.8040.214780976126794740065435497865	HNSCC-doiJNLP-Lwi93B55.jnlp	The Cancer Imaging Archive	doi:10.7937/K9/TCIA.2017.umz8dv6s	http://doi.org/10.7937/K9/TCIA.2017.umz8dv6s	poorly diff.	IVA
HNSCC-01-0032	Image Acquisition	NULL	GE MEDICAL SYSTEMS	Radiation Treatment Planning	Body Composition Analysis	Data transmission and de-identification	1.3.6.1.4.1.14519.5.2.1.1706.8040.229040983194520597912968074084	HNSCC-doiJNLP-Lwi93B55.jnlp	The Cancer Imaging Archive	doi:10.7937/K9/TCIA.2017.umz8dv6s	http://doi.org/10.7937/K9/TCIA.2017.umz8dv6s	poorly diff.	IVA
HNSCC-01-0033	Image Acquisition	Pinnacle3	ADAC	Radiation Treatment Planning	Body Composition Analysis	Data transmission and de-identification	1.3.6.1.4.1.14519.5.2.1.1706.8040.330131557633258955856109729841	HNSCC-doiJNLP-Lwi93B55.jnlp	The Cancer Imaging Archive	doi:10.7937/K9/TCIA.2017.umz8dv6s	http://doi.org/10.7937/K9/TCIA.2017.umz8dv6s	poorly diff.	IVA
HNSCC-01-0033	Image Acquisition	Pinnacle3	ADAC	Radiation Treatment Planning	Body Composition Analysis	Data transmission and de-identification	1.3.6.1.4.1.14519.5.2.1.1706.8040.332606867002031108477684735823	HNSCC-doiJNLP-Lwi93B55.jnlp	The Cancer Imaging Archive	doi:10.7937/K9/TCIA.2017.umz8dv6s	http://doi.org/10.7937/K9/TCIA.2017.umz8dv6s	poorly diff.	IVA
HNSCC-01-0033	Image Acquisition	Pinnacle3	ADAC	Radiation Treatment Planning	Body Composition Analysis	Data transmission and de-identification	1.3.6.1.4.1.14519.5.2.1.1706.8040.569917367650275203791934413873	HNSCC-doiJNLP-Lwi93B55.jnlp	The Cancer Imaging Archive	doi:10.7937/K9/TCIA.2017.umz8dv6s	http://doi.org/10.7937/K9/TCIA.2017.umz8dv6s	poorly diff.	IVA
HNSCC-01-0033	Image Acquisition	PQ5000	Philips Medical Systems	Radiation Treatment Planning	Body Composition Analysis	Data transmission and de-identification	1.3.6.1.4.1.14519.5.2.1.1706.8040.323219089916624921547161524800	HNSCC-doiJNLP-Lwi93B55.jnlp	The Cancer Imaging Archive	doi:10.7937/K9/TCIA.2017.umz8dv6s	http://doi.org/10.7937/K9/TCIA.2017.umz8dv6s	poorly diff.	IVA
HNSCC-01-0033	Image Acquisition	Discovery HR	GE MEDICAL SYSTEMS	Radiation Treatment Planning	Body Composition Analysis	Data transmission and de-identification	1.3.6.1.4.1.14519.5.2.1.1706.8040.107636907907273325219819816741	HNSCC-doiJNLP-Lwi93B55.jnlp	The Cancer Imaging Archive	doi:10.7937/K9/TCIA.2017.umz8dv6s	http://doi.org/10.7937/K9/TCIA.2017.umz8dv6s	poorly diff.	IVA
HNSCC-01-0033	Image Acquisition	NULL	GE MEDICAL SYSTEMS	Radiation Treatment Planning	Body Composition Analysis	Data transmission and de-identification	1.3.6.1.4.1.14519.5.2.1.1706.8040.129875155863959848207553272798	HNSCC-doiJNLP-Lwi93B55.jnlp	The Cancer Imaging Archive	doi:10.7937/K9/TCIA.2017.umz8dv6s	http://doi.org/10.7937/K9/TCIA.2017.umz8dv6s	poorly diff.	IVA
HNSCC-01-0033	Image Acquisition	Discovery HR	GE MEDICAL SYSTEMS	Radiation Treatment Planning	Body Composition Analysis	Data transmission and de-identification	1.3.6.1.4.1.14519.5.2.1.1706.8040.140948216689493916653274082880	HNSCC-doiJNLP-Lwi93B55.jnlp	The Cancer Imaging Archive	doi:10.7937/K9/TCIA.2017.umz8dv6s	http://doi.org/10.7937/K9/TCIA.2017.umz8dv6s	poorly diff.	IVA
HNSCC-01-0033	Image Acquisition	Discovery HR	GE MEDICAL SYSTEMS	Radiation Treatment Planning	Body Composition Analysis	Data transmission and de-identification	1.3.6.1.4.1.14519.5.2.1.1706.8040.171001106686057083805086587034	HNSCC-doiJNLP-Lwi93B55.jnlp	The Cancer Imaging Archive	doi:10.7937/K9/TCIA.2017.umz8dv6s	http://doi.org/10.7937/K9/TCIA.2017.umz8dv6s	poorly diff.	IVA
HNSCC-01-0033	Image Acquisition	NULL	GE MEDICAL SYSTEMS	Radiation Treatment Planning	Body Composition Analysis	Data transmission and de-identification	1.3.6.1.4.1.14519.5.2.1.1706.8040.174394467220268817232469104448	HNSCC-doiJNLP-Lwi93B55.jnlp	The Cancer Imaging Archive	doi:10.7937/K9/TCIA.2017.umz8dv6s	http://doi.org/10.7937/K9/TCIA.2017.umz8dv6s	poorly diff.	IVA
HNSCC-01-0033	Image Acquisition	Discovery HR	GE MEDICAL SYSTEMS	Radiation Treatment Planning	Body Composition Analysis	Data transmission and de-identification	1.3.6.1.4.1.14519.5.2.1.1706.8040.182592979663343624868260320550	HNSCC-doiJNLP-Lwi93B55.jnlp	The Cancer Imaging Archive	doi:10.7937/K9/TCIA.2017.umz8dv6s	http://doi.org/10.7937/K9/TCIA.2017.umz8dv6s	poorly diff.	IVA
HNSCC-01-0033	Image Acquisition	Discovery HR	GE MEDICAL SYSTEMS	Radiation Treatment Planning	Body Composition Analysis	Data transmission and de-identification	1.3.6.1.4.1.14519.5.2.1.1706.8040.313115890713639091396013464041	HNSCC-doiJNLP-Lwi93B55.jnlp	The Cancer Imaging Archive	doi:10.7937/K9/TCIA.2017.umz8dv6s	http://doi.org/10.7937/K9/TCIA.2017.umz8dv6s	poorly diff.	IVA
HNSCC-01-0033	Image Acquisition	NULL	GE MEDICAL SYSTEMS	Radiation Treatment Planning	Body Composition Analysis	Data transmission and de-identification	1.3.6.1.4.1.14519.5.2.1.1706.8040.533182333319589985252183665405	HNSCC-doiJNLP-Lwi93B55.jnlp	The Cancer Imaging Archive	doi:10.7937/K9/TCIA.2017.umz8dv6s	http://doi.org/10.7937/K9/TCIA.2017.umz8dv6s	poorly diff.	IVA
HNSCC-01-0033	Image Acquisition	NULL	GE MEDICAL SYSTEMS	Radiation Treatment Planning	Body Composition Analysis	Data transmission and de-identification	1.3.6.1.4.1.14519.5.2.1.1706.8040.721496203814008329331378186488	HNSCC-doiJNLP-Lwi93B55.jnlp	The Cancer Imaging Archive	doi:10.7937/K9/TCIA.2017.umz8dv6s	http://doi.org/10.7937/K9/TCIA.2017.umz8dv6s	poorly diff.	IVA
HNSCC-01-0033	Image Acquisition	Discovery STE	GE MEDICAL SYSTEMS	Radiation Treatment Planning	Body Composition Analysis	Data transmission and de-identification	1.3.6.1.4.1.14519.5.2.1.1706.8040.312878306385016454601543841553	HNSCC-doiJNLP-Lwi93B55.jnlp	The Cancer Imaging Archive	doi:10.7937/K9/TCIA.2017.umz8dv6s	http://doi.org/10.7937/K9/TCIA.2017.umz8dv6s	poorly diff.	IVA
HNSCC-01-0033	Image Acquisition	Discovery STE	GE MEDICAL SYSTEMS	Radiation Treatment Planning	Body Composition Analysis	Data transmission and de-identification	1.3.6.1.4.1.14519.5.2.1.1706.8040.152192281995616369422893632639	HNSCC-doiJNLP-Lwi93B55.jnlp	The Cancer Imaging Archive	doi:10.7937/K9/TCIA.2017.umz8dv6s	http://doi.org/10.7937/K9/TCIA.2017.umz8dv6s	poorly diff.	IVA
HNSCC-01-0033	Image Acquisition	Discovery STE	GE MEDICAL SYSTEMS	Radiation Treatment Planning	Body Composition Analysis	Data transmission and de-identification	1.3.6.1.4.1.14519.5.2.1.1706.8040.326849609480483754008857569840	HNSCC-doiJNLP-Lwi93B55.jnlp	The Cancer Imaging Archive	doi:10.7937/K9/TCIA.2017.umz8dv6s	http://doi.org/10.7937/K9/TCIA.2017.umz8dv6s	poorly diff.	IVA
HNSCC-01-0033	Image Acquisition	Discovery STE	GE MEDICAL SYSTEMS	Radiation Treatment Planning	Body Composition Analysis	Data transmission and de-identification	1.3.6.1.4.1.14519.5.2.1.1706.8040.856217625105094593636038249046	HNSCC-doiJNLP-Lwi93B55.jnlp	The Cancer Imaging Archive	doi:10.7937/K9/TCIA.2017.umz8dv6s	http://doi.org/10.7937/K9/TCIA.2017.umz8dv6s	poorly diff.	IVA
HNSCC-01-0034	Image Acquisition	Pinnacle3	ADAC	Radiation Treatment Planning	Body Composition Analysis	Data transmission and de-identification	1.3.6.1.4.1.14519.5.2.1.1706.8040.229758817750453510508557067951	HNSCC-doiJNLP-Lwi93B55.jnlp	The Cancer Imaging Archive	doi:10.7937/K9/TCIA.2017.umz8dv6s	http://doi.org/10.7937/K9/TCIA.2017.umz8dv6s	poorly diff.	IVA
HNSCC-01-0034	Image Acquisition	Pinnacle3	ADAC	Radiation Treatment Planning	Body Composition Analysis	Data transmission and de-identification	1.3.6.1.4.1.14519.5.2.1.1706.8040.250960541391155323930055880179	HNSCC-doiJNLP-Lwi93B55.jnlp	The Cancer Imaging Archive	doi:10.7937/K9/TCIA.2017.umz8dv6s	http://doi.org/10.7937/K9/TCIA.2017.umz8dv6s	poorly diff.	IVA
HNSCC-01-0034	Image Acquisition	Pinnacle3	ADAC	Radiation Treatment Planning	Body Composition Analysis	Data transmission and de-identification	1.3.6.1.4.1.14519.5.2.1.1706.8040.285749913343746823446123124156	HNSCC-doiJNLP-Lwi93B55.jnlp	The Cancer Imaging Archive	doi:10.7937/K9/TCIA.2017.umz8dv6s	http://doi.org/10.7937/K9/TCIA.2017.umz8dv6s	poorly diff.	IVA
HNSCC-01-0034	Image Acquisition	PQ5000	Philips Medical Systems	Radiation Treatment Planning	Body Composition Analysis	Data transmission and de-identification	1.3.6.1.4.1.14519.5.2.1.1706.8040.184628714016989456433456245777	HNSCC-doiJNLP-Lwi93B55.jnlp	The Cancer Imaging Archive	doi:10.7937/K9/TCIA.2017.umz8dv6s	http://doi.org/10.7937/K9/TCIA.2017.umz8dv6s	poorly diff.	IVA
HNSCC-01-0034	Image Acquisition	Discovery HR	GE MEDICAL SYSTEMS	Radiation Treatment Planning	Body Composition Analysis	Data transmission and de-identification	1.3.6.1.4.1.14519.5.2.1.1706.8040.107195344011928866242543687639	HNSCC-doiJNLP-Lwi93B55.jnlp	The Cancer Imaging Archive	doi:10.7937/K9/TCIA.2017.umz8dv6s	http://doi.org/10.7937/K9/TCIA.2017.umz8dv6s	poorly diff.	IVA
HNSCC-01-0034	Image Acquisition	NULL	GE MEDICAL SYSTEMS	Radiation Treatment Planning	Body Composition Analysis	Data transmission and de-identification	1.3.6.1.4.1.14519.5.2.1.1706.8040.178628030326373688318056184193	HNSCC-doiJNLP-Lwi93B55.jnlp	The Cancer Imaging Archive	doi:10.7937/K9/TCIA.2017.umz8dv6s	http://doi.org/10.7937/K9/TCIA.2017.umz8dv6s	poorly diff.	IVA
HNSCC-01-0034	Image Acquisition	NULL	GE MEDICAL SYSTEMS	Radiation Treatment Planning	Body Composition Analysis	Data transmission and de-identification	1.3.6.1.4.1.14519.5.2.1.1706.8040.271587659866207285434414250398	HNSCC-doiJNLP-Lwi93B55.jnlp	The Cancer Imaging Archive	doi:10.7937/K9/TCIA.2017.umz8dv6s	http://doi.org/10.7937/K9/TCIA.2017.umz8dv6s	poorly diff.	IVA
HNSCC-01-0034	Image Acquisition	NULL	GE MEDICAL SYSTEMS	Radiation Treatment Planning	Body Composition Analysis	Data transmission and de-identification	1.3.6.1.4.1.14519.5.2.1.1706.8040.296815319625221380614220611727	HNSCC-doiJNLP-Lwi93B55.jnlp	The Cancer Imaging Archive	doi:10.7937/K9/TCIA.2017.umz8dv6s	http://doi.org/10.7937/K9/TCIA.2017.umz8dv6s	poorly diff.	IVA
HNSCC-01-0034	Image Acquisition	NULL	GE MEDICAL SYSTEMS	Radiation Treatment Planning	Body Composition Analysis	Data transmission and de-identification	1.3.6.1.4.1.14519.5.2.1.1706.8040.502993745958111025521087278764	HNSCC-doiJNLP-Lwi93B55.jnlp	The Cancer Imaging Archive	doi:10.7937/K9/TCIA.2017.umz8dv6s	http://doi.org/10.7937/K9/TCIA.2017.umz8dv6s	poorly diff.	IVA
HNSCC-01-0034	Image Acquisition	Discovery HR	GE MEDICAL SYSTEMS	Radiation Treatment Planning	Body Composition Analysis	Data transmission and de-identification	1.3.6.1.4.1.14519.5.2.1.1706.8040.747203342386999293016498303134	HNSCC-doiJNLP-Lwi93B55.jnlp	The Cancer Imaging Archive	doi:10.7937/K9/TCIA.2017.umz8dv6s	http://doi.org/10.7937/K9/TCIA.2017.umz8dv6s	poorly diff.	IVA
HNSCC-01-0034	Image Acquisition	Discovery HR	GE MEDICAL SYSTEMS	Radiation Treatment Planning	Body Composition Analysis	Data transmission and de-identification	1.3.6.1.4.1.14519.5.2.1.1706.8040.781367045577818381890143528278	HNSCC-doiJNLP-Lwi93B55.jnlp	The Cancer Imaging Archive	doi:10.7937/K9/TCIA.2017.umz8dv6s	http://doi.org/10.7937/K9/TCIA.2017.umz8dv6s	poorly diff.	IVA
HNSCC-01-0034	Image Acquisition	Discovery HR	GE MEDICAL SYSTEMS	Radiation Treatment Planning	Body Composition Analysis	Data transmission and de-identification	1.3.6.1.4.1.14519.5.2.1.1706.8040.952263041268834898702104024461	HNSCC-doiJNLP-Lwi93B55.jnlp	The Cancer Imaging Archive	doi:10.7937/K9/TCIA.2017.umz8dv6s	http://doi.org/10.7937/K9/TCIA.2017.umz8dv6s	poorly diff.	IVA
HNSCC-01-0034	Image Acquisition	Discovery HR	GE MEDICAL SYSTEMS	Radiation Treatment Planning	Body Composition Analysis	Data transmission and de-identification	1.3.6.1.4.1.14519.5.2.1.1706.8040.965258324078008253486660475125	HNSCC-doiJNLP-Lwi93B55.jnlp	The Cancer Imaging Archive	doi:10.7937/K9/TCIA.2017.umz8dv6s	http://doi.org/10.7937/K9/TCIA.2017.umz8dv6s	poorly diff.	IVA
HNSCC-01-0034	Image Acquisition	Discovery STE	GE MEDICAL SYSTEMS	Radiation Treatment Planning	Body Composition Analysis	Data transmission and de-identification	1.3.6.1.4.1.14519.5.2.1.1706.8040.142736543986980385819381691249	HNSCC-doiJNLP-Lwi93B55.jnlp	The Cancer Imaging Archive	doi:10.7937/K9/TCIA.2017.umz8dv6s	http://doi.org/10.7937/K9/TCIA.2017.umz8dv6s	poorly diff.	IVA
HNSCC-01-0034	Image Acquisition	Discovery STE	GE MEDICAL SYSTEMS	Radiation Treatment Planning	Body Composition Analysis	Data transmission and de-identification	1.3.6.1.4.1.14519.5.2.1.1706.8040.160172519750172465964856941727	HNSCC-doiJNLP-Lwi93B55.jnlp	The Cancer Imaging Archive	doi:10.7937/K9/TCIA.2017.umz8dv6s	http://doi.org/10.7937/K9/TCIA.2017.umz8dv6s	poorly diff.	IVA
HNSCC-01-0034	Image Acquisition	Discovery STE	GE MEDICAL SYSTEMS	Radiation Treatment Planning	Body Composition Analysis	Data transmission and de-identification	1.3.6.1.4.1.14519.5.2.1.1706.8040.326050471028997307658012924785	HNSCC-doiJNLP-Lwi93B55.jnlp	The Cancer Imaging Archive	doi:10.7937/K9/TCIA.2017.umz8dv6s	http://doi.org/10.7937/K9/TCIA.2017.umz8dv6s	poorly diff.	IVA
HNSCC-01-0034	Image Acquisition	Discovery STE	GE MEDICAL SYSTEMS	Radiation Treatment Planning	Body Composition Analysis	Data transmission and de-identification	1.3.6.1.4.1.14519.5.2.1.1706.8040.330865035407886301470948852313	HNSCC-doiJNLP-Lwi93B55.jnlp	The Cancer Imaging Archive	doi:10.7937/K9/TCIA.2017.umz8dv6s	http://doi.org/10.7937/K9/TCIA.2017.umz8dv6s	poorly diff.	IVA
HNSCC-01-0035	Image Acquisition	Pinnacle3	ADAC	Radiation Treatment Planning	Body Composition Analysis	Data transmission and de-identification	1.3.6.1.4.1.14519.5.2.1.1706.8040.261327406588535705254117677635	HNSCC-doiJNLP-Lwi93B55.jnlp	The Cancer Imaging Archive	doi:10.7937/K9/TCIA.2017.umz8dv6s	http://doi.org/10.7937/K9/TCIA.2017.umz8dv6s	poorly diff.	IVA
HNSCC-01-0035	Image Acquisition	Pinnacle3	ADAC	Radiation Treatment Planning	Body Composition Analysis	Data transmission and de-identification	1.3.6.1.4.1.14519.5.2.1.1706.8040.292124072367453529075649609328	HNSCC-doiJNLP-Lwi93B55.jnlp	The Cancer Imaging Archive	doi:10.7937/K9/TCIA.2017.umz8dv6s	http://doi.org/10.7937/K9/TCIA.2017.umz8dv6s	poorly diff.	IVA
HNSCC-01-0035	Image Acquisition	Pinnacle3	ADAC	Radiation Treatment Planning	Body Composition Analysis	Data transmission and de-identification	1.3.6.1.4.1.14519.5.2.1.1706.8040.309035600307148423341507765734	HNSCC-doiJNLP-Lwi93B55.jnlp	The Cancer Imaging Archive	doi:10.7937/K9/TCIA.2017.umz8dv6s	http://doi.org/10.7937/K9/TCIA.2017.umz8dv6s	poorly diff.	IVA
HNSCC-01-0035	Image Acquisition	Mx8000 IDT	Philips	Radiation Treatment Planning	Body Composition Analysis	Data transmission and de-identification	1.3.6.1.4.1.14519.5.2.1.1706.8040.409995964835304334180649600667	HNSCC-doiJNLP-Lwi93B55.jnlp	The Cancer Imaging Archive	doi:10.7937/K9/TCIA.2017.umz8dv6s	http://doi.org/10.7937/K9/TCIA.2017.umz8dv6s	poorly diff.	IVA
HNSCC-01-0035	Image Acquisition	Discovery HR	GE MEDICAL SYSTEMS	Radiation Treatment Planning	Body Composition Analysis	Data transmission and de-identification	1.3.6.1.4.1.14519.5.2.1.1706.8040.254342376604901465622484133974	HNSCC-doiJNLP-Lwi93B55.jnlp	The Cancer Imaging Archive	doi:10.7937/K9/TCIA.2017.umz8dv6s	http://doi.org/10.7937/K9/TCIA.2017.umz8dv6s	poorly diff.	IVA
HNSCC-01-0035	Image Acquisition	Discovery STE	GE MEDICAL SYSTEMS	Radiation Treatment Planning	Body Composition Analysis	Data transmission and de-identification	1.3.6.1.4.1.14519.5.2.1.1706.8040.273400550560278211861488124505	HNSCC-doiJNLP-Lwi93B55.jnlp	The Cancer Imaging Archive	doi:10.7937/K9/TCIA.2017.umz8dv6s	http://doi.org/10.7937/K9/TCIA.2017.umz8dv6s	poorly diff.	IVA
HNSCC-01-0035	Image Acquisition	Discovery RX	GE MEDICAL SYSTEMS	Radiation Treatment Planning	Body Composition Analysis	Data transmission and de-identification	1.3.6.1.4.1.14519.5.2.1.1706.8040.163886634016574797958486218133	HNSCC-doiJNLP-Lwi93B55.jnlp	The Cancer Imaging Archive	doi:10.7937/K9/TCIA.2017.umz8dv6s	http://doi.org/10.7937/K9/TCIA.2017.umz8dv6s	poorly diff.	IVA
HNSCC-01-0035	Image Acquisition	Discovery RX	GE MEDICAL SYSTEMS	Radiation Treatment Planning	Body Composition Analysis	Data transmission and de-identification	1.3.6.1.4.1.14519.5.2.1.1706.8040.185726433223583208733614429276	HNSCC-doiJNLP-Lwi93B55.jnlp	The Cancer Imaging Archive	doi:10.7937/K9/TCIA.2017.umz8dv6s	http://doi.org/10.7937/K9/TCIA.2017.umz8dv6s	poorly diff.	IVA
HNSCC-01-0035	Image Acquisition	Discovery RX	GE MEDICAL SYSTEMS	Radiation Treatment Planning	Body Composition Analysis	Data transmission and de-identification	1.3.6.1.4.1.14519.5.2.1.1706.8040.190724284246274720169782582564	HNSCC-doiJNLP-Lwi93B55.jnlp	The Cancer Imaging Archive	doi:10.7937/K9/TCIA.2017.umz8dv6s	http://doi.org/10.7937/K9/TCIA.2017.umz8dv6s	poorly diff.	IVA
HNSCC-01-0035	Image Acquisition	Discovery RX	GE MEDICAL SYSTEMS	Radiation Treatment Planning	Body Composition Analysis	Data transmission and de-identification	1.3.6.1.4.1.14519.5.2.1.1706.8040.199434068493549231775879115537	HNSCC-doiJNLP-Lwi93B55.jnlp	The Cancer Imaging Archive	doi:10.7937/K9/TCIA.2017.umz8dv6s	http://doi.org/10.7937/K9/TCIA.2017.umz8dv6s	poorly diff.	IVA
HNSCC-01-0035	Image Acquisition	Discovery RX	GE MEDICAL SYSTEMS	Radiation Treatment Planning	Body Composition Analysis	Data transmission and de-identification	1.3.6.1.4.1.14519.5.2.1.1706.8040.204033378586895205766038292777	HNSCC-doiJNLP-Lwi93B55.jnlp	The Cancer Imaging Archive	doi:10.7937/K9/TCIA.2017.umz8dv6s	http://doi.org/10.7937/K9/TCIA.2017.umz8dv6s	poorly diff.	IVA
HNSCC-01-0035	Image Acquisition	Discovery RX	GE MEDICAL SYSTEMS	Radiation Treatment Planning	Body Composition Analysis	Data transmission and de-identification	1.3.6.1.4.1.14519.5.2.1.1706.8040.252329426020057949772402604387	HNSCC-doiJNLP-Lwi93B55.jnlp	The Cancer Imaging Archive	doi:10.7937/K9/TCIA.2017.umz8dv6s	http://doi.org/10.7937/K9/TCIA.2017.umz8dv6s	poorly diff.	IVA
HNSCC-01-0035	Image Acquisition	Discovery RX	GE MEDICAL SYSTEMS	Radiation Treatment Planning	Body Composition Analysis	Data transmission and de-identification	1.3.6.1.4.1.14519.5.2.1.1706.8040.269462649672450852914785191504	HNSCC-doiJNLP-Lwi93B55.jnlp	The Cancer Imaging Archive	doi:10.7937/K9/TCIA.2017.umz8dv6s	http://doi.org/10.7937/K9/TCIA.2017.umz8dv6s	poorly diff.	IVA
HNSCC-01-0035	Image Acquisition	Discovery RX	GE MEDICAL SYSTEMS	Radiation Treatment Planning	Body Composition Analysis	Data transmission and de-identification	1.3.6.1.4.1.14519.5.2.1.1706.8040.271215980144558360061695129144	HNSCC-doiJNLP-Lwi93B55.jnlp	The Cancer Imaging Archive	doi:10.7937/K9/TCIA.2017.umz8dv6s	http://doi.org/10.7937/K9/TCIA.2017.umz8dv6s	poorly diff.	IVA
HNSCC-01-0035	Image Acquisition	Discovery RX	GE MEDICAL SYSTEMS	Radiation Treatment Planning	Body Composition Analysis	Data transmission and de-identification	1.3.6.1.4.1.14519.5.2.1.1706.8040.305454396568198751266557866921	HNSCC-doiJNLP-Lwi93B55.jnlp	The Cancer Imaging Archive	doi:10.7937/K9/TCIA.2017.umz8dv6s	http://doi.org/10.7937/K9/TCIA.2017.umz8dv6s	poorly diff.	IVA
HNSCC-01-0035	Image Acquisition	Discovery RX	GE MEDICAL SYSTEMS	Radiation Treatment Planning	Body Composition Analysis	Data transmission and de-identification	1.3.6.1.4.1.14519.5.2.1.1706.8040.695773981517812032584774551715	HNSCC-doiJNLP-Lwi93B55.jnlp	The Cancer Imaging Archive	doi:10.7937/K9/TCIA.2017.umz8dv6s	http://doi.org/10.7937/K9/TCIA.2017.umz8dv6s	poorly diff.	IVA
HNSCC-01-0035	Image Acquisition	Discovery RX	GE MEDICAL SYSTEMS	Radiation Treatment Planning	Body Composition Analysis	Data transmission and de-identification	1.3.6.1.4.1.14519.5.2.1.1706.8040.754930875619095032669642625664	HNSCC-doiJNLP-Lwi93B55.jnlp	The Cancer Imaging Archive	doi:10.7937/K9/TCIA.2017.umz8dv6s	http://doi.org/10.7937/K9/TCIA.2017.umz8dv6s	poorly diff.	IVA
HNSCC-01-0036	Image Acquisition	Discovery HR	GE MEDICAL SYSTEMS	Radiation Treatment Planning	Body Composition Analysis	Data transmission and de-identification	1.3.6.1.4.1.14519.5.2.1.1706.8040.107004004586679752307763979218	HNSCC-doiJNLP-Lwi93B55.jnlp	The Cancer Imaging Archive	doi:10.7937/K9/TCIA.2017.umz8dv6s	http://doi.org/10.7937/K9/TCIA.2017.umz8dv6s	poorly diff.	IVA
HNSCC-01-0036	Image Acquisition	NULL	GE MEDICAL SYSTEMS	Radiation Treatment Planning	Body Composition Analysis	Data transmission and de-identification	1.3.6.1.4.1.14519.5.2.1.1706.8040.136314365418015937928243732230	HNSCC-doiJNLP-Lwi93B55.jnlp	The Cancer Imaging Archive	doi:10.7937/K9/TCIA.2017.umz8dv6s	http://doi.org/10.7937/K9/TCIA.2017.umz8dv6s	poorly diff.	IVA
HNSCC-01-0036	Image Acquisition	Discovery HR	GE MEDICAL SYSTEMS	Radiation Treatment Planning	Body Composition Analysis	Data transmission and de-identification	1.3.6.1.4.1.14519.5.2.1.1706.8040.212395603950496892296143812762	HNSCC-doiJNLP-Lwi93B55.jnlp	The Cancer Imaging Archive	doi:10.7937/K9/TCIA.2017.umz8dv6s	http://doi.org/10.7937/K9/TCIA.2017.umz8dv6s	poorly diff.	IVA
HNSCC-01-0036	Image Acquisition	NULL	GE MEDICAL SYSTEMS	Radiation Treatment Planning	Body Composition Analysis	Data transmission and de-identification	1.3.6.1.4.1.14519.5.2.1.1706.8040.248439066618650750395573342914	HNSCC-doiJNLP-Lwi93B55.jnlp	The Cancer Imaging Archive	doi:10.7937/K9/TCIA.2017.umz8dv6s	http://doi.org/10.7937/K9/TCIA.2017.umz8dv6s	poorly diff.	IVA
HNSCC-01-0036	Image Acquisition	Discovery HR	GE MEDICAL SYSTEMS	Radiation Treatment Planning	Body Composition Analysis	Data transmission and de-identification	1.3.6.1.4.1.14519.5.2.1.1706.8040.260204667181320945074522621502	HNSCC-doiJNLP-Lwi93B55.jnlp	The Cancer Imaging Archive	doi:10.7937/K9/TCIA.2017.umz8dv6s	http://doi.org/10.7937/K9/TCIA.2017.umz8dv6s	poorly diff.	IVA
HNSCC-01-0036	Image Acquisition	Discovery HR	GE MEDICAL SYSTEMS	Radiation Treatment Planning	Body Composition Analysis	Data transmission and de-identification	1.3.6.1.4.1.14519.5.2.1.1706.8040.273730569779275078705324344246	HNSCC-doiJNLP-Lwi93B55.jnlp	The Cancer Imaging Archive	doi:10.7937/K9/TCIA.2017.umz8dv6s	http://doi.org/10.7937/K9/TCIA.2017.umz8dv6s	poorly diff.	IVA
HNSCC-01-0036	Image Acquisition	NULL	GE MEDICAL SYSTEMS	Radiation Treatment Planning	Body Composition Analysis	Data transmission and de-identification	1.3.6.1.4.1.14519.5.2.1.1706.8040.322895150466455717794067468843	HNSCC-doiJNLP-Lwi93B55.jnlp	The Cancer Imaging Archive	doi:10.7937/K9/TCIA.2017.umz8dv6s	http://doi.org/10.7937/K9/TCIA.2017.umz8dv6s	poorly diff.	IVA
HNSCC-01-0036	Image Acquisition	NULL	GE MEDICAL SYSTEMS	Radiation Treatment Planning	Body Composition Analysis	Data transmission and de-identification	1.3.6.1.4.1.14519.5.2.1.1706.8040.475907505527879440237847422406	HNSCC-doiJNLP-Lwi93B55.jnlp	The Cancer Imaging Archive	doi:10.7937/K9/TCIA.2017.umz8dv6s	http://doi.org/10.7937/K9/TCIA.2017.umz8dv6s	poorly diff.	IVA
HNSCC-01-0036	Image Acquisition	Discovery HR	GE MEDICAL SYSTEMS	Radiation Treatment Planning	Body Composition Analysis	Data transmission and de-identification	1.3.6.1.4.1.14519.5.2.1.1706.8040.805776925540120327990950694982	HNSCC-doiJNLP-Lwi93B55.jnlp	The Cancer Imaging Archive	doi:10.7937/K9/TCIA.2017.umz8dv6s	http://doi.org/10.7937/K9/TCIA.2017.umz8dv6s	poorly diff.	IVA
HNSCC-01-0036	Image Acquisition	Pinnacle3	ADAC	Radiation Treatment Planning	Body Composition Analysis	Data transmission and de-identification	1.3.6.1.4.1.14519.5.2.1.1706.8040.179704024710822190457749697866	HNSCC-doiJNLP-Lwi93B55.jnlp	The Cancer Imaging Archive	doi:10.7937/K9/TCIA.2017.umz8dv6s	http://doi.org/10.7937/K9/TCIA.2017.umz8dv6s	poorly diff.	IVA
HNSCC-01-0036	Image Acquisition	Pinnacle3	ADAC	Radiation Treatment Planning	Body Composition Analysis	Data transmission and de-identification	1.3.6.1.4.1.14519.5.2.1.1706.8040.279255703898605791699839653396	HNSCC-doiJNLP-Lwi93B55.jnlp	The Cancer Imaging Archive	doi:10.7937/K9/TCIA.2017.umz8dv6s	http://doi.org/10.7937/K9/TCIA.2017.umz8dv6s	poorly diff.	IVA
HNSCC-01-0036	Image Acquisition	Pinnacle3	ADAC	Radiation Treatment Planning	Body Composition Analysis	Data transmission and de-identification	1.3.6.1.4.1.14519.5.2.1.1706.8040.279561328696165108140901150635	HNSCC-doiJNLP-Lwi93B55.jnlp	The Cancer Imaging Archive	doi:10.7937/K9/TCIA.2017.umz8dv6s	http://doi.org/10.7937/K9/TCIA.2017.umz8dv6s	poorly diff.	IVA
HNSCC-01-0036	Image Acquisition	AcQSimCT	Philips	Radiation Treatment Planning	Body Composition Analysis	Data transmission and de-identification	1.3.6.1.4.1.14519.5.2.1.1706.8040.137854269939748939763584377633	HNSCC-doiJNLP-Lwi93B55.jnlp	The Cancer Imaging Archive	doi:10.7937/K9/TCIA.2017.umz8dv6s	http://doi.org/10.7937/K9/TCIA.2017.umz8dv6s	poorly diff.	IVA
HNSCC-01-0036	Image Acquisition	Discovery ST	GE MEDICAL SYSTEMS / MIMvista	Radiation Treatment Planning	Body Composition Analysis	Data transmission and de-identification	1.3.6.1.4.1.14519.5.2.1.1706.8040.195179318244844491684480199468	HNSCC-doiJNLP-Lwi93B55.jnlp	The Cancer Imaging Archive	doi:10.7937/K9/TCIA.2017.umz8dv6s	http://doi.org/10.7937/K9/TCIA.2017.umz8dv6s	poorly diff.	IVA
HNSCC-01-0036	Image Acquisition	Discovery ST	GE MEDICAL SYSTEMS / MIMvista	Radiation Treatment Planning	Body Composition Analysis	Data transmission and de-identification	1.3.6.1.4.1.14519.5.2.1.1706.8040.271944224599731332836410430138	HNSCC-doiJNLP-Lwi93B55.jnlp	The Cancer Imaging Archive	doi:10.7937/K9/TCIA.2017.umz8dv6s	http://doi.org/10.7937/K9/TCIA.2017.umz8dv6s	poorly diff.	IVA
HNSCC-01-0037	Image Acquisition	Discovery STE	GE MEDICAL SYSTEMS	Radiation Treatment Planning	Body Composition Analysis	Data transmission and de-identification	1.3.6.1.4.1.14519.5.2.1.1706.8040.272704163912609582741155001593	HNSCC-doiJNLP-Lwi93B55.jnlp	The Cancer Imaging Archive	doi:10.7937/K9/TCIA.2017.umz8dv6s	http://doi.org/10.7937/K9/TCIA.2017.umz8dv6s	poorly diff.	IVA
HNSCC-01-0037	Image Acquisition	Discovery STE	GE MEDICAL SYSTEMS	Radiation Treatment Planning	Body Composition Analysis	Data transmission and de-identification	1.3.6.1.4.1.14519.5.2.1.1706.8040.295502591449178194267706996998	HNSCC-doiJNLP-Lwi93B55.jnlp	The Cancer Imaging Archive	doi:10.7937/K9/TCIA.2017.umz8dv6s	http://doi.org/10.7937/K9/TCIA.2017.umz8dv6s	poorly diff.	IVA
HNSCC-01-0037	Image Acquisition	Discovery STE	GE MEDICAL SYSTEMS	Radiation Treatment Planning	Body Composition Analysis	Data transmission and de-identification	1.3.6.1.4.1.14519.5.2.1.1706.8040.149026442822864277943127755825	HNSCC-doiJNLP-Lwi93B55.jnlp	The Cancer Imaging Archive	doi:10.7937/K9/TCIA.2017.umz8dv6s	http://doi.org/10.7937/K9/TCIA.2017.umz8dv6s	poorly diff.	IVA
HNSCC-01-0037	Image Acquisition	Discovery STE	GE MEDICAL SYSTEMS	Radiation Treatment Planning	Body Composition Analysis	Data transmission and de-identification	1.3.6.1.4.1.14519.5.2.1.1706.8040.179554875024726820975597856004	HNSCC-doiJNLP-Lwi93B55.jnlp	The Cancer Imaging Archive	doi:10.7937/K9/TCIA.2017.umz8dv6s	http://doi.org/10.7937/K9/TCIA.2017.umz8dv6s	poorly diff.	IVA
HNSCC-01-0037	Image Acquisition	Discovery STE	GE MEDICAL SYSTEMS	Radiation Treatment Planning	Body Composition Analysis	Data transmission and de-identification	1.3.6.1.4.1.14519.5.2.1.1706.8040.251637236188363948658001453620	HNSCC-doiJNLP-Lwi93B55.jnlp	The Cancer Imaging Archive	doi:10.7937/K9/TCIA.2017.umz8dv6s	http://doi.org/10.7937/K9/TCIA.2017.umz8dv6s	poorly diff.	IVA
HNSCC-01-0037	Image Acquisition	Discovery STE	GE MEDICAL SYSTEMS	Radiation Treatment Planning	Body Composition Analysis	Data transmission and de-identification	1.3.6.1.4.1.14519.5.2.1.1706.8040.260337510251817318762365541851	HNSCC-doiJNLP-Lwi93B55.jnlp	The Cancer Imaging Archive	doi:10.7937/K9/TCIA.2017.umz8dv6s	http://doi.org/10.7937/K9/TCIA.2017.umz8dv6s	poorly diff.	IVA
HNSCC-01-0037	Image Acquisition	Discovery STE	GE MEDICAL SYSTEMS	Radiation Treatment Planning	Body Composition Analysis	Data transmission and de-identification	1.3.6.1.4.1.14519.5.2.1.1706.8040.269551721376738704233335600829	HNSCC-doiJNLP-Lwi93B55.jnlp	The Cancer Imaging Archive	doi:10.7937/K9/TCIA.2017.umz8dv6s	http://doi.org/10.7937/K9/TCIA.2017.umz8dv6s	poorly diff.	IVA
HNSCC-01-0037	Image Acquisition	Discovery STE	GE MEDICAL SYSTEMS	Radiation Treatment Planning	Body Composition Analysis	Data transmission and de-identification	1.3.6.1.4.1.14519.5.2.1.1706.8040.220859294235462278855704971426	HNSCC-doiJNLP-Lwi93B55.jnlp	The Cancer Imaging Archive	doi:10.7937/K9/TCIA.2017.umz8dv6s	http://doi.org/10.7937/K9/TCIA.2017.umz8dv6s	poorly diff.	IVA
HNSCC-01-0037	Image Acquisition	Discovery STE	GE MEDICAL SYSTEMS	Radiation Treatment Planning	Body Composition Analysis	Data transmission and de-identification	1.3.6.1.4.1.14519.5.2.1.1706.8040.200181894130221266506087997531	HNSCC-doiJNLP-Lwi93B55.jnlp	The Cancer Imaging Archive	doi:10.7937/K9/TCIA.2017.umz8dv6s	http://doi.org/10.7937/K9/TCIA.2017.umz8dv6s	poorly diff.	IVA
HNSCC-01-0037	Image Acquisition	Discovery STE	GE MEDICAL SYSTEMS	Radiation Treatment Planning	Body Composition Analysis	Data transmission and de-identification	1.3.6.1.4.1.14519.5.2.1.1706.8040.202114549577951781673299596358	HNSCC-doiJNLP-Lwi93B55.jnlp	The Cancer Imaging Archive	doi:10.7937/K9/TCIA.2017.umz8dv6s	http://doi.org/10.7937/K9/TCIA.2017.umz8dv6s	poorly diff.	IVA
HNSCC-01-0037	Image Acquisition	Discovery STE	GE MEDICAL SYSTEMS	Radiation Treatment Planning	Body Composition Analysis	Data transmission and de-identification	1.3.6.1.4.1.14519.5.2.1.1706.8040.333119419442523195423785691544	HNSCC-doiJNLP-Lwi93B55.jnlp	The Cancer Imaging Archive	doi:10.7937/K9/TCIA.2017.umz8dv6s	http://doi.org/10.7937/K9/TCIA.2017.umz8dv6s	poorly diff.	IVA
HNSCC-01-0037	Image Acquisition	LightSpeed Plus	GE MEDICAL SYSTEMS	Radiation Treatment Planning	Body Composition Analysis	Data transmission and de-identification	1.3.6.1.4.1.14519.5.2.1.1706.8040.146745913448000607123887768608	HNSCC-doiJNLP-Lwi93B55.jnlp	The Cancer Imaging Archive	doi:10.7937/K9/TCIA.2017.umz8dv6s	http://doi.org/10.7937/K9/TCIA.2017.umz8dv6s	poorly diff.	IVA
HNSCC-01-0037	Image Acquisition	LightSpeed Plus	GE MEDICAL SYSTEMS	Radiation Treatment Planning	Body Composition Analysis	Data transmission and de-identification	1.3.6.1.4.1.14519.5.2.1.1706.8040.157309760723194556847049180873	HNSCC-doiJNLP-Lwi93B55.jnlp	The Cancer Imaging Archive	doi:10.7937/K9/TCIA.2017.umz8dv6s	http://doi.org/10.7937/K9/TCIA.2017.umz8dv6s	poorly diff.	IVA
HNSCC-01-0037	Image Acquisition	LightSpeed Plus	GE MEDICAL SYSTEMS	Radiation Treatment Planning	Body Composition Analysis	Data transmission and de-identification	1.3.6.1.4.1.14519.5.2.1.1706.8040.181707662534622226144029399983	HNSCC-doiJNLP-Lwi93B55.jnlp	The Cancer Imaging Archive	doi:10.7937/K9/TCIA.2017.umz8dv6s	http://doi.org/10.7937/K9/TCIA.2017.umz8dv6s	poorly diff.	IVA
HNSCC-01-0037	Image Acquisition	LightSpeed Plus	GE MEDICAL SYSTEMS	Radiation Treatment Planning	Body Composition Analysis	Data transmission and de-identification	1.3.6.1.4.1.14519.5.2.1.1706.8040.254713350847998856577582064788	HNSCC-doiJNLP-Lwi93B55.jnlp	The Cancer Imaging Archive	doi:10.7937/K9/TCIA.2017.umz8dv6s	http://doi.org/10.7937/K9/TCIA.2017.umz8dv6s	poorly diff.	IVA
HNSCC-01-0037	Image Acquisition	LightSpeed Plus	GE MEDICAL SYSTEMS	Radiation Treatment Planning	Body Composition Analysis	Data transmission and de-identification	1.3.6.1.4.1.14519.5.2.1.1706.8040.293870244128300387766959354098	HNSCC-doiJNLP-Lwi93B55.jnlp	The Cancer Imaging Archive	doi:10.7937/K9/TCIA.2017.umz8dv6s	http://doi.org/10.7937/K9/TCIA.2017.umz8dv6s	poorly diff.	IVA
HNSCC-01-0038	Image Acquisition	Discovery RX	GE MEDICAL SYSTEMS	Radiation Treatment Planning	Body Composition Analysis	Data transmission and de-identification	1.3.6.1.4.1.14519.5.2.1.1706.8040.176301243321591564781278961203	HNSCC-doiJNLP-Lwi93B55.jnlp	The Cancer Imaging Archive	doi:10.7937/K9/TCIA.2017.umz8dv6s	http://doi.org/10.7937/K9/TCIA.2017.umz8dv6s	poorly diff.	IVA
HNSCC-01-0038	Image Acquisition	Discovery RX	GE MEDICAL SYSTEMS	Radiation Treatment Planning	Body Composition Analysis	Data transmission and de-identification	1.3.6.1.4.1.14519.5.2.1.1706.8040.247390325597887333956077327368	HNSCC-doiJNLP-Lwi93B55.jnlp	The Cancer Imaging Archive	doi:10.7937/K9/TCIA.2017.umz8dv6s	http://doi.org/10.7937/K9/TCIA.2017.umz8dv6s	poorly diff.	IVA
HNSCC-01-0038	Image Acquisition	Discovery RX	GE MEDICAL SYSTEMS	Radiation Treatment Planning	Body Composition Analysis	Data transmission and de-identification	1.3.6.1.4.1.14519.5.2.1.1706.8040.259361461794338839713623707396	HNSCC-doiJNLP-Lwi93B55.jnlp	The Cancer Imaging Archive	doi:10.7937/K9/TCIA.2017.umz8dv6s	http://doi.org/10.7937/K9/TCIA.2017.umz8dv6s	poorly diff.	IVA
HNSCC-01-0038	Image Acquisition	Discovery RX	GE MEDICAL SYSTEMS	Radiation Treatment Planning	Body Composition Analysis	Data transmission and de-identification	1.3.6.1.4.1.14519.5.2.1.1706.8040.446076145209767522061324481404	HNSCC-doiJNLP-Lwi93B55.jnlp	The Cancer Imaging Archive	doi:10.7937/K9/TCIA.2017.umz8dv6s	http://doi.org/10.7937/K9/TCIA.2017.umz8dv6s	poorly diff.	IVA
HNSCC-01-0038	Image Acquisition	Discovery RX	GE MEDICAL SYSTEMS	Radiation Treatment Planning	Body Composition Analysis	Data transmission and de-identification	1.3.6.1.4.1.14519.5.2.1.1706.8040.452630491516856577743947768241	HNSCC-doiJNLP-Lwi93B55.jnlp	The Cancer Imaging Archive	doi:10.7937/K9/TCIA.2017.umz8dv6s	http://doi.org/10.7937/K9/TCIA.2017.umz8dv6s	poorly diff.	IVA
HNSCC-01-0038	Image Acquisition	Pinnacle3	ADAC	Radiation Treatment Planning	Body Composition Analysis	Data transmission and de-identification	1.3.6.1.4.1.14519.5.2.1.1706.8040.112326273396194284216692237409	HNSCC-doiJNLP-Lwi93B55.jnlp	The Cancer Imaging Archive	doi:10.7937/K9/TCIA.2017.umz8dv6s	http://doi.org/10.7937/K9/TCIA.2017.umz8dv6s	poorly diff.	IVA
HNSCC-01-0038	Image Acquisition	Pinnacle3	ADAC	Radiation Treatment Planning	Body Composition Analysis	Data transmission and de-identification	1.3.6.1.4.1.14519.5.2.1.1706.8040.210813181962245900202034748557	HNSCC-doiJNLP-Lwi93B55.jnlp	The Cancer Imaging Archive	doi:10.7937/K9/TCIA.2017.umz8dv6s	http://doi.org/10.7937/K9/TCIA.2017.umz8dv6s	poorly diff.	IVA
HNSCC-01-0038	Image Acquisition	Pinnacle3	ADAC	Radiation Treatment Planning	Body Composition Analysis	Data transmission and de-identification	1.3.6.1.4.1.14519.5.2.1.1706.8040.314504392237044614278441265697	HNSCC-doiJNLP-Lwi93B55.jnlp	The Cancer Imaging Archive	doi:10.7937/K9/TCIA.2017.umz8dv6s	http://doi.org/10.7937/K9/TCIA.2017.umz8dv6s	poorly diff.	IVA
HNSCC-01-0038	Image Acquisition	Mx8000 IDT 16	Philips	Radiation Treatment Planning	Body Composition Analysis	Data transmission and de-identification	1.3.6.1.4.1.14519.5.2.1.1706.8040.637306434076839313214599442367	HNSCC-doiJNLP-Lwi93B55.jnlp	The Cancer Imaging Archive	doi:10.7937/K9/TCIA.2017.umz8dv6s	http://doi.org/10.7937/K9/TCIA.2017.umz8dv6s	poorly diff.	IVA
HNSCC-01-0038	Image Acquisition	Discovery RX	GE MEDICAL SYSTEMS	Radiation Treatment Planning	Body Composition Analysis	Data transmission and de-identification	1.3.6.1.4.1.14519.5.2.1.1706.8040.140717424325702819401977327933	HNSCC-doiJNLP-Lwi93B55.jnlp	The Cancer Imaging Archive	doi:10.7937/K9/TCIA.2017.umz8dv6s	http://doi.org/10.7937/K9/TCIA.2017.umz8dv6s	poorly diff.	IVA
HNSCC-01-0038	Image Acquisition	Discovery RX	GE MEDICAL SYSTEMS	Radiation Treatment Planning	Body Composition Analysis	Data transmission and de-identification	1.3.6.1.4.1.14519.5.2.1.1706.8040.176154553455768315509665637318	HNSCC-doiJNLP-Lwi93B55.jnlp	The Cancer Imaging Archive	doi:10.7937/K9/TCIA.2017.umz8dv6s	http://doi.org/10.7937/K9/TCIA.2017.umz8dv6s	poorly diff.	IVA
HNSCC-01-0038	Image Acquisition	Discovery RX	GE MEDICAL SYSTEMS	Radiation Treatment Planning	Body Composition Analysis	Data transmission and de-identification	1.3.6.1.4.1.14519.5.2.1.1706.8040.225999577261907946976416559105	HNSCC-doiJNLP-Lwi93B55.jnlp	The Cancer Imaging Archive	doi:10.7937/K9/TCIA.2017.umz8dv6s	http://doi.org/10.7937/K9/TCIA.2017.umz8dv6s	poorly diff.	IVA
HNSCC-01-0038	Image Acquisition	Discovery RX	GE MEDICAL SYSTEMS	Radiation Treatment Planning	Body Composition Analysis	Data transmission and de-identification	1.3.6.1.4.1.14519.5.2.1.1706.8040.232203460672661477764008851303	HNSCC-doiJNLP-Lwi93B55.jnlp	The Cancer Imaging Archive	doi:10.7937/K9/TCIA.2017.umz8dv6s	http://doi.org/10.7937/K9/TCIA.2017.umz8dv6s	poorly diff.	IVA
HNSCC-01-0038	Image Acquisition	Discovery RX	GE MEDICAL SYSTEMS	Radiation Treatment Planning	Body Composition Analysis	Data transmission and de-identification	1.3.6.1.4.1.14519.5.2.1.1706.8040.237815707479791307741526562388	HNSCC-doiJNLP-Lwi93B55.jnlp	The Cancer Imaging Archive	doi:10.7937/K9/TCIA.2017.umz8dv6s	http://doi.org/10.7937/K9/TCIA.2017.umz8dv6s	poorly diff.	IVA
HNSCC-01-0039	Image Acquisition	Discovery STE	GE MEDICAL SYSTEMS	Radiation Treatment Planning	Body Composition Analysis	Data transmission and de-identification	1.3.6.1.4.1.14519.5.2.1.1706.8040.203139636585236229238341660859	HNSCC-doiJNLP-Lwi93B55.jnlp	The Cancer Imaging Archive	doi:10.7937/K9/TCIA.2017.umz8dv6s	http://doi.org/10.7937/K9/TCIA.2017.umz8dv6s	well diff.	III
HNSCC-01-0039	Image Acquisition	Discovery STE	GE MEDICAL SYSTEMS	Radiation Treatment Planning	Body Composition Analysis	Data transmission and de-identification	1.3.6.1.4.1.14519.5.2.1.1706.8040.307851515994064687130128905786	HNSCC-doiJNLP-Lwi93B55.jnlp	The Cancer Imaging Archive	doi:10.7937/K9/TCIA.2017.umz8dv6s	http://doi.org/10.7937/K9/TCIA.2017.umz8dv6s	well diff.	III
HNSCC-01-0039	Image Acquisition	Discovery STE	GE MEDICAL SYSTEMS	Radiation Treatment Planning	Body Composition Analysis	Data transmission and de-identification	1.3.6.1.4.1.14519.5.2.1.1706.8040.100873429821647460991684903638	HNSCC-doiJNLP-Lwi93B55.jnlp	The Cancer Imaging Archive	doi:10.7937/K9/TCIA.2017.umz8dv6s	http://doi.org/10.7937/K9/TCIA.2017.umz8dv6s	well diff.	III
HNSCC-01-0039	Image Acquisition	Discovery STE	GE MEDICAL SYSTEMS	Radiation Treatment Planning	Body Composition Analysis	Data transmission and de-identification	1.3.6.1.4.1.14519.5.2.1.1706.8040.196142988282611078324685762651	HNSCC-doiJNLP-Lwi93B55.jnlp	The Cancer Imaging Archive	doi:10.7937/K9/TCIA.2017.umz8dv6s	http://doi.org/10.7937/K9/TCIA.2017.umz8dv6s	well diff.	III
HNSCC-01-0039	Image Acquisition	Discovery STE	GE MEDICAL SYSTEMS	Radiation Treatment Planning	Body Composition Analysis	Data transmission and de-identification	1.3.6.1.4.1.14519.5.2.1.1706.8040.287905836491532856862944262121	HNSCC-doiJNLP-Lwi93B55.jnlp	The Cancer Imaging Archive	doi:10.7937/K9/TCIA.2017.umz8dv6s	http://doi.org/10.7937/K9/TCIA.2017.umz8dv6s	well diff.	III
HNSCC-01-0039	Image Acquisition	Discovery STE	GE MEDICAL SYSTEMS	Radiation Treatment Planning	Body Composition Analysis	Data transmission and de-identification	1.3.6.1.4.1.14519.5.2.1.1706.8040.320668327231190455225228530655	HNSCC-doiJNLP-Lwi93B55.jnlp	The Cancer Imaging Archive	doi:10.7937/K9/TCIA.2017.umz8dv6s	http://doi.org/10.7937/K9/TCIA.2017.umz8dv6s	well diff.	III
HNSCC-01-0039	Image Acquisition	Discovery STE	GE MEDICAL SYSTEMS	Radiation Treatment Planning	Body Composition Analysis	Data transmission and de-identification	1.3.6.1.4.1.14519.5.2.1.1706.8040.388196612168744067092600811271	HNSCC-doiJNLP-Lwi93B55.jnlp	The Cancer Imaging Archive	doi:10.7937/K9/TCIA.2017.umz8dv6s	http://doi.org/10.7937/K9/TCIA.2017.umz8dv6s	well diff.	III
HNSCC-01-0039	Image Acquisition	Pinnacle3	ADAC	Radiation Treatment Planning	Body Composition Analysis	Data transmission and de-identification	1.3.6.1.4.1.14519.5.2.1.1706.8040.103278878012287681582437839598	HNSCC-doiJNLP-Lwi93B55.jnlp	The Cancer Imaging Archive	doi:10.7937/K9/TCIA.2017.umz8dv6s	http://doi.org/10.7937/K9/TCIA.2017.umz8dv6s	well diff.	III
HNSCC-01-0039	Image Acquisition	Pinnacle3	ADAC	Radiation Treatment Planning	Body Composition Analysis	Data transmission and de-identification	1.3.6.1.4.1.14519.5.2.1.1706.8040.112715330907264240874788853991	HNSCC-doiJNLP-Lwi93B55.jnlp	The Cancer Imaging Archive	doi:10.7937/K9/TCIA.2017.umz8dv6s	http://doi.org/10.7937/K9/TCIA.2017.umz8dv6s	well diff.	III
HNSCC-01-0039	Image Acquisition	Pinnacle3	ADAC	Radiation Treatment Planning	Body Composition Analysis	Data transmission and de-identification	1.3.6.1.4.1.14519.5.2.1.1706.8040.185281183787567272100747683526	HNSCC-doiJNLP-Lwi93B55.jnlp	The Cancer Imaging Archive	doi:10.7937/K9/TCIA.2017.umz8dv6s	http://doi.org/10.7937/K9/TCIA.2017.umz8dv6s	well diff.	III
HNSCC-01-0039	Image Acquisition	PQ5000	Philips Medical Systems	Radiation Treatment Planning	Body Composition Analysis	Data transmission and de-identification	1.3.6.1.4.1.14519.5.2.1.1706.8040.771973432419292477664936606010	HNSCC-doiJNLP-Lwi93B55.jnlp	The Cancer Imaging Archive	doi:10.7937/K9/TCIA.2017.umz8dv6s	http://doi.org/10.7937/K9/TCIA.2017.umz8dv6s	well diff.	III
HNSCC-01-0039	Image Acquisition	Discovery STE	GE MEDICAL SYSTEMS	Radiation Treatment Planning	Body Composition Analysis	Data transmission and de-identification	1.3.6.1.4.1.14519.5.2.1.1706.8040.150059839168272749332483701970	HNSCC-doiJNLP-Lwi93B55.jnlp	The Cancer Imaging Archive	doi:10.7937/K9/TCIA.2017.umz8dv6s	http://doi.org/10.7937/K9/TCIA.2017.umz8dv6s	well diff.	III
HNSCC-01-0039	Image Acquisition	Discovery STE	GE MEDICAL SYSTEMS	Radiation Treatment Planning	Body Composition Analysis	Data transmission and de-identification	1.3.6.1.4.1.14519.5.2.1.1706.8040.269914864454870807787347603493	HNSCC-doiJNLP-Lwi93B55.jnlp	The Cancer Imaging Archive	doi:10.7937/K9/TCIA.2017.umz8dv6s	http://doi.org/10.7937/K9/TCIA.2017.umz8dv6s	well diff.	III
HNSCC-01-0039	Image Acquisition	Discovery STE	GE MEDICAL SYSTEMS	Radiation Treatment Planning	Body Composition Analysis	Data transmission and de-identification	1.3.6.1.4.1.14519.5.2.1.1706.8040.120523912182118300202428257457	HNSCC-doiJNLP-Lwi93B55.jnlp	The Cancer Imaging Archive	doi:10.7937/K9/TCIA.2017.umz8dv6s	http://doi.org/10.7937/K9/TCIA.2017.umz8dv6s	well diff.	III
HNSCC-01-0039	Image Acquisition	Discovery STE	GE MEDICAL SYSTEMS	Radiation Treatment Planning	Body Composition Analysis	Data transmission and de-identification	1.3.6.1.4.1.14519.5.2.1.1706.8040.240470903160357521901324897901	HNSCC-doiJNLP-Lwi93B55.jnlp	The Cancer Imaging Archive	doi:10.7937/K9/TCIA.2017.umz8dv6s	http://doi.org/10.7937/K9/TCIA.2017.umz8dv6s	well diff.	III
HNSCC-01-0039	Image Acquisition	Discovery STE	GE MEDICAL SYSTEMS	Radiation Treatment Planning	Body Composition Analysis	Data transmission and de-identification	1.3.6.1.4.1.14519.5.2.1.1706.8040.285989571026870752908796379577	HNSCC-doiJNLP-Lwi93B55.jnlp	The Cancer Imaging Archive	doi:10.7937/K9/TCIA.2017.umz8dv6s	http://doi.org/10.7937/K9/TCIA.2017.umz8dv6s	well diff.	III
HNSCC-01-0039	Image Acquisition	Discovery STE	GE MEDICAL SYSTEMS	Radiation Treatment Planning	Body Composition Analysis	Data transmission and de-identification	1.3.6.1.4.1.14519.5.2.1.1706.8040.320738385755794376692231137375	HNSCC-doiJNLP-Lwi93B55.jnlp	The Cancer Imaging Archive	doi:10.7937/K9/TCIA.2017.umz8dv6s	http://doi.org/10.7937/K9/TCIA.2017.umz8dv6s	well diff.	III
HNSCC-01-0039	Image Acquisition	Discovery STE	GE MEDICAL SYSTEMS	Radiation Treatment Planning	Body Composition Analysis	Data transmission and de-identification	1.3.6.1.4.1.14519.5.2.1.1706.8040.591127771447740128657239509937	HNSCC-doiJNLP-Lwi93B55.jnlp	The Cancer Imaging Archive	doi:10.7937/K9/TCIA.2017.umz8dv6s	http://doi.org/10.7937/K9/TCIA.2017.umz8dv6s	well diff.	III
HNSCC-01-0040	Image Acquisition	Discovery HR	GE MEDICAL SYSTEMS	Radiation Treatment Planning	Body Composition Analysis	Data transmission and de-identification	1.3.6.1.4.1.14519.5.2.1.1706.8040.172431954749455449558928743746	HNSCC-doiJNLP-Lwi93B55.jnlp	The Cancer Imaging Archive	doi:10.7937/K9/TCIA.2017.umz8dv6s	http://doi.org/10.7937/K9/TCIA.2017.umz8dv6s	poorly diff.	III
HNSCC-01-0040	Image Acquisition	NULL	GE MEDICAL SYSTEMS	Radiation Treatment Planning	Body Composition Analysis	Data transmission and de-identification	1.3.6.1.4.1.14519.5.2.1.1706.8040.194230817189719423625838656241	HNSCC-doiJNLP-Lwi93B55.jnlp	The Cancer Imaging Archive	doi:10.7937/K9/TCIA.2017.umz8dv6s	http://doi.org/10.7937/K9/TCIA.2017.umz8dv6s	poorly diff.	III
HNSCC-01-0040	Image Acquisition	NULL	GE MEDICAL SYSTEMS	Radiation Treatment Planning	Body Composition Analysis	Data transmission and de-identification	1.3.6.1.4.1.14519.5.2.1.1706.8040.209224494960879184078881289170	HNSCC-doiJNLP-Lwi93B55.jnlp	The Cancer Imaging Archive	doi:10.7937/K9/TCIA.2017.umz8dv6s	http://doi.org/10.7937/K9/TCIA.2017.umz8dv6s	poorly diff.	III
HNSCC-01-0040	Image Acquisition	Discovery HR	GE MEDICAL SYSTEMS	Radiation Treatment Planning	Body Composition Analysis	Data transmission and de-identification	1.3.6.1.4.1.14519.5.2.1.1706.8040.233406477870319770806116263799	HNSCC-doiJNLP-Lwi93B55.jnlp	The Cancer Imaging Archive	doi:10.7937/K9/TCIA.2017.umz8dv6s	http://doi.org/10.7937/K9/TCIA.2017.umz8dv6s	poorly diff.	III
HNSCC-01-0040	Image Acquisition	Discovery HR	GE MEDICAL SYSTEMS	Radiation Treatment Planning	Body Composition Analysis	Data transmission and de-identification	1.3.6.1.4.1.14519.5.2.1.1706.8040.235318708653571770694281758967	HNSCC-doiJNLP-Lwi93B55.jnlp	The Cancer Imaging Archive	doi:10.7937/K9/TCIA.2017.umz8dv6s	http://doi.org/10.7937/K9/TCIA.2017.umz8dv6s	poorly diff.	III
HNSCC-01-0040	Image Acquisition	Discovery HR	GE MEDICAL SYSTEMS	Radiation Treatment Planning	Body Composition Analysis	Data transmission and de-identification	1.3.6.1.4.1.14519.5.2.1.1706.8040.262517670960544837480353965163	HNSCC-doiJNLP-Lwi93B55.jnlp	The Cancer Imaging Archive	doi:10.7937/K9/TCIA.2017.umz8dv6s	http://doi.org/10.7937/K9/TCIA.2017.umz8dv6s	poorly diff.	III
HNSCC-01-0040	Image Acquisition	Discovery HR	GE MEDICAL SYSTEMS	Radiation Treatment Planning	Body Composition Analysis	Data transmission and de-identification	1.3.6.1.4.1.14519.5.2.1.1706.8040.305544445015806319550661483021	HNSCC-doiJNLP-Lwi93B55.jnlp	The Cancer Imaging Archive	doi:10.7937/K9/TCIA.2017.umz8dv6s	http://doi.org/10.7937/K9/TCIA.2017.umz8dv6s	poorly diff.	III
HNSCC-01-0040	Image Acquisition	Discovery HR	GE MEDICAL SYSTEMS	Radiation Treatment Planning	Body Composition Analysis	Data transmission and de-identification	1.3.6.1.4.1.14519.5.2.1.1706.8040.317660329216109919839988289439	HNSCC-doiJNLP-Lwi93B55.jnlp	The Cancer Imaging Archive	doi:10.7937/K9/TCIA.2017.umz8dv6s	http://doi.org/10.7937/K9/TCIA.2017.umz8dv6s	poorly diff.	III
HNSCC-01-0040	Image Acquisition	NULL	GE MEDICAL SYSTEMS	Radiation Treatment Planning	Body Composition Analysis	Data transmission and de-identification	1.3.6.1.4.1.14519.5.2.1.1706.8040.328503317231343677950834394358	HNSCC-doiJNLP-Lwi93B55.jnlp	The Cancer Imaging Archive	doi:10.7937/K9/TCIA.2017.umz8dv6s	http://doi.org/10.7937/K9/TCIA.2017.umz8dv6s	poorly diff.	III
HNSCC-01-0040	Image Acquisition	NULL	GE MEDICAL SYSTEMS	Radiation Treatment Planning	Body Composition Analysis	Data transmission and de-identification	1.3.6.1.4.1.14519.5.2.1.1706.8040.333047984007043606141505356623	HNSCC-doiJNLP-Lwi93B55.jnlp	The Cancer Imaging Archive	doi:10.7937/K9/TCIA.2017.umz8dv6s	http://doi.org/10.7937/K9/TCIA.2017.umz8dv6s	poorly diff.	III
HNSCC-01-0040	Image Acquisition	Pinnacle3	ADAC	Radiation Treatment Planning	Body Composition Analysis	Data transmission and de-identification	1.3.6.1.4.1.14519.5.2.1.1706.8040.102391542264369683870275999620	HNSCC-doiJNLP-Lwi93B55.jnlp	The Cancer Imaging Archive	doi:10.7937/K9/TCIA.2017.umz8dv6s	http://doi.org/10.7937/K9/TCIA.2017.umz8dv6s	poorly diff.	III
HNSCC-01-0040	Image Acquisition	Pinnacle3	ADAC	Radiation Treatment Planning	Body Composition Analysis	Data transmission and de-identification	1.3.6.1.4.1.14519.5.2.1.1706.8040.285067088258910728961024275667	HNSCC-doiJNLP-Lwi93B55.jnlp	The Cancer Imaging Archive	doi:10.7937/K9/TCIA.2017.umz8dv6s	http://doi.org/10.7937/K9/TCIA.2017.umz8dv6s	poorly diff.	III
HNSCC-01-0040	Image Acquisition	Pinnacle3	ADAC	Radiation Treatment Planning	Body Composition Analysis	Data transmission and de-identification	1.3.6.1.4.1.14519.5.2.1.1706.8040.286060485106468714828950206090	HNSCC-doiJNLP-Lwi93B55.jnlp	The Cancer Imaging Archive	doi:10.7937/K9/TCIA.2017.umz8dv6s	http://doi.org/10.7937/K9/TCIA.2017.umz8dv6s	poorly diff.	III
HNSCC-01-0040	Image Acquisition	PQ5000	Philips Medical Systems	Radiation Treatment Planning	Body Composition Analysis	Data transmission and de-identification	1.3.6.1.4.1.14519.5.2.1.1706.8040.265063195103308906131396911321	HNSCC-doiJNLP-Lwi93B55.jnlp	The Cancer Imaging Archive	doi:10.7937/K9/TCIA.2017.umz8dv6s	http://doi.org/10.7937/K9/TCIA.2017.umz8dv6s	poorly diff.	III
HNSCC-01-0040	Image Acquisition	Discovery STE	GE MEDICAL SYSTEMS	Radiation Treatment Planning	Body Composition Analysis	Data transmission and de-identification	1.3.6.1.4.1.14519.5.2.1.1706.8040.201029895304775517448049286462	HNSCC-doiJNLP-Lwi93B55.jnlp	The Cancer Imaging Archive	doi:10.7937/K9/TCIA.2017.umz8dv6s	http://doi.org/10.7937/K9/TCIA.2017.umz8dv6s	poorly diff.	III
HNSCC-01-0040	Image Acquisition	Discovery STE	GE MEDICAL SYSTEMS	Radiation Treatment Planning	Body Composition Analysis	Data transmission and de-identification	1.3.6.1.4.1.14519.5.2.1.1706.8040.863032997908532035730031541734	HNSCC-doiJNLP-Lwi93B55.jnlp	The Cancer Imaging Archive	doi:10.7937/K9/TCIA.2017.umz8dv6s	http://doi.org/10.7937/K9/TCIA.2017.umz8dv6s	poorly diff.	III
HNSCC-01-0040	Image Acquisition	Discovery STE	GE MEDICAL SYSTEMS	Radiation Treatment Planning	Body Composition Analysis	Data transmission and de-identification	1.3.6.1.4.1.14519.5.2.1.1706.8040.171743599244041486877548617324	HNSCC-doiJNLP-Lwi93B55.jnlp	The Cancer Imaging Archive	doi:10.7937/K9/TCIA.2017.umz8dv6s	http://doi.org/10.7937/K9/TCIA.2017.umz8dv6s	poorly diff.	III
HNSCC-01-0040	Image Acquisition	Discovery STE	GE MEDICAL SYSTEMS	Radiation Treatment Planning	Body Composition Analysis	Data transmission and de-identification	1.3.6.1.4.1.14519.5.2.1.1706.8040.212427023918039972344906426822	HNSCC-doiJNLP-Lwi93B55.jnlp	The Cancer Imaging Archive	doi:10.7937/K9/TCIA.2017.umz8dv6s	http://doi.org/10.7937/K9/TCIA.2017.umz8dv6s	poorly diff.	III
HNSCC-01-0040	Image Acquisition	Discovery STE	GE MEDICAL SYSTEMS	Radiation Treatment Planning	Body Composition Analysis	Data transmission and de-identification	1.3.6.1.4.1.14519.5.2.1.1706.8040.223278081869835546643773636905	HNSCC-doiJNLP-Lwi93B55.jnlp	The Cancer Imaging Archive	doi:10.7937/K9/TCIA.2017.umz8dv6s	http://doi.org/10.7937/K9/TCIA.2017.umz8dv6s	poorly diff.	III
HNSCC-01-0040	Image Acquisition	Discovery STE	GE MEDICAL SYSTEMS	Radiation Treatment Planning	Body Composition Analysis	Data transmission and de-identification	1.3.6.1.4.1.14519.5.2.1.1706.8040.265324518728383059778134442319	HNSCC-doiJNLP-Lwi93B55.jnlp	The Cancer Imaging Archive	doi:10.7937/K9/TCIA.2017.umz8dv6s	http://doi.org/10.7937/K9/TCIA.2017.umz8dv6s	poorly diff.	III
HNSCC-01-0040	Image Acquisition	Discovery STE	GE MEDICAL SYSTEMS	Radiation Treatment Planning	Body Composition Analysis	Data transmission and de-identification	1.3.6.1.4.1.14519.5.2.1.1706.8040.405471229820504653153983769698	HNSCC-doiJNLP-Lwi93B55.jnlp	The Cancer Imaging Archive	doi:10.7937/K9/TCIA.2017.umz8dv6s	http://doi.org/10.7937/K9/TCIA.2017.umz8dv6s	poorly diff.	III
HNSCC-01-0041	Image Acquisition	Pinnacle3	ADAC	Radiation Treatment Planning	Body Composition Analysis	Data transmission and de-identification	1.3.6.1.4.1.14519.5.2.1.1706.8040.108570157707241811442339297745	HNSCC-doiJNLP-Lwi93B55.jnlp	The Cancer Imaging Archive	doi:10.7937/K9/TCIA.2017.umz8dv6s	http://doi.org/10.7937/K9/TCIA.2017.umz8dv6s	moderately diff.	III
HNSCC-01-0041	Image Acquisition	Pinnacle3	ADAC	Radiation Treatment Planning	Body Composition Analysis	Data transmission and de-identification	1.3.6.1.4.1.14519.5.2.1.1706.8040.169736746864533946013916179008	HNSCC-doiJNLP-Lwi93B55.jnlp	The Cancer Imaging Archive	doi:10.7937/K9/TCIA.2017.umz8dv6s	http://doi.org/10.7937/K9/TCIA.2017.umz8dv6s	moderately diff.	III
HNSCC-01-0041	Image Acquisition	Pinnacle3	ADAC	Radiation Treatment Planning	Body Composition Analysis	Data transmission and de-identification	1.3.6.1.4.1.14519.5.2.1.1706.8040.316668053289846974756564487691	HNSCC-doiJNLP-Lwi93B55.jnlp	The Cancer Imaging Archive	doi:10.7937/K9/TCIA.2017.umz8dv6s	http://doi.org/10.7937/K9/TCIA.2017.umz8dv6s	moderately diff.	III
HNSCC-01-0041	Image Acquisition	PQ5000	Philips Medical Systems	Radiation Treatment Planning	Body Composition Analysis	Data transmission and de-identification	1.3.6.1.4.1.14519.5.2.1.1706.8040.307035374578821547493289849867	HNSCC-doiJNLP-Lwi93B55.jnlp	The Cancer Imaging Archive	doi:10.7937/K9/TCIA.2017.umz8dv6s	http://doi.org/10.7937/K9/TCIA.2017.umz8dv6s	moderately diff.	III
HNSCC-01-0041	Image Acquisition	Discovery HR	GE MEDICAL SYSTEMS	Radiation Treatment Planning	Body Composition Analysis	Data transmission and de-identification	1.3.6.1.4.1.14519.5.2.1.1706.8040.155973925629942284345997645708	HNSCC-doiJNLP-Lwi93B55.jnlp	The Cancer Imaging Archive	doi:10.7937/K9/TCIA.2017.umz8dv6s	http://doi.org/10.7937/K9/TCIA.2017.umz8dv6s	moderately diff.	III
HNSCC-01-0041	Image Acquisition	NULL	GE MEDICAL SYSTEMS	Radiation Treatment Planning	Body Composition Analysis	Data transmission and de-identification	1.3.6.1.4.1.14519.5.2.1.1706.8040.168026318879213607713543374399	HNSCC-doiJNLP-Lwi93B55.jnlp	The Cancer Imaging Archive	doi:10.7937/K9/TCIA.2017.umz8dv6s	http://doi.org/10.7937/K9/TCIA.2017.umz8dv6s	moderately diff.	III
HNSCC-01-0041	Image Acquisition	Discovery HR	GE MEDICAL SYSTEMS	Radiation Treatment Planning	Body Composition Analysis	Data transmission and de-identification	1.3.6.1.4.1.14519.5.2.1.1706.8040.171931297031759688354845873529	HNSCC-doiJNLP-Lwi93B55.jnlp	The Cancer Imaging Archive	doi:10.7937/K9/TCIA.2017.umz8dv6s	http://doi.org/10.7937/K9/TCIA.2017.umz8dv6s	moderately diff.	III
HNSCC-01-0041	Image Acquisition	Discovery HR	GE MEDICAL SYSTEMS	Radiation Treatment Planning	Body Composition Analysis	Data transmission and de-identification	1.3.6.1.4.1.14519.5.2.1.1706.8040.216191454276418848137618050441	HNSCC-doiJNLP-Lwi93B55.jnlp	The Cancer Imaging Archive	doi:10.7937/K9/TCIA.2017.umz8dv6s	http://doi.org/10.7937/K9/TCIA.2017.umz8dv6s	moderately diff.	III
HNSCC-01-0041	Image Acquisition	Discovery HR	GE MEDICAL SYSTEMS	Radiation Treatment Planning	Body Composition Analysis	Data transmission and de-identification	1.3.6.1.4.1.14519.5.2.1.1706.8040.235092244234628418543663482735	HNSCC-doiJNLP-Lwi93B55.jnlp	The Cancer Imaging Archive	doi:10.7937/K9/TCIA.2017.umz8dv6s	http://doi.org/10.7937/K9/TCIA.2017.umz8dv6s	moderately diff.	III
HNSCC-01-0041	Image Acquisition	NULL	GE MEDICAL SYSTEMS	Radiation Treatment Planning	Body Composition Analysis	Data transmission and de-identification	1.3.6.1.4.1.14519.5.2.1.1706.8040.292082969861107507611102546100	HNSCC-doiJNLP-Lwi93B55.jnlp	The Cancer Imaging Archive	doi:10.7937/K9/TCIA.2017.umz8dv6s	http://doi.org/10.7937/K9/TCIA.2017.umz8dv6s	moderately diff.	III
HNSCC-01-0041	Image Acquisition	Discovery HR	GE MEDICAL SYSTEMS	Radiation Treatment Planning	Body Composition Analysis	Data transmission and de-identification	1.3.6.1.4.1.14519.5.2.1.1706.8040.293509614793216262483501076798	HNSCC-doiJNLP-Lwi93B55.jnlp	The Cancer Imaging Archive	doi:10.7937/K9/TCIA.2017.umz8dv6s	http://doi.org/10.7937/K9/TCIA.2017.umz8dv6s	moderately diff.	III
HNSCC-01-0041	Image Acquisition	NULL	GE MEDICAL SYSTEMS	Radiation Treatment Planning	Body Composition Analysis	Data transmission and de-identification	1.3.6.1.4.1.14519.5.2.1.1706.8040.415871810975769542193264202815	HNSCC-doiJNLP-Lwi93B55.jnlp	The Cancer Imaging Archive	doi:10.7937/K9/TCIA.2017.umz8dv6s	http://doi.org/10.7937/K9/TCIA.2017.umz8dv6s	moderately diff.	III
HNSCC-01-0041	Image Acquisition	NULL	GE MEDICAL SYSTEMS	Radiation Treatment Planning	Body Composition Analysis	Data transmission and de-identification	1.3.6.1.4.1.14519.5.2.1.1706.8040.596233812456163306012087045012	HNSCC-doiJNLP-Lwi93B55.jnlp	The Cancer Imaging Archive	doi:10.7937/K9/TCIA.2017.umz8dv6s	http://doi.org/10.7937/K9/TCIA.2017.umz8dv6s	moderately diff.	III
HNSCC-01-0041	Image Acquisition	Discovery STE	GE MEDICAL SYSTEMS	Radiation Treatment Planning	Body Composition Analysis	Data transmission and de-identification	1.3.6.1.4.1.14519.5.2.1.1706.8040.252236454348734969720415891860	HNSCC-doiJNLP-Lwi93B55.jnlp	The Cancer Imaging Archive	doi:10.7937/K9/TCIA.2017.umz8dv6s	http://doi.org/10.7937/K9/TCIA.2017.umz8dv6s	moderately diff.	III
HNSCC-01-0041	Image Acquisition	Discovery STE	GE MEDICAL SYSTEMS	Radiation Treatment Planning	Body Composition Analysis	Data transmission and de-identification	1.3.6.1.4.1.14519.5.2.1.1706.8040.292853638930184711931469908112	HNSCC-doiJNLP-Lwi93B55.jnlp	The Cancer Imaging Archive	doi:10.7937/K9/TCIA.2017.umz8dv6s	http://doi.org/10.7937/K9/TCIA.2017.umz8dv6s	moderately diff.	III
HNSCC-01-0041	Image Acquisition	Discovery STE	GE MEDICAL SYSTEMS	Radiation Treatment Planning	Body Composition Analysis	Data transmission and de-identification	1.3.6.1.4.1.14519.5.2.1.1706.8040.190176671672714864214325851710	HNSCC-doiJNLP-Lwi93B55.jnlp	The Cancer Imaging Archive	doi:10.7937/K9/TCIA.2017.umz8dv6s	http://doi.org/10.7937/K9/TCIA.2017.umz8dv6s	moderately diff.	III
HNSCC-01-0041	Image Acquisition	Discovery STE	GE MEDICAL SYSTEMS	Radiation Treatment Planning	Body Composition Analysis	Data transmission and de-identification	1.3.6.1.4.1.14519.5.2.1.1706.8040.202103026995432336290133593706	HNSCC-doiJNLP-Lwi93B55.jnlp	The Cancer Imaging Archive	doi:10.7937/K9/TCIA.2017.umz8dv6s	http://doi.org/10.7937/K9/TCIA.2017.umz8dv6s	moderately diff.	III
HNSCC-01-0041	Image Acquisition	Discovery STE	GE MEDICAL SYSTEMS	Radiation Treatment Planning	Body Composition Analysis	Data transmission and de-identification	1.3.6.1.4.1.14519.5.2.1.1706.8040.226871445640453189277686233944	HNSCC-doiJNLP-Lwi93B55.jnlp	The Cancer Imaging Archive	doi:10.7937/K9/TCIA.2017.umz8dv6s	http://doi.org/10.7937/K9/TCIA.2017.umz8dv6s	moderately diff.	III
HNSCC-01-0041	Image Acquisition	Discovery STE	GE MEDICAL SYSTEMS	Radiation Treatment Planning	Body Composition Analysis	Data transmission and de-identification	1.3.6.1.4.1.14519.5.2.1.1706.8040.254075906829736471257180292456	HNSCC-doiJNLP-Lwi93B55.jnlp	The Cancer Imaging Archive	doi:10.7937/K9/TCIA.2017.umz8dv6s	http://doi.org/10.7937/K9/TCIA.2017.umz8dv6s	moderately diff.	III
HNSCC-01-0041	Image Acquisition	Discovery STE	GE MEDICAL SYSTEMS	Radiation Treatment Planning	Body Composition Analysis	Data transmission and de-identification	1.3.6.1.4.1.14519.5.2.1.1706.8040.489553869938949095008651874483	HNSCC-doiJNLP-Lwi93B55.jnlp	The Cancer Imaging Archive	doi:10.7937/K9/TCIA.2017.umz8dv6s	http://doi.org/10.7937/K9/TCIA.2017.umz8dv6s	moderately diff.	III
HNSCC-01-0042	Image Acquisition	Discovery STE	GE MEDICAL SYSTEMS	Radiation Treatment Planning	Body Composition Analysis	Data transmission and de-identification	1.3.6.1.4.1.14519.5.2.1.1706.8040.200416483785012116852800026045	HNSCC-doiJNLP-Lwi93B55.jnlp	The Cancer Imaging Archive	doi:10.7937/K9/TCIA.2017.umz8dv6s	http://doi.org/10.7937/K9/TCIA.2017.umz8dv6s	moderately to poorly diff.	III
HNSCC-01-0042	Image Acquisition	Discovery STE	GE MEDICAL SYSTEMS	Radiation Treatment Planning	Body Composition Analysis	Data transmission and de-identification	1.3.6.1.4.1.14519.5.2.1.1706.8040.788037953649895248129511698433	HNSCC-doiJNLP-Lwi93B55.jnlp	The Cancer Imaging Archive	doi:10.7937/K9/TCIA.2017.umz8dv6s	http://doi.org/10.7937/K9/TCIA.2017.umz8dv6s	moderately to poorly diff.	III
HNSCC-01-0042	Image Acquisition	Discovery STE	GE MEDICAL SYSTEMS	Radiation Treatment Planning	Body Composition Analysis	Data transmission and de-identification	1.3.6.1.4.1.14519.5.2.1.1706.8040.136209611778648388032943981543	HNSCC-doiJNLP-Lwi93B55.jnlp	The Cancer Imaging Archive	doi:10.7937/K9/TCIA.2017.umz8dv6s	http://doi.org/10.7937/K9/TCIA.2017.umz8dv6s	moderately to poorly diff.	III
HNSCC-01-0042	Image Acquisition	Discovery STE	GE MEDICAL SYSTEMS	Radiation Treatment Planning	Body Composition Analysis	Data transmission and de-identification	1.3.6.1.4.1.14519.5.2.1.1706.8040.157898773601173252214985997896	HNSCC-doiJNLP-Lwi93B55.jnlp	The Cancer Imaging Archive	doi:10.7937/K9/TCIA.2017.umz8dv6s	http://doi.org/10.7937/K9/TCIA.2017.umz8dv6s	moderately to poorly diff.	III
HNSCC-01-0042	Image Acquisition	Discovery STE	GE MEDICAL SYSTEMS	Radiation Treatment Planning	Body Composition Analysis	Data transmission and de-identification	1.3.6.1.4.1.14519.5.2.1.1706.8040.231529128945105739506589242074	HNSCC-doiJNLP-Lwi93B55.jnlp	The Cancer Imaging Archive	doi:10.7937/K9/TCIA.2017.umz8dv6s	http://doi.org/10.7937/K9/TCIA.2017.umz8dv6s	moderately to poorly diff.	III
HNSCC-01-0042	Image Acquisition	Discovery STE	GE MEDICAL SYSTEMS	Radiation Treatment Planning	Body Composition Analysis	Data transmission and de-identification	1.3.6.1.4.1.14519.5.2.1.1706.8040.277704981851856722047947678364	HNSCC-doiJNLP-Lwi93B55.jnlp	The Cancer Imaging Archive	doi:10.7937/K9/TCIA.2017.umz8dv6s	http://doi.org/10.7937/K9/TCIA.2017.umz8dv6s	moderately to poorly diff.	III
HNSCC-01-0042	Image Acquisition	Discovery STE	GE MEDICAL SYSTEMS	Radiation Treatment Planning	Body Composition Analysis	Data transmission and de-identification	1.3.6.1.4.1.14519.5.2.1.1706.8040.735374610431425329745250218186	HNSCC-doiJNLP-Lwi93B55.jnlp	The Cancer Imaging Archive	doi:10.7937/K9/TCIA.2017.umz8dv6s	http://doi.org/10.7937/K9/TCIA.2017.umz8dv6s	moderately to poorly diff.	III
HNSCC-01-0042	Image Acquisition	Pinnacle3	ADAC	Radiation Treatment Planning	Body Composition Analysis	Data transmission and de-identification	1.3.6.1.4.1.14519.5.2.1.1706.8040.213863843524400685516604613883	HNSCC-doiJNLP-Lwi93B55.jnlp	The Cancer Imaging Archive	doi:10.7937/K9/TCIA.2017.umz8dv6s	http://doi.org/10.7937/K9/TCIA.2017.umz8dv6s	moderately to poorly diff.	III
HNSCC-01-0042	Image Acquisition	Pinnacle3	ADAC	Radiation Treatment Planning	Body Composition Analysis	Data transmission and de-identification	1.3.6.1.4.1.14519.5.2.1.1706.8040.330626315369134310543870052094	HNSCC-doiJNLP-Lwi93B55.jnlp	The Cancer Imaging Archive	doi:10.7937/K9/TCIA.2017.umz8dv6s	http://doi.org/10.7937/K9/TCIA.2017.umz8dv6s	moderately to poorly diff.	III
HNSCC-01-0042	Image Acquisition	Pinnacle3	ADAC	Radiation Treatment Planning	Body Composition Analysis	Data transmission and de-identification	1.3.6.1.4.1.14519.5.2.1.1706.8040.352507500674227016303792378492	HNSCC-doiJNLP-Lwi93B55.jnlp	The Cancer Imaging Archive	doi:10.7937/K9/TCIA.2017.umz8dv6s	http://doi.org/10.7937/K9/TCIA.2017.umz8dv6s	moderately to poorly diff.	III
HNSCC-01-0042	Image Acquisition	PQ5000	Philips Medical Systems	Radiation Treatment Planning	Body Composition Analysis	Data transmission and de-identification	1.3.6.1.4.1.14519.5.2.1.1706.8040.330880258164650145722159809565	HNSCC-doiJNLP-Lwi93B55.jnlp	The Cancer Imaging Archive	doi:10.7937/K9/TCIA.2017.umz8dv6s	http://doi.org/10.7937/K9/TCIA.2017.umz8dv6s	moderately to poorly diff.	III
HNSCC-01-0042	Image Acquisition	Discovery HR	GE MEDICAL SYSTEMS	Radiation Treatment Planning	Body Composition Analysis	Data transmission and de-identification	1.3.6.1.4.1.14519.5.2.1.1706.8040.106255208591034910799853399114	HNSCC-doiJNLP-Lwi93B55.jnlp	The Cancer Imaging Archive	doi:10.7937/K9/TCIA.2017.umz8dv6s	http://doi.org/10.7937/K9/TCIA.2017.umz8dv6s	moderately to poorly diff.	III
HNSCC-01-0042	Image Acquisition	Discovery HR	GE MEDICAL SYSTEMS	Radiation Treatment Planning	Body Composition Analysis	Data transmission and de-identification	1.3.6.1.4.1.14519.5.2.1.1706.8040.109157157125567829917551481065	HNSCC-doiJNLP-Lwi93B55.jnlp	The Cancer Imaging Archive	doi:10.7937/K9/TCIA.2017.umz8dv6s	http://doi.org/10.7937/K9/TCIA.2017.umz8dv6s	moderately to poorly diff.	III
HNSCC-01-0042	Image Acquisition	NULL	GE MEDICAL SYSTEMS	Radiation Treatment Planning	Body Composition Analysis	Data transmission and de-identification	1.3.6.1.4.1.14519.5.2.1.1706.8040.190643695399755808110462503382	HNSCC-doiJNLP-Lwi93B55.jnlp	The Cancer Imaging Archive	doi:10.7937/K9/TCIA.2017.umz8dv6s	http://doi.org/10.7937/K9/TCIA.2017.umz8dv6s	moderately to poorly diff.	III
HNSCC-01-0042	Image Acquisition	Discovery HR	GE MEDICAL SYSTEMS	Radiation Treatment Planning	Body Composition Analysis	Data transmission and de-identification	1.3.6.1.4.1.14519.5.2.1.1706.8040.266202197149491792772816114812	HNSCC-doiJNLP-Lwi93B55.jnlp	The Cancer Imaging Archive	doi:10.7937/K9/TCIA.2017.umz8dv6s	http://doi.org/10.7937/K9/TCIA.2017.umz8dv6s	moderately to poorly diff.	III
HNSCC-01-0042	Image Acquisition	NULL	GE MEDICAL SYSTEMS	Radiation Treatment Planning	Body Composition Analysis	Data transmission and de-identification	1.3.6.1.4.1.14519.5.2.1.1706.8040.387616400581765306720561890944	HNSCC-doiJNLP-Lwi93B55.jnlp	The Cancer Imaging Archive	doi:10.7937/K9/TCIA.2017.umz8dv6s	http://doi.org/10.7937/K9/TCIA.2017.umz8dv6s	moderately to poorly diff.	III
HNSCC-01-0043	Image Acquisition	Discovery STE	GE MEDICAL SYSTEMS	Radiation Treatment Planning	Body Composition Analysis	Data transmission and de-identification	1.3.6.1.4.1.14519.5.2.1.1706.8040.102807318109918736217630057598	HNSCC-doiJNLP-Lwi93B55.jnlp	The Cancer Imaging Archive	doi:10.7937/K9/TCIA.2017.umz8dv6s	http://doi.org/10.7937/K9/TCIA.2017.umz8dv6s	moderately diff.	IVA
HNSCC-01-0043	Image Acquisition	Discovery STE	GE MEDICAL SYSTEMS	Radiation Treatment Planning	Body Composition Analysis	Data transmission and de-identification	1.3.6.1.4.1.14519.5.2.1.1706.8040.319989323562198583982861686472	HNSCC-doiJNLP-Lwi93B55.jnlp	The Cancer Imaging Archive	doi:10.7937/K9/TCIA.2017.umz8dv6s	http://doi.org/10.7937/K9/TCIA.2017.umz8dv6s	moderately diff.	IVA
HNSCC-01-0043	Image Acquisition	Discovery STE	GE MEDICAL SYSTEMS	Radiation Treatment Planning	Body Composition Analysis	Data transmission and de-identification	1.3.6.1.4.1.14519.5.2.1.1706.8040.154125913472048619194273204924	HNSCC-doiJNLP-Lwi93B55.jnlp	The Cancer Imaging Archive	doi:10.7937/K9/TCIA.2017.umz8dv6s	http://doi.org/10.7937/K9/TCIA.2017.umz8dv6s	moderately diff.	IVA
HNSCC-01-0043	Image Acquisition	Discovery STE	GE MEDICAL SYSTEMS	Radiation Treatment Planning	Body Composition Analysis	Data transmission and de-identification	1.3.6.1.4.1.14519.5.2.1.1706.8040.308868766452376562676161874947	HNSCC-doiJNLP-Lwi93B55.jnlp	The Cancer Imaging Archive	doi:10.7937/K9/TCIA.2017.umz8dv6s	http://doi.org/10.7937/K9/TCIA.2017.umz8dv6s	moderately diff.	IVA
HNSCC-01-0043	Image Acquisition	Discovery STE	GE MEDICAL SYSTEMS	Radiation Treatment Planning	Body Composition Analysis	Data transmission and de-identification	1.3.6.1.4.1.14519.5.2.1.1706.8040.314358542372660452837328831949	HNSCC-doiJNLP-Lwi93B55.jnlp	The Cancer Imaging Archive	doi:10.7937/K9/TCIA.2017.umz8dv6s	http://doi.org/10.7937/K9/TCIA.2017.umz8dv6s	moderately diff.	IVA
HNSCC-01-0043	Image Acquisition	Discovery STE	GE MEDICAL SYSTEMS	Radiation Treatment Planning	Body Composition Analysis	Data transmission and de-identification	1.3.6.1.4.1.14519.5.2.1.1706.8040.620330458910154791994119926382	HNSCC-doiJNLP-Lwi93B55.jnlp	The Cancer Imaging Archive	doi:10.7937/K9/TCIA.2017.umz8dv6s	http://doi.org/10.7937/K9/TCIA.2017.umz8dv6s	moderately diff.	IVA
HNSCC-01-0043	Image Acquisition	Discovery STE	GE MEDICAL SYSTEMS	Radiation Treatment Planning	Body Composition Analysis	Data transmission and de-identification	1.3.6.1.4.1.14519.5.2.1.1706.8040.755910314804729350095352438323	HNSCC-doiJNLP-Lwi93B55.jnlp	The Cancer Imaging Archive	doi:10.7937/K9/TCIA.2017.umz8dv6s	http://doi.org/10.7937/K9/TCIA.2017.umz8dv6s	moderately diff.	IVA
HNSCC-01-0043	Image Acquisition	Pinnacle3	ADAC	Radiation Treatment Planning	Body Composition Analysis	Data transmission and de-identification	1.3.6.1.4.1.14519.5.2.1.1706.8040.162205133050819069538206695933	HNSCC-doiJNLP-Lwi93B55.jnlp	The Cancer Imaging Archive	doi:10.7937/K9/TCIA.2017.umz8dv6s	http://doi.org/10.7937/K9/TCIA.2017.umz8dv6s	moderately diff.	IVA
HNSCC-01-0043	Image Acquisition	Pinnacle3	ADAC	Radiation Treatment Planning	Body Composition Analysis	Data transmission and de-identification	1.3.6.1.4.1.14519.5.2.1.1706.8040.234053978532952451935310835974	HNSCC-doiJNLP-Lwi93B55.jnlp	The Cancer Imaging Archive	doi:10.7937/K9/TCIA.2017.umz8dv6s	http://doi.org/10.7937/K9/TCIA.2017.umz8dv6s	moderately diff.	IVA
HNSCC-01-0043	Image Acquisition	Pinnacle3	ADAC	Radiation Treatment Planning	Body Composition Analysis	Data transmission and de-identification	1.3.6.1.4.1.14519.5.2.1.1706.8040.318065054838120329861005941189	HNSCC-doiJNLP-Lwi93B55.jnlp	The Cancer Imaging Archive	doi:10.7937/K9/TCIA.2017.umz8dv6s	http://doi.org/10.7937/K9/TCIA.2017.umz8dv6s	moderately diff.	IVA
HNSCC-01-0043	Image Acquisition	Mx8000 IDT	Philips	Radiation Treatment Planning	Body Composition Analysis	Data transmission and de-identification	1.3.6.1.4.1.14519.5.2.1.1706.8040.339869130562035848500176857971	HNSCC-doiJNLP-Lwi93B55.jnlp	The Cancer Imaging Archive	doi:10.7937/K9/TCIA.2017.umz8dv6s	http://doi.org/10.7937/K9/TCIA.2017.umz8dv6s	moderately diff.	IVA
HNSCC-01-0043	Image Acquisition	Discovery STE	GE MEDICAL SYSTEMS	Radiation Treatment Planning	Body Composition Analysis	Data transmission and de-identification	1.3.6.1.4.1.14519.5.2.1.1706.8040.127733692916630797888353304639	HNSCC-doiJNLP-Lwi93B55.jnlp	The Cancer Imaging Archive	doi:10.7937/K9/TCIA.2017.umz8dv6s	http://doi.org/10.7937/K9/TCIA.2017.umz8dv6s	moderately diff.	IVA
HNSCC-01-0043	Image Acquisition	Discovery STE	GE MEDICAL SYSTEMS	Radiation Treatment Planning	Body Composition Analysis	Data transmission and de-identification	1.3.6.1.4.1.14519.5.2.1.1706.8040.167398601964072855870887711917	HNSCC-doiJNLP-Lwi93B55.jnlp	The Cancer Imaging Archive	doi:10.7937/K9/TCIA.2017.umz8dv6s	http://doi.org/10.7937/K9/TCIA.2017.umz8dv6s	moderately diff.	IVA
HNSCC-01-0043	Image Acquisition	Discovery STE	GE MEDICAL SYSTEMS	Radiation Treatment Planning	Body Composition Analysis	Data transmission and de-identification	1.3.6.1.4.1.14519.5.2.1.1706.8040.171479082621644352912154989794	HNSCC-doiJNLP-Lwi93B55.jnlp	The Cancer Imaging Archive	doi:10.7937/K9/TCIA.2017.umz8dv6s	http://doi.org/10.7937/K9/TCIA.2017.umz8dv6s	moderately diff.	IVA
HNSCC-01-0043	Image Acquisition	Discovery STE	GE MEDICAL SYSTEMS	Radiation Treatment Planning	Body Composition Analysis	Data transmission and de-identification	1.3.6.1.4.1.14519.5.2.1.1706.8040.223282442408337815845174935876	HNSCC-doiJNLP-Lwi93B55.jnlp	The Cancer Imaging Archive	doi:10.7937/K9/TCIA.2017.umz8dv6s	http://doi.org/10.7937/K9/TCIA.2017.umz8dv6s	moderately diff.	IVA
HNSCC-01-0043	Image Acquisition	Discovery STE	GE MEDICAL SYSTEMS	Radiation Treatment Planning	Body Composition Analysis	Data transmission and de-identification	1.3.6.1.4.1.14519.5.2.1.1706.8040.233324529125735157186962504300	HNSCC-doiJNLP-Lwi93B55.jnlp	The Cancer Imaging Archive	doi:10.7937/K9/TCIA.2017.umz8dv6s	http://doi.org/10.7937/K9/TCIA.2017.umz8dv6s	moderately diff.	IVA
HNSCC-01-0043	Image Acquisition	Discovery STE	GE MEDICAL SYSTEMS	Radiation Treatment Planning	Body Composition Analysis	Data transmission and de-identification	1.3.6.1.4.1.14519.5.2.1.1706.8040.869539487401383416067105914122	HNSCC-doiJNLP-Lwi93B55.jnlp	The Cancer Imaging Archive	doi:10.7937/K9/TCIA.2017.umz8dv6s	http://doi.org/10.7937/K9/TCIA.2017.umz8dv6s	moderately diff.	IVA
HNSCC-01-0043	Image Acquisition	Discovery STE	GE MEDICAL SYSTEMS	Radiation Treatment Planning	Body Composition Analysis	Data transmission and de-identification	1.3.6.1.4.1.14519.5.2.1.1706.8040.941016688244992507920405911871	HNSCC-doiJNLP-Lwi93B55.jnlp	The Cancer Imaging Archive	doi:10.7937/K9/TCIA.2017.umz8dv6s	http://doi.org/10.7937/K9/TCIA.2017.umz8dv6s	moderately diff.	IVA
HNSCC-01-0044	Image Acquisition	Discovery ST	GE MEDICAL SYSTEMS	Radiation Treatment Planning	Body Composition Analysis	Data transmission and de-identification	1.3.6.1.4.1.14519.5.2.1.1706.8040.116307990919319872192625364766	HNSCC-doiJNLP-Lwi93B55.jnlp	The Cancer Imaging Archive	doi:10.7937/K9/TCIA.2017.umz8dv6s	http://doi.org/10.7937/K9/TCIA.2017.umz8dv6s	moderately diff.	II
HNSCC-01-0044	Image Acquisition	Discovery ST	GE MEDICAL SYSTEMS	Radiation Treatment Planning	Body Composition Analysis	Data transmission and de-identification	1.3.6.1.4.1.14519.5.2.1.1706.8040.147436590229120723737755099781	HNSCC-doiJNLP-Lwi93B55.jnlp	The Cancer Imaging Archive	doi:10.7937/K9/TCIA.2017.umz8dv6s	http://doi.org/10.7937/K9/TCIA.2017.umz8dv6s	moderately diff.	II
HNSCC-01-0044	Image Acquisition	Discovery ST	GE MEDICAL SYSTEMS	Radiation Treatment Planning	Body Composition Analysis	Data transmission and de-identification	1.3.6.1.4.1.14519.5.2.1.1706.8040.185887766306555708798294923575	HNSCC-doiJNLP-Lwi93B55.jnlp	The Cancer Imaging Archive	doi:10.7937/K9/TCIA.2017.umz8dv6s	http://doi.org/10.7937/K9/TCIA.2017.umz8dv6s	moderately diff.	II
HNSCC-01-0044	Image Acquisition	Discovery ST	GE MEDICAL SYSTEMS	Radiation Treatment Planning	Body Composition Analysis	Data transmission and de-identification	1.3.6.1.4.1.14519.5.2.1.1706.8040.208804643882364719129452154837	HNSCC-doiJNLP-Lwi93B55.jnlp	The Cancer Imaging Archive	doi:10.7937/K9/TCIA.2017.umz8dv6s	http://doi.org/10.7937/K9/TCIA.2017.umz8dv6s	moderately diff.	II
HNSCC-01-0044	Image Acquisition	NULL	GE MEDICAL SYSTEMS	Radiation Treatment Planning	Body Composition Analysis	Data transmission and de-identification	1.3.6.1.4.1.14519.5.2.1.1706.8040.262277458246023709234270799492	HNSCC-doiJNLP-Lwi93B55.jnlp	The Cancer Imaging Archive	doi:10.7937/K9/TCIA.2017.umz8dv6s	http://doi.org/10.7937/K9/TCIA.2017.umz8dv6s	moderately diff.	II
HNSCC-01-0044	Image Acquisition	NULL	GE MEDICAL SYSTEMS	Radiation Treatment Planning	Body Composition Analysis	Data transmission and de-identification	1.3.6.1.4.1.14519.5.2.1.1706.8040.320139581329356879520804582137	HNSCC-doiJNLP-Lwi93B55.jnlp	The Cancer Imaging Archive	doi:10.7937/K9/TCIA.2017.umz8dv6s	http://doi.org/10.7937/K9/TCIA.2017.umz8dv6s	moderately diff.	II
HNSCC-01-0044	Image Acquisition	NULL	GE MEDICAL SYSTEMS	Radiation Treatment Planning	Body Composition Analysis	Data transmission and de-identification	1.3.6.1.4.1.14519.5.2.1.1706.8040.447434430680987986807952852505	HNSCC-doiJNLP-Lwi93B55.jnlp	The Cancer Imaging Archive	doi:10.7937/K9/TCIA.2017.umz8dv6s	http://doi.org/10.7937/K9/TCIA.2017.umz8dv6s	moderately diff.	II
HNSCC-01-0044	Image Acquisition	Discovery ST	GE MEDICAL SYSTEMS	Radiation Treatment Planning	Body Composition Analysis	Data transmission and de-identification	1.3.6.1.4.1.14519.5.2.1.1706.8040.832341553366634023552830778621	HNSCC-doiJNLP-Lwi93B55.jnlp	The Cancer Imaging Archive	doi:10.7937/K9/TCIA.2017.umz8dv6s	http://doi.org/10.7937/K9/TCIA.2017.umz8dv6s	moderately diff.	II
HNSCC-01-0044	Image Acquisition	NULL	GE MEDICAL SYSTEMS	Radiation Treatment Planning	Body Composition Analysis	Data transmission and de-identification	1.3.6.1.4.1.14519.5.2.1.1706.8040.867620614033518052934077979311	HNSCC-doiJNLP-Lwi93B55.jnlp	The Cancer Imaging Archive	doi:10.7937/K9/TCIA.2017.umz8dv6s	http://doi.org/10.7937/K9/TCIA.2017.umz8dv6s	moderately diff.	II
HNSCC-01-0044	Image Acquisition	Discovery STE	GE MEDICAL SYSTEMS	Radiation Treatment Planning	Body Composition Analysis	Data transmission and de-identification	1.3.6.1.4.1.14519.5.2.1.1706.8040.800938841550565979771408296162	HNSCC-doiJNLP-Lwi93B55.jnlp	The Cancer Imaging Archive	doi:10.7937/K9/TCIA.2017.umz8dv6s	http://doi.org/10.7937/K9/TCIA.2017.umz8dv6s	moderately diff.	II
HNSCC-01-0044	Image Acquisition	Discovery STE	GE MEDICAL SYSTEMS	Radiation Treatment Planning	Body Composition Analysis	Data transmission and de-identification	1.3.6.1.4.1.14519.5.2.1.1706.8040.174347210520103536426226417833	HNSCC-doiJNLP-Lwi93B55.jnlp	The Cancer Imaging Archive	doi:10.7937/K9/TCIA.2017.umz8dv6s	http://doi.org/10.7937/K9/TCIA.2017.umz8dv6s	moderately diff.	II
HNSCC-01-0044	Image Acquisition	Discovery STE	GE MEDICAL SYSTEMS	Radiation Treatment Planning	Body Composition Analysis	Data transmission and de-identification	1.3.6.1.4.1.14519.5.2.1.1706.8040.212001422746350201557377742563	HNSCC-doiJNLP-Lwi93B55.jnlp	The Cancer Imaging Archive	doi:10.7937/K9/TCIA.2017.umz8dv6s	http://doi.org/10.7937/K9/TCIA.2017.umz8dv6s	moderately diff.	II
HNSCC-01-0044	Image Acquisition	Discovery STE	GE MEDICAL SYSTEMS	Radiation Treatment Planning	Body Composition Analysis	Data transmission and de-identification	1.3.6.1.4.1.14519.5.2.1.1706.8040.404860100625965436471013106013	HNSCC-doiJNLP-Lwi93B55.jnlp	The Cancer Imaging Archive	doi:10.7937/K9/TCIA.2017.umz8dv6s	http://doi.org/10.7937/K9/TCIA.2017.umz8dv6s	moderately diff.	II
HNSCC-01-0045	Image Acquisition	Discovery ST	GE MEDICAL SYSTEMS	Radiation Treatment Planning	Body Composition Analysis	Data transmission and de-identification	1.3.6.1.4.1.14519.5.2.1.1706.8040.104782842846154983860664912340	HNSCC-doiJNLP-Lwi93B55.jnlp	The Cancer Imaging Archive	doi:10.7937/K9/TCIA.2017.umz8dv6s	http://doi.org/10.7937/K9/TCIA.2017.umz8dv6s	moderately diff.	IVA
HNSCC-01-0045	Image Acquisition	Discovery ST	GE MEDICAL SYSTEMS	Radiation Treatment Planning	Body Composition Analysis	Data transmission and de-identification	1.3.6.1.4.1.14519.5.2.1.1706.8040.162760543857501261598965180628	HNSCC-doiJNLP-Lwi93B55.jnlp	The Cancer Imaging Archive	doi:10.7937/K9/TCIA.2017.umz8dv6s	http://doi.org/10.7937/K9/TCIA.2017.umz8dv6s	moderately diff.	IVA
HNSCC-01-0045	Image Acquisition	Discovery ST	GE MEDICAL SYSTEMS	Radiation Treatment Planning	Body Composition Analysis	Data transmission and de-identification	1.3.6.1.4.1.14519.5.2.1.1706.8040.210754109310397743700349447302	HNSCC-doiJNLP-Lwi93B55.jnlp	The Cancer Imaging Archive	doi:10.7937/K9/TCIA.2017.umz8dv6s	http://doi.org/10.7937/K9/TCIA.2017.umz8dv6s	moderately diff.	IVA
HNSCC-01-0045	Image Acquisition	Discovery ST	GE MEDICAL SYSTEMS	Radiation Treatment Planning	Body Composition Analysis	Data transmission and de-identification	1.3.6.1.4.1.14519.5.2.1.1706.8040.223655875078104889362080474868	HNSCC-doiJNLP-Lwi93B55.jnlp	The Cancer Imaging Archive	doi:10.7937/K9/TCIA.2017.umz8dv6s	http://doi.org/10.7937/K9/TCIA.2017.umz8dv6s	moderately diff.	IVA
HNSCC-01-0045	Image Acquisition	NULL	GE MEDICAL SYSTEMS	Radiation Treatment Planning	Body Composition Analysis	Data transmission and de-identification	1.3.6.1.4.1.14519.5.2.1.1706.8040.225863379384901086772733524466	HNSCC-doiJNLP-Lwi93B55.jnlp	The Cancer Imaging Archive	doi:10.7937/K9/TCIA.2017.umz8dv6s	http://doi.org/10.7937/K9/TCIA.2017.umz8dv6s	moderately diff.	IVA
HNSCC-01-0045	Image Acquisition	NULL	GE MEDICAL SYSTEMS	Radiation Treatment Planning	Body Composition Analysis	Data transmission and de-identification	1.3.6.1.4.1.14519.5.2.1.1706.8040.228234790076806189843747555182	HNSCC-doiJNLP-Lwi93B55.jnlp	The Cancer Imaging Archive	doi:10.7937/K9/TCIA.2017.umz8dv6s	http://doi.org/10.7937/K9/TCIA.2017.umz8dv6s	moderately diff.	IVA
HNSCC-01-0045	Image Acquisition	Discovery ST	GE MEDICAL SYSTEMS	Radiation Treatment Planning	Body Composition Analysis	Data transmission and de-identification	1.3.6.1.4.1.14519.5.2.1.1706.8040.288542919377526614683616269960	HNSCC-doiJNLP-Lwi93B55.jnlp	The Cancer Imaging Archive	doi:10.7937/K9/TCIA.2017.umz8dv6s	http://doi.org/10.7937/K9/TCIA.2017.umz8dv6s	moderately diff.	IVA
HNSCC-01-0045	Image Acquisition	NULL	GE MEDICAL SYSTEMS	Radiation Treatment Planning	Body Composition Analysis	Data transmission and de-identification	1.3.6.1.4.1.14519.5.2.1.1706.8040.718801775168564734992667049312	HNSCC-doiJNLP-Lwi93B55.jnlp	The Cancer Imaging Archive	doi:10.7937/K9/TCIA.2017.umz8dv6s	http://doi.org/10.7937/K9/TCIA.2017.umz8dv6s	moderately diff.	IVA
HNSCC-01-0045	Image Acquisition	NULL	GE MEDICAL SYSTEMS	Radiation Treatment Planning	Body Composition Analysis	Data transmission and de-identification	1.3.6.1.4.1.14519.5.2.1.1706.8040.893000291882711951047151627010	HNSCC-doiJNLP-Lwi93B55.jnlp	The Cancer Imaging Archive	doi:10.7937/K9/TCIA.2017.umz8dv6s	http://doi.org/10.7937/K9/TCIA.2017.umz8dv6s	moderately diff.	IVA
HNSCC-01-0045	Image Acquisition	Pinnacle3	ADAC	Radiation Treatment Planning	Body Composition Analysis	Data transmission and de-identification	1.3.6.1.4.1.14519.5.2.1.1706.8040.116409350108531197441458368339	HNSCC-doiJNLP-Lwi93B55.jnlp	The Cancer Imaging Archive	doi:10.7937/K9/TCIA.2017.umz8dv6s	http://doi.org/10.7937/K9/TCIA.2017.umz8dv6s	moderately diff.	IVA
HNSCC-01-0045	Image Acquisition	Pinnacle3	ADAC	Radiation Treatment Planning	Body Composition Analysis	Data transmission and de-identification	1.3.6.1.4.1.14519.5.2.1.1706.8040.166197253849785770227539218541	HNSCC-doiJNLP-Lwi93B55.jnlp	The Cancer Imaging Archive	doi:10.7937/K9/TCIA.2017.umz8dv6s	http://doi.org/10.7937/K9/TCIA.2017.umz8dv6s	moderately diff.	IVA
HNSCC-01-0045	Image Acquisition	Pinnacle3	ADAC	Radiation Treatment Planning	Body Composition Analysis	Data transmission and de-identification	1.3.6.1.4.1.14519.5.2.1.1706.8040.502503257479712107811446026236	HNSCC-doiJNLP-Lwi93B55.jnlp	The Cancer Imaging Archive	doi:10.7937/K9/TCIA.2017.umz8dv6s	http://doi.org/10.7937/K9/TCIA.2017.umz8dv6s	moderately diff.	IVA
HNSCC-01-0045	Image Acquisition	PQ5000	Philips Medical Systems	Radiation Treatment Planning	Body Composition Analysis	Data transmission and de-identification	1.3.6.1.4.1.14519.5.2.1.1706.8040.149806334130840721350928743643	HNSCC-doiJNLP-Lwi93B55.jnlp	The Cancer Imaging Archive	doi:10.7937/K9/TCIA.2017.umz8dv6s	http://doi.org/10.7937/K9/TCIA.2017.umz8dv6s	moderately diff.	IVA
HNSCC-01-0045	Image Acquisition	Discovery STE	GE MEDICAL SYSTEMS	Radiation Treatment Planning	Body Composition Analysis	Data transmission and de-identification	1.3.6.1.4.1.14519.5.2.1.1706.8040.202589052759806735013839200571	HNSCC-doiJNLP-Lwi93B55.jnlp	The Cancer Imaging Archive	doi:10.7937/K9/TCIA.2017.umz8dv6s	http://doi.org/10.7937/K9/TCIA.2017.umz8dv6s	moderately diff.	IVA
HNSCC-01-0045	Image Acquisition	Discovery STE	GE MEDICAL SYSTEMS	Radiation Treatment Planning	Body Composition Analysis	Data transmission and de-identification	1.3.6.1.4.1.14519.5.2.1.1706.8040.217156922902630903832519258604	HNSCC-doiJNLP-Lwi93B55.jnlp	The Cancer Imaging Archive	doi:10.7937/K9/TCIA.2017.umz8dv6s	http://doi.org/10.7937/K9/TCIA.2017.umz8dv6s	moderately diff.	IVA
HNSCC-01-0045	Image Acquisition	Discovery STE	GE MEDICAL SYSTEMS	Radiation Treatment Planning	Body Composition Analysis	Data transmission and de-identification	1.3.6.1.4.1.14519.5.2.1.1706.8040.234652781131425386101944218054	HNSCC-doiJNLP-Lwi93B55.jnlp	The Cancer Imaging Archive	doi:10.7937/K9/TCIA.2017.umz8dv6s	http://doi.org/10.7937/K9/TCIA.2017.umz8dv6s	moderately diff.	IVA
HNSCC-01-0045	Image Acquisition	Discovery STE	GE MEDICAL SYSTEMS	Radiation Treatment Planning	Body Composition Analysis	Data transmission and de-identification	1.3.6.1.4.1.14519.5.2.1.1706.8040.242184968702735688270423206399	HNSCC-doiJNLP-Lwi93B55.jnlp	The Cancer Imaging Archive	doi:10.7937/K9/TCIA.2017.umz8dv6s	http://doi.org/10.7937/K9/TCIA.2017.umz8dv6s	moderately diff.	IVA
HNSCC-01-0045	Image Acquisition	Discovery STE	GE MEDICAL SYSTEMS	Radiation Treatment Planning	Body Composition Analysis	Data transmission and de-identification	1.3.6.1.4.1.14519.5.2.1.1706.8040.262508470560047877542194168360	HNSCC-doiJNLP-Lwi93B55.jnlp	The Cancer Imaging Archive	doi:10.7937/K9/TCIA.2017.umz8dv6s	http://doi.org/10.7937/K9/TCIA.2017.umz8dv6s	moderately diff.	IVA
HNSCC-01-0046	Image Acquisition	Discovery HR	GE MEDICAL SYSTEMS	Radiation Treatment Planning	Body Composition Analysis	Data transmission and de-identification	1.3.6.1.4.1.14519.5.2.1.1706.8040.111847878525138207520742772871	HNSCC-doiJNLP-Lwi93B55.jnlp	The Cancer Imaging Archive	doi:10.7937/K9/TCIA.2017.umz8dv6s	http://doi.org/10.7937/K9/TCIA.2017.umz8dv6s	poorly diff.	IVA
HNSCC-01-0046	Image Acquisition	NULL	GE MEDICAL SYSTEMS	Radiation Treatment Planning	Body Composition Analysis	Data transmission and de-identification	1.3.6.1.4.1.14519.5.2.1.1706.8040.177723940809207262357718817559	HNSCC-doiJNLP-Lwi93B55.jnlp	The Cancer Imaging Archive	doi:10.7937/K9/TCIA.2017.umz8dv6s	http://doi.org/10.7937/K9/TCIA.2017.umz8dv6s	poorly diff.	IVA
HNSCC-01-0046	Image Acquisition	Discovery HR	GE MEDICAL SYSTEMS	Radiation Treatment Planning	Body Composition Analysis	Data transmission and de-identification	1.3.6.1.4.1.14519.5.2.1.1706.8040.210324307359403796055872751011	HNSCC-doiJNLP-Lwi93B55.jnlp	The Cancer Imaging Archive	doi:10.7937/K9/TCIA.2017.umz8dv6s	http://doi.org/10.7937/K9/TCIA.2017.umz8dv6s	poorly diff.	IVA
HNSCC-01-0046	Image Acquisition	Discovery HR	GE MEDICAL SYSTEMS	Radiation Treatment Planning	Body Composition Analysis	Data transmission and de-identification	1.3.6.1.4.1.14519.5.2.1.1706.8040.224163486528566793256835249980	HNSCC-doiJNLP-Lwi93B55.jnlp	The Cancer Imaging Archive	doi:10.7937/K9/TCIA.2017.umz8dv6s	http://doi.org/10.7937/K9/TCIA.2017.umz8dv6s	poorly diff.	IVA
HNSCC-01-0046	Image Acquisition	NULL	GE MEDICAL SYSTEMS	Radiation Treatment Planning	Body Composition Analysis	Data transmission and de-identification	1.3.6.1.4.1.14519.5.2.1.1706.8040.250540762843521665222400467958	HNSCC-doiJNLP-Lwi93B55.jnlp	The Cancer Imaging Archive	doi:10.7937/K9/TCIA.2017.umz8dv6s	http://doi.org/10.7937/K9/TCIA.2017.umz8dv6s	poorly diff.	IVA
HNSCC-01-0046	Image Acquisition	NULL	GE MEDICAL SYSTEMS	Radiation Treatment Planning	Body Composition Analysis	Data transmission and de-identification	1.3.6.1.4.1.14519.5.2.1.1706.8040.262480856793341469968549878533	HNSCC-doiJNLP-Lwi93B55.jnlp	The Cancer Imaging Archive	doi:10.7937/K9/TCIA.2017.umz8dv6s	http://doi.org/10.7937/K9/TCIA.2017.umz8dv6s	poorly diff.	IVA
HNSCC-01-0046	Image Acquisition	Discovery HR	GE MEDICAL SYSTEMS	Radiation Treatment Planning	Body Composition Analysis	Data transmission and de-identification	1.3.6.1.4.1.14519.5.2.1.1706.8040.270721978223600404321176607332	HNSCC-doiJNLP-Lwi93B55.jnlp	The Cancer Imaging Archive	doi:10.7937/K9/TCIA.2017.umz8dv6s	http://doi.org/10.7937/K9/TCIA.2017.umz8dv6s	poorly diff.	IVA
HNSCC-01-0046	Image Acquisition	NULL	GE MEDICAL SYSTEMS	Radiation Treatment Planning	Body Composition Analysis	Data transmission and de-identification	1.3.6.1.4.1.14519.5.2.1.1706.8040.390252643514841119544377050208	HNSCC-doiJNLP-Lwi93B55.jnlp	The Cancer Imaging Archive	doi:10.7937/K9/TCIA.2017.umz8dv6s	http://doi.org/10.7937/K9/TCIA.2017.umz8dv6s	poorly diff.	IVA
HNSCC-01-0046	Image Acquisition	Discovery HR	GE MEDICAL SYSTEMS	Radiation Treatment Planning	Body Composition Analysis	Data transmission and de-identification	1.3.6.1.4.1.14519.5.2.1.1706.8040.811974897303228222619232038525	HNSCC-doiJNLP-Lwi93B55.jnlp	The Cancer Imaging Archive	doi:10.7937/K9/TCIA.2017.umz8dv6s	http://doi.org/10.7937/K9/TCIA.2017.umz8dv6s	poorly diff.	IVA
HNSCC-01-0046	Image Acquisition	Pinnacle3	ADAC	Radiation Treatment Planning	Body Composition Analysis	Data transmission and de-identification	1.3.6.1.4.1.14519.5.2.1.1706.8040.144596602023089179396443232885	HNSCC-doiJNLP-Lwi93B55.jnlp	The Cancer Imaging Archive	doi:10.7937/K9/TCIA.2017.umz8dv6s	http://doi.org/10.7937/K9/TCIA.2017.umz8dv6s	poorly diff.	IVA
HNSCC-01-0046	Image Acquisition	Pinnacle3	ADAC	Radiation Treatment Planning	Body Composition Analysis	Data transmission and de-identification	1.3.6.1.4.1.14519.5.2.1.1706.8040.187786572884849831764370237154	HNSCC-doiJNLP-Lwi93B55.jnlp	The Cancer Imaging Archive	doi:10.7937/K9/TCIA.2017.umz8dv6s	http://doi.org/10.7937/K9/TCIA.2017.umz8dv6s	poorly diff.	IVA
HNSCC-01-0046	Image Acquisition	Pinnacle3	ADAC	Radiation Treatment Planning	Body Composition Analysis	Data transmission and de-identification	1.3.6.1.4.1.14519.5.2.1.1706.8040.317061158623992041810676939715	HNSCC-doiJNLP-Lwi93B55.jnlp	The Cancer Imaging Archive	doi:10.7937/K9/TCIA.2017.umz8dv6s	http://doi.org/10.7937/K9/TCIA.2017.umz8dv6s	poorly diff.	IVA
HNSCC-01-0046	Image Acquisition	Mx8000 IDT	Philips	Radiation Treatment Planning	Body Composition Analysis	Data transmission and de-identification	1.3.6.1.4.1.14519.5.2.1.1706.8040.115078967543591534548203867556	HNSCC-doiJNLP-Lwi93B55.jnlp	The Cancer Imaging Archive	doi:10.7937/K9/TCIA.2017.umz8dv6s	http://doi.org/10.7937/K9/TCIA.2017.umz8dv6s	poorly diff.	IVA
HNSCC-01-0046	Image Acquisition	Discovery ST	GE MEDICAL SYSTEMS	Radiation Treatment Planning	Body Composition Analysis	Data transmission and de-identification	1.3.6.1.4.1.14519.5.2.1.1706.8040.184232565036383641891280876669	HNSCC-doiJNLP-Lwi93B55.jnlp	The Cancer Imaging Archive	doi:10.7937/K9/TCIA.2017.umz8dv6s	http://doi.org/10.7937/K9/TCIA.2017.umz8dv6s	poorly diff.	IVA
HNSCC-01-0046	Image Acquisition	Discovery ST	GE MEDICAL SYSTEMS	Radiation Treatment Planning	Body Composition Analysis	Data transmission and de-identification	1.3.6.1.4.1.14519.5.2.1.1706.8040.189347046415252658550644590896	HNSCC-doiJNLP-Lwi93B55.jnlp	The Cancer Imaging Archive	doi:10.7937/K9/TCIA.2017.umz8dv6s	http://doi.org/10.7937/K9/TCIA.2017.umz8dv6s	poorly diff.	IVA
HNSCC-01-0046	Image Acquisition	NULL	GE MEDICAL SYSTEMS	Radiation Treatment Planning	Body Composition Analysis	Data transmission and de-identification	1.3.6.1.4.1.14519.5.2.1.1706.8040.269111223453613808802974493053	HNSCC-doiJNLP-Lwi93B55.jnlp	The Cancer Imaging Archive	doi:10.7937/K9/TCIA.2017.umz8dv6s	http://doi.org/10.7937/K9/TCIA.2017.umz8dv6s	poorly diff.	IVA
HNSCC-01-0046	Image Acquisition	Discovery ST	GE MEDICAL SYSTEMS	Radiation Treatment Planning	Body Composition Analysis	Data transmission and de-identification	1.3.6.1.4.1.14519.5.2.1.1706.8040.327466184086083304573224069061	HNSCC-doiJNLP-Lwi93B55.jnlp	The Cancer Imaging Archive	doi:10.7937/K9/TCIA.2017.umz8dv6s	http://doi.org/10.7937/K9/TCIA.2017.umz8dv6s	poorly diff.	IVA
HNSCC-01-0046	Image Acquisition	Discovery ST	GE MEDICAL SYSTEMS	Radiation Treatment Planning	Body Composition Analysis	Data transmission and de-identification	1.3.6.1.4.1.14519.5.2.1.1706.8040.762995594516907624131282846219	HNSCC-doiJNLP-Lwi93B55.jnlp	The Cancer Imaging Archive	doi:10.7937/K9/TCIA.2017.umz8dv6s	http://doi.org/10.7937/K9/TCIA.2017.umz8dv6s	poorly diff.	IVA
HNSCC-01-0046	Image Acquisition	Discovery ST	GE MEDICAL SYSTEMS	Radiation Treatment Planning	Body Composition Analysis	Data transmission and de-identification	1.3.6.1.4.1.14519.5.2.1.1706.8040.891690250332541991476027897489	HNSCC-doiJNLP-Lwi93B55.jnlp	The Cancer Imaging Archive	doi:10.7937/K9/TCIA.2017.umz8dv6s	http://doi.org/10.7937/K9/TCIA.2017.umz8dv6s	poorly diff.	IVA
HNSCC-01-0047	Image Acquisition	Pinnacle3	ADAC	Radiation Treatment Planning	Body Composition Analysis	Data transmission and de-identification	1.3.6.1.4.1.14519.5.2.1.1706.8040.162980827493121159865027278244	HNSCC-doiJNLP-Lwi93B55.jnlp	The Cancer Imaging Archive	doi:10.7937/K9/TCIA.2017.umz8dv6s	http://doi.org/10.7937/K9/TCIA.2017.umz8dv6s	well diff.	III
HNSCC-01-0047	Image Acquisition	Pinnacle3	ADAC	Radiation Treatment Planning	Body Composition Analysis	Data transmission and de-identification	1.3.6.1.4.1.14519.5.2.1.1706.8040.214311613564324223295923058008	HNSCC-doiJNLP-Lwi93B55.jnlp	The Cancer Imaging Archive	doi:10.7937/K9/TCIA.2017.umz8dv6s	http://doi.org/10.7937/K9/TCIA.2017.umz8dv6s	well diff.	III
HNSCC-01-0047	Image Acquisition	Pinnacle3	ADAC	Radiation Treatment Planning	Body Composition Analysis	Data transmission and de-identification	1.3.6.1.4.1.14519.5.2.1.1706.8040.728091984119841957173551714072	HNSCC-doiJNLP-Lwi93B55.jnlp	The Cancer Imaging Archive	doi:10.7937/K9/TCIA.2017.umz8dv6s	http://doi.org/10.7937/K9/TCIA.2017.umz8dv6s	well diff.	III
HNSCC-01-0047	Image Acquisition	Mx8000 IDT	Philips	Radiation Treatment Planning	Body Composition Analysis	Data transmission and de-identification	1.3.6.1.4.1.14519.5.2.1.1706.8040.112172920327310222140571456325	HNSCC-doiJNLP-Lwi93B55.jnlp	The Cancer Imaging Archive	doi:10.7937/K9/TCIA.2017.umz8dv6s	http://doi.org/10.7937/K9/TCIA.2017.umz8dv6s	well diff.	III
HNSCC-01-0047	Image Acquisition	NULL	GE MEDICAL SYSTEMS	Radiation Treatment Planning	Body Composition Analysis	Data transmission and de-identification	1.3.6.1.4.1.14519.5.2.1.1706.8040.148540722326527370471744259606	HNSCC-doiJNLP-Lwi93B55.jnlp	The Cancer Imaging Archive	doi:10.7937/K9/TCIA.2017.umz8dv6s	http://doi.org/10.7937/K9/TCIA.2017.umz8dv6s	well diff.	III
HNSCC-01-0047	Image Acquisition	NULL	GE MEDICAL SYSTEMS	Radiation Treatment Planning	Body Composition Analysis	Data transmission and de-identification	1.3.6.1.4.1.14519.5.2.1.1706.8040.169630701143079858964360687974	HNSCC-doiJNLP-Lwi93B55.jnlp	The Cancer Imaging Archive	doi:10.7937/K9/TCIA.2017.umz8dv6s	http://doi.org/10.7937/K9/TCIA.2017.umz8dv6s	well diff.	III
HNSCC-01-0047	Image Acquisition	NULL	GE MEDICAL SYSTEMS	Radiation Treatment Planning	Body Composition Analysis	Data transmission and de-identification	1.3.6.1.4.1.14519.5.2.1.1706.8040.199852355717040145877035721331	HNSCC-doiJNLP-Lwi93B55.jnlp	The Cancer Imaging Archive	doi:10.7937/K9/TCIA.2017.umz8dv6s	http://doi.org/10.7937/K9/TCIA.2017.umz8dv6s	well diff.	III
HNSCC-01-0047	Image Acquisition	Discovery HR	GE MEDICAL SYSTEMS	Radiation Treatment Planning	Body Composition Analysis	Data transmission and de-identification	1.3.6.1.4.1.14519.5.2.1.1706.8040.260957047247668002370454243433	HNSCC-doiJNLP-Lwi93B55.jnlp	The Cancer Imaging Archive	doi:10.7937/K9/TCIA.2017.umz8dv6s	http://doi.org/10.7937/K9/TCIA.2017.umz8dv6s	well diff.	III
HNSCC-01-0047	Image Acquisition	Discovery HR	GE MEDICAL SYSTEMS	Radiation Treatment Planning	Body Composition Analysis	Data transmission and de-identification	1.3.6.1.4.1.14519.5.2.1.1706.8040.285606168270871074788740164120	HNSCC-doiJNLP-Lwi93B55.jnlp	The Cancer Imaging Archive	doi:10.7937/K9/TCIA.2017.umz8dv6s	http://doi.org/10.7937/K9/TCIA.2017.umz8dv6s	well diff.	III
HNSCC-01-0047	Image Acquisition	Discovery HR	GE MEDICAL SYSTEMS	Radiation Treatment Planning	Body Composition Analysis	Data transmission and de-identification	1.3.6.1.4.1.14519.5.2.1.1706.8040.306753582520368440326806391631	HNSCC-doiJNLP-Lwi93B55.jnlp	The Cancer Imaging Archive	doi:10.7937/K9/TCIA.2017.umz8dv6s	http://doi.org/10.7937/K9/TCIA.2017.umz8dv6s	well diff.	III
HNSCC-01-0047	Image Acquisition	Discovery HR	GE MEDICAL SYSTEMS	Radiation Treatment Planning	Body Composition Analysis	Data transmission and de-identification	1.3.6.1.4.1.14519.5.2.1.1706.8040.360339661158258928371544390986	HNSCC-doiJNLP-Lwi93B55.jnlp	The Cancer Imaging Archive	doi:10.7937/K9/TCIA.2017.umz8dv6s	http://doi.org/10.7937/K9/TCIA.2017.umz8dv6s	well diff.	III
HNSCC-01-0047	Image Acquisition	NULL	GE MEDICAL SYSTEMS	Radiation Treatment Planning	Body Composition Analysis	Data transmission and de-identification	1.3.6.1.4.1.14519.5.2.1.1706.8040.429451888050862309264070857910	HNSCC-doiJNLP-Lwi93B55.jnlp	The Cancer Imaging Archive	doi:10.7937/K9/TCIA.2017.umz8dv6s	http://doi.org/10.7937/K9/TCIA.2017.umz8dv6s	well diff.	III
HNSCC-01-0047	Image Acquisition	Discovery HR	GE MEDICAL SYSTEMS	Radiation Treatment Planning	Body Composition Analysis	Data transmission and de-identification	1.3.6.1.4.1.14519.5.2.1.1706.8040.637362728295623202705651456670	HNSCC-doiJNLP-Lwi93B55.jnlp	The Cancer Imaging Archive	doi:10.7937/K9/TCIA.2017.umz8dv6s	http://doi.org/10.7937/K9/TCIA.2017.umz8dv6s	well diff.	III
HNSCC-01-0047	Image Acquisition	Discovery RX	GE MEDICAL SYSTEMS	Radiation Treatment Planning	Body Composition Analysis	Data transmission and de-identification	1.3.6.1.4.1.14519.5.2.1.1706.8040.169226192345413442664182528717	HNSCC-doiJNLP-Lwi93B55.jnlp	The Cancer Imaging Archive	doi:10.7937/K9/TCIA.2017.umz8dv6s	http://doi.org/10.7937/K9/TCIA.2017.umz8dv6s	well diff.	III
HNSCC-01-0047	Image Acquisition	Discovery RX	GE MEDICAL SYSTEMS	Radiation Treatment Planning	Body Composition Analysis	Data transmission and de-identification	1.3.6.1.4.1.14519.5.2.1.1706.8040.233456399187300022727389453403	HNSCC-doiJNLP-Lwi93B55.jnlp	The Cancer Imaging Archive	doi:10.7937/K9/TCIA.2017.umz8dv6s	http://doi.org/10.7937/K9/TCIA.2017.umz8dv6s	well diff.	III
HNSCC-01-0047	Image Acquisition	Discovery RX	GE MEDICAL SYSTEMS	Radiation Treatment Planning	Body Composition Analysis	Data transmission and de-identification	1.3.6.1.4.1.14519.5.2.1.1706.8040.108352115366017099295827853861	HNSCC-doiJNLP-Lwi93B55.jnlp	The Cancer Imaging Archive	doi:10.7937/K9/TCIA.2017.umz8dv6s	http://doi.org/10.7937/K9/TCIA.2017.umz8dv6s	well diff.	III
HNSCC-01-0047	Image Acquisition	Discovery RX	GE MEDICAL SYSTEMS	Radiation Treatment Planning	Body Composition Analysis	Data transmission and de-identification	1.3.6.1.4.1.14519.5.2.1.1706.8040.195776294755205575188242618436	HNSCC-doiJNLP-Lwi93B55.jnlp	The Cancer Imaging Archive	doi:10.7937/K9/TCIA.2017.umz8dv6s	http://doi.org/10.7937/K9/TCIA.2017.umz8dv6s	well diff.	III
HNSCC-01-0047	Image Acquisition	Discovery RX	GE MEDICAL SYSTEMS	Radiation Treatment Planning	Body Composition Analysis	Data transmission and de-identification	1.3.6.1.4.1.14519.5.2.1.1706.8040.217173629035348376559816755270	HNSCC-doiJNLP-Lwi93B55.jnlp	The Cancer Imaging Archive	doi:10.7937/K9/TCIA.2017.umz8dv6s	http://doi.org/10.7937/K9/TCIA.2017.umz8dv6s	well diff.	III
HNSCC-01-0047	Image Acquisition	Discovery RX	GE MEDICAL SYSTEMS	Radiation Treatment Planning	Body Composition Analysis	Data transmission and de-identification	1.3.6.1.4.1.14519.5.2.1.1706.8040.220502073999805601430254957755	HNSCC-doiJNLP-Lwi93B55.jnlp	The Cancer Imaging Archive	doi:10.7937/K9/TCIA.2017.umz8dv6s	http://doi.org/10.7937/K9/TCIA.2017.umz8dv6s	well diff.	III
HNSCC-01-0047	Image Acquisition	Discovery RX	GE MEDICAL SYSTEMS	Radiation Treatment Planning	Body Composition Analysis	Data transmission and de-identification	1.3.6.1.4.1.14519.5.2.1.1706.8040.871865528720042478444017918432	HNSCC-doiJNLP-Lwi93B55.jnlp	The Cancer Imaging Archive	doi:10.7937/K9/TCIA.2017.umz8dv6s	http://doi.org/10.7937/K9/TCIA.2017.umz8dv6s	well diff.	III
HNSCC-01-0048	Image Acquisition	Pinnacle3	ADAC	Radiation Treatment Planning	Body Composition Analysis	Data transmission and de-identification	1.3.6.1.4.1.14519.5.2.1.1706.8040.112895852482336768048105036957	HNSCC-doiJNLP-Lwi93B55.jnlp	The Cancer Imaging Archive	doi:10.7937/K9/TCIA.2017.umz8dv6s	http://doi.org/10.7937/K9/TCIA.2017.umz8dv6s	poorly diff.	IVA
HNSCC-01-0048	Image Acquisition	Pinnacle3	ADAC	Radiation Treatment Planning	Body Composition Analysis	Data transmission and de-identification	1.3.6.1.4.1.14519.5.2.1.1706.8040.215378873467730680476704390736	HNSCC-doiJNLP-Lwi93B55.jnlp	The Cancer Imaging Archive	doi:10.7937/K9/TCIA.2017.umz8dv6s	http://doi.org/10.7937/K9/TCIA.2017.umz8dv6s	poorly diff.	IVA
HNSCC-01-0048	Image Acquisition	Pinnacle3	ADAC	Radiation Treatment Planning	Body Composition Analysis	Data transmission and de-identification	1.3.6.1.4.1.14519.5.2.1.1706.8040.296181494966547510487482895543	HNSCC-doiJNLP-Lwi93B55.jnlp	The Cancer Imaging Archive	doi:10.7937/K9/TCIA.2017.umz8dv6s	http://doi.org/10.7937/K9/TCIA.2017.umz8dv6s	poorly diff.	IVA
HNSCC-01-0048	Image Acquisition	Mx8000 IDT	Philips	Radiation Treatment Planning	Body Composition Analysis	Data transmission and de-identification	1.3.6.1.4.1.14519.5.2.1.1706.8040.305289820341563830907369932393	HNSCC-doiJNLP-Lwi93B55.jnlp	The Cancer Imaging Archive	doi:10.7937/K9/TCIA.2017.umz8dv6s	http://doi.org/10.7937/K9/TCIA.2017.umz8dv6s	poorly diff.	IVA
HNSCC-01-0048	Image Acquisition	Discovery STE	GE MEDICAL SYSTEMS	Radiation Treatment Planning	Body Composition Analysis	Data transmission and de-identification	1.3.6.1.4.1.14519.5.2.1.1706.8040.236329852063054201497032647151	HNSCC-doiJNLP-Lwi93B55.jnlp	The Cancer Imaging Archive	doi:10.7937/K9/TCIA.2017.umz8dv6s	http://doi.org/10.7937/K9/TCIA.2017.umz8dv6s	poorly diff.	IVA
HNSCC-01-0048	Image Acquisition	Discovery STE	GE MEDICAL SYSTEMS	Radiation Treatment Planning	Body Composition Analysis	Data transmission and de-identification	1.3.6.1.4.1.14519.5.2.1.1706.8040.118432065317285305392891966409	HNSCC-doiJNLP-Lwi93B55.jnlp	The Cancer Imaging Archive	doi:10.7937/K9/TCIA.2017.umz8dv6s	http://doi.org/10.7937/K9/TCIA.2017.umz8dv6s	poorly diff.	IVA
HNSCC-01-0048	Image Acquisition	Discovery STE	GE MEDICAL SYSTEMS	Radiation Treatment Planning	Body Composition Analysis	Data transmission and de-identification	1.3.6.1.4.1.14519.5.2.1.1706.8040.223264287387985487292770351992	HNSCC-doiJNLP-Lwi93B55.jnlp	The Cancer Imaging Archive	doi:10.7937/K9/TCIA.2017.umz8dv6s	http://doi.org/10.7937/K9/TCIA.2017.umz8dv6s	poorly diff.	IVA
HNSCC-01-0048	Image Acquisition	Discovery STE	GE MEDICAL SYSTEMS	Radiation Treatment Planning	Body Composition Analysis	Data transmission and de-identification	1.3.6.1.4.1.14519.5.2.1.1706.8040.268287833441036921514663832294	HNSCC-doiJNLP-Lwi93B55.jnlp	The Cancer Imaging Archive	doi:10.7937/K9/TCIA.2017.umz8dv6s	http://doi.org/10.7937/K9/TCIA.2017.umz8dv6s	poorly diff.	IVA
HNSCC-01-0048	Image Acquisition	Discovery RX	GE MEDICAL SYSTEMS	Radiation Treatment Planning	Body Composition Analysis	Data transmission and de-identification	1.3.6.1.4.1.14519.5.2.1.1706.8040.119439009743961063224348335170	HNSCC-doiJNLP-Lwi93B55.jnlp	The Cancer Imaging Archive	doi:10.7937/K9/TCIA.2017.umz8dv6s	http://doi.org/10.7937/K9/TCIA.2017.umz8dv6s	poorly diff.	IVA
HNSCC-01-0048	Image Acquisition	Discovery RX	GE MEDICAL SYSTEMS	Radiation Treatment Planning	Body Composition Analysis	Data transmission and de-identification	1.3.6.1.4.1.14519.5.2.1.1706.8040.194558092524681626683983753867	HNSCC-doiJNLP-Lwi93B55.jnlp	The Cancer Imaging Archive	doi:10.7937/K9/TCIA.2017.umz8dv6s	http://doi.org/10.7937/K9/TCIA.2017.umz8dv6s	poorly diff.	IVA
HNSCC-01-0048	Image Acquisition	Discovery RX	GE MEDICAL SYSTEMS	Radiation Treatment Planning	Body Composition Analysis	Data transmission and de-identification	1.3.6.1.4.1.14519.5.2.1.1706.8040.264513981248443339822780731254	HNSCC-doiJNLP-Lwi93B55.jnlp	The Cancer Imaging Archive	doi:10.7937/K9/TCIA.2017.umz8dv6s	http://doi.org/10.7937/K9/TCIA.2017.umz8dv6s	poorly diff.	IVA
HNSCC-01-0048	Image Acquisition	Discovery RX	GE MEDICAL SYSTEMS	Radiation Treatment Planning	Body Composition Analysis	Data transmission and de-identification	1.3.6.1.4.1.14519.5.2.1.1706.8040.112969986105709415357133361300	HNSCC-doiJNLP-Lwi93B55.jnlp	The Cancer Imaging Archive	doi:10.7937/K9/TCIA.2017.umz8dv6s	http://doi.org/10.7937/K9/TCIA.2017.umz8dv6s	poorly diff.	IVA
HNSCC-01-0048	Image Acquisition	Discovery RX	GE MEDICAL SYSTEMS	Radiation Treatment Planning	Body Composition Analysis	Data transmission and de-identification	1.3.6.1.4.1.14519.5.2.1.1706.8040.120181950992869411017669807577	HNSCC-doiJNLP-Lwi93B55.jnlp	The Cancer Imaging Archive	doi:10.7937/K9/TCIA.2017.umz8dv6s	http://doi.org/10.7937/K9/TCIA.2017.umz8dv6s	poorly diff.	IVA
HNSCC-01-0048	Image Acquisition	Discovery RX	GE MEDICAL SYSTEMS	Radiation Treatment Planning	Body Composition Analysis	Data transmission and de-identification	1.3.6.1.4.1.14519.5.2.1.1706.8040.129661852979519622907362073622	HNSCC-doiJNLP-Lwi93B55.jnlp	The Cancer Imaging Archive	doi:10.7937/K9/TCIA.2017.umz8dv6s	http://doi.org/10.7937/K9/TCIA.2017.umz8dv6s	poorly diff.	IVA
HNSCC-01-0048	Image Acquisition	Discovery RX	GE MEDICAL SYSTEMS	Radiation Treatment Planning	Body Composition Analysis	Data transmission and de-identification	1.3.6.1.4.1.14519.5.2.1.1706.8040.169605131998797615952141079693	HNSCC-doiJNLP-Lwi93B55.jnlp	The Cancer Imaging Archive	doi:10.7937/K9/TCIA.2017.umz8dv6s	http://doi.org/10.7937/K9/TCIA.2017.umz8dv6s	poorly diff.	IVA
HNSCC-01-0048	Image Acquisition	Discovery RX	GE MEDICAL SYSTEMS	Radiation Treatment Planning	Body Composition Analysis	Data transmission and de-identification	1.3.6.1.4.1.14519.5.2.1.1706.8040.184681905644763447293952700860	HNSCC-doiJNLP-Lwi93B55.jnlp	The Cancer Imaging Archive	doi:10.7937/K9/TCIA.2017.umz8dv6s	http://doi.org/10.7937/K9/TCIA.2017.umz8dv6s	poorly diff.	IVA
HNSCC-01-0048	Image Acquisition	Discovery RX	GE MEDICAL SYSTEMS	Radiation Treatment Planning	Body Composition Analysis	Data transmission and de-identification	1.3.6.1.4.1.14519.5.2.1.1706.8040.203029095416057600876444529686	HNSCC-doiJNLP-Lwi93B55.jnlp	The Cancer Imaging Archive	doi:10.7937/K9/TCIA.2017.umz8dv6s	http://doi.org/10.7937/K9/TCIA.2017.umz8dv6s	poorly diff.	IVA
HNSCC-01-0048	Image Acquisition	Discovery RX	GE MEDICAL SYSTEMS	Radiation Treatment Planning	Body Composition Analysis	Data transmission and de-identification	1.3.6.1.4.1.14519.5.2.1.1706.8040.272472671273842600140122533357	HNSCC-doiJNLP-Lwi93B55.jnlp	The Cancer Imaging Archive	doi:10.7937/K9/TCIA.2017.umz8dv6s	http://doi.org/10.7937/K9/TCIA.2017.umz8dv6s	poorly diff.	IVA
HNSCC-01-0048	Image Acquisition	Discovery RX	GE MEDICAL SYSTEMS	Radiation Treatment Planning	Body Composition Analysis	Data transmission and de-identification	1.3.6.1.4.1.14519.5.2.1.1706.8040.446703746893186217393234582147	HNSCC-doiJNLP-Lwi93B55.jnlp	The Cancer Imaging Archive	doi:10.7937/K9/TCIA.2017.umz8dv6s	http://doi.org/10.7937/K9/TCIA.2017.umz8dv6s	poorly diff.	IVA
HNSCC-01-0049	Image Acquisition	Pinnacle3	ADAC	Radiation Treatment Planning	Body Composition Analysis	Data transmission and de-identification	1.3.6.1.4.1.14519.5.2.1.1706.8040.209907857512059248413194796593	HNSCC-doiJNLP-Lwi93B55.jnlp	The Cancer Imaging Archive	doi:10.7937/K9/TCIA.2017.umz8dv6s	http://doi.org/10.7937/K9/TCIA.2017.umz8dv6s	poorly diff.	IVA
HNSCC-01-0049	Image Acquisition	Pinnacle3	ADAC	Radiation Treatment Planning	Body Composition Analysis	Data transmission and de-identification	1.3.6.1.4.1.14519.5.2.1.1706.8040.319432855000371990480710057840	HNSCC-doiJNLP-Lwi93B55.jnlp	The Cancer Imaging Archive	doi:10.7937/K9/TCIA.2017.umz8dv6s	http://doi.org/10.7937/K9/TCIA.2017.umz8dv6s	poorly diff.	IVA
HNSCC-01-0049	Image Acquisition	Pinnacle3	ADAC	Radiation Treatment Planning	Body Composition Analysis	Data transmission and de-identification	1.3.6.1.4.1.14519.5.2.1.1706.8040.323528655322334213917289580811	HNSCC-doiJNLP-Lwi93B55.jnlp	The Cancer Imaging Archive	doi:10.7937/K9/TCIA.2017.umz8dv6s	http://doi.org/10.7937/K9/TCIA.2017.umz8dv6s	poorly diff.	IVA
HNSCC-01-0049	Image Acquisition	Mx8000 IDT	Philips	Radiation Treatment Planning	Body Composition Analysis	Data transmission and de-identification	1.3.6.1.4.1.14519.5.2.1.1706.8040.108259412953536425434720518715	HNSCC-doiJNLP-Lwi93B55.jnlp	The Cancer Imaging Archive	doi:10.7937/K9/TCIA.2017.umz8dv6s	http://doi.org/10.7937/K9/TCIA.2017.umz8dv6s	poorly diff.	IVA
HNSCC-01-0049	Image Acquisition	Discovery STE	GE MEDICAL SYSTEMS	Radiation Treatment Planning	Body Composition Analysis	Data transmission and de-identification	1.3.6.1.4.1.14519.5.2.1.1706.8040.106519758440903013718887828319	HNSCC-doiJNLP-Lwi93B55.jnlp	The Cancer Imaging Archive	doi:10.7937/K9/TCIA.2017.umz8dv6s	http://doi.org/10.7937/K9/TCIA.2017.umz8dv6s	poorly diff.	IVA
HNSCC-01-0049	Image Acquisition	Discovery STE	GE MEDICAL SYSTEMS	Radiation Treatment Planning	Body Composition Analysis	Data transmission and de-identification	1.3.6.1.4.1.14519.5.2.1.1706.8040.165813736325380272185846320546	HNSCC-doiJNLP-Lwi93B55.jnlp	The Cancer Imaging Archive	doi:10.7937/K9/TCIA.2017.umz8dv6s	http://doi.org/10.7937/K9/TCIA.2017.umz8dv6s	poorly diff.	IVA
HNSCC-01-0049	Image Acquisition	Discovery STE	GE MEDICAL SYSTEMS	Radiation Treatment Planning	Body Composition Analysis	Data transmission and de-identification	1.3.6.1.4.1.14519.5.2.1.1706.8040.172210520045043416978443258216	HNSCC-doiJNLP-Lwi93B55.jnlp	The Cancer Imaging Archive	doi:10.7937/K9/TCIA.2017.umz8dv6s	http://doi.org/10.7937/K9/TCIA.2017.umz8dv6s	poorly diff.	IVA
HNSCC-01-0049	Image Acquisition	Discovery STE	GE MEDICAL SYSTEMS	Radiation Treatment Planning	Body Composition Analysis	Data transmission and de-identification	1.3.6.1.4.1.14519.5.2.1.1706.8040.292379279497039568902862504805	HNSCC-doiJNLP-Lwi93B55.jnlp	The Cancer Imaging Archive	doi:10.7937/K9/TCIA.2017.umz8dv6s	http://doi.org/10.7937/K9/TCIA.2017.umz8dv6s	poorly diff.	IVA
HNSCC-01-0049	Image Acquisition	Discovery STE	GE MEDICAL SYSTEMS	Radiation Treatment Planning	Body Composition Analysis	Data transmission and de-identification	1.3.6.1.4.1.14519.5.2.1.1706.8040.318333164964475029811894003970	HNSCC-doiJNLP-Lwi93B55.jnlp	The Cancer Imaging Archive	doi:10.7937/K9/TCIA.2017.umz8dv6s	http://doi.org/10.7937/K9/TCIA.2017.umz8dv6s	poorly diff.	IVA
HNSCC-01-0049	Image Acquisition	Discovery STE	GE MEDICAL SYSTEMS	Radiation Treatment Planning	Body Composition Analysis	Data transmission and de-identification	1.3.6.1.4.1.14519.5.2.1.1706.8040.878380007949630564935295061877	HNSCC-doiJNLP-Lwi93B55.jnlp	The Cancer Imaging Archive	doi:10.7937/K9/TCIA.2017.umz8dv6s	http://doi.org/10.7937/K9/TCIA.2017.umz8dv6s	poorly diff.	IVA
HNSCC-01-0049	Image Acquisition	Discovery STE	GE MEDICAL SYSTEMS	Radiation Treatment Planning	Body Composition Analysis	Data transmission and de-identification	1.3.6.1.4.1.14519.5.2.1.1706.8040.903267992358153372656697167917	HNSCC-doiJNLP-Lwi93B55.jnlp	The Cancer Imaging Archive	doi:10.7937/K9/TCIA.2017.umz8dv6s	http://doi.org/10.7937/K9/TCIA.2017.umz8dv6s	poorly diff.	IVA
HNSCC-01-0049	Image Acquisition	Discovery RX	GE MEDICAL SYSTEMS	Radiation Treatment Planning	Body Composition Analysis	Data transmission and de-identification	1.3.6.1.4.1.14519.5.2.1.1706.8040.166711516074193625585477581148	HNSCC-doiJNLP-Lwi93B55.jnlp	The Cancer Imaging Archive	doi:10.7937/K9/TCIA.2017.umz8dv6s	http://doi.org/10.7937/K9/TCIA.2017.umz8dv6s	poorly diff.	IVA
HNSCC-01-0049	Image Acquisition	Discovery RX	GE MEDICAL SYSTEMS	Radiation Treatment Planning	Body Composition Analysis	Data transmission and de-identification	1.3.6.1.4.1.14519.5.2.1.1706.8040.227304259119888602251450672733	HNSCC-doiJNLP-Lwi93B55.jnlp	The Cancer Imaging Archive	doi:10.7937/K9/TCIA.2017.umz8dv6s	http://doi.org/10.7937/K9/TCIA.2017.umz8dv6s	poorly diff.	IVA
HNSCC-01-0049	Image Acquisition	Discovery RX	GE MEDICAL SYSTEMS	Radiation Treatment Planning	Body Composition Analysis	Data transmission and de-identification	1.3.6.1.4.1.14519.5.2.1.1706.8040.165959707138193568404382017341	HNSCC-doiJNLP-Lwi93B55.jnlp	The Cancer Imaging Archive	doi:10.7937/K9/TCIA.2017.umz8dv6s	http://doi.org/10.7937/K9/TCIA.2017.umz8dv6s	poorly diff.	IVA
HNSCC-01-0049	Image Acquisition	Discovery RX	GE MEDICAL SYSTEMS	Radiation Treatment Planning	Body Composition Analysis	Data transmission and de-identification	1.3.6.1.4.1.14519.5.2.1.1706.8040.248393729598680856463811681218	HNSCC-doiJNLP-Lwi93B55.jnlp	The Cancer Imaging Archive	doi:10.7937/K9/TCIA.2017.umz8dv6s	http://doi.org/10.7937/K9/TCIA.2017.umz8dv6s	poorly diff.	IVA
HNSCC-01-0049	Image Acquisition	Discovery RX	GE MEDICAL SYSTEMS	Radiation Treatment Planning	Body Composition Analysis	Data transmission and de-identification	1.3.6.1.4.1.14519.5.2.1.1706.8040.292834722546916624915118483713	HNSCC-doiJNLP-Lwi93B55.jnlp	The Cancer Imaging Archive	doi:10.7937/K9/TCIA.2017.umz8dv6s	http://doi.org/10.7937/K9/TCIA.2017.umz8dv6s	poorly diff.	IVA
HNSCC-01-0049	Image Acquisition	Discovery RX	GE MEDICAL SYSTEMS	Radiation Treatment Planning	Body Composition Analysis	Data transmission and de-identification	1.3.6.1.4.1.14519.5.2.1.1706.8040.293265050299705236632039779963	HNSCC-doiJNLP-Lwi93B55.jnlp	The Cancer Imaging Archive	doi:10.7937/K9/TCIA.2017.umz8dv6s	http://doi.org/10.7937/K9/TCIA.2017.umz8dv6s	poorly diff.	IVA
HNSCC-01-0049	Image Acquisition	Discovery RX	GE MEDICAL SYSTEMS	Radiation Treatment Planning	Body Composition Analysis	Data transmission and de-identification	1.3.6.1.4.1.14519.5.2.1.1706.8040.325014311997731246168271253103	HNSCC-doiJNLP-Lwi93B55.jnlp	The Cancer Imaging Archive	doi:10.7937/K9/TCIA.2017.umz8dv6s	http://doi.org/10.7937/K9/TCIA.2017.umz8dv6s	poorly diff.	IVA
HNSCC-01-0050	Image Acquisition	Discovery HR	GE MEDICAL SYSTEMS	Radiation Treatment Planning	Body Composition Analysis	Data transmission and de-identification	1.3.6.1.4.1.14519.5.2.1.1706.8040.110500533938327487979774815307	HNSCC-doiJNLP-Lwi93B55.jnlp	The Cancer Imaging Archive	doi:10.7937/K9/TCIA.2017.umz8dv6s	http://doi.org/10.7937/K9/TCIA.2017.umz8dv6s	poorly diff.	IVA
HNSCC-01-0050	Image Acquisition	Discovery HR	GE MEDICAL SYSTEMS	Radiation Treatment Planning	Body Composition Analysis	Data transmission and de-identification	1.3.6.1.4.1.14519.5.2.1.1706.8040.151001565585152882048780525929	HNSCC-doiJNLP-Lwi93B55.jnlp	The Cancer Imaging Archive	doi:10.7937/K9/TCIA.2017.umz8dv6s	http://doi.org/10.7937/K9/TCIA.2017.umz8dv6s	poorly diff.	IVA
HNSCC-01-0050	Image Acquisition	NULL	GE MEDICAL SYSTEMS	Radiation Treatment Planning	Body Composition Analysis	Data transmission and de-identification	1.3.6.1.4.1.14519.5.2.1.1706.8040.168060818492650352197941663227	HNSCC-doiJNLP-Lwi93B55.jnlp	The Cancer Imaging Archive	doi:10.7937/K9/TCIA.2017.umz8dv6s	http://doi.org/10.7937/K9/TCIA.2017.umz8dv6s	poorly diff.	IVA
HNSCC-01-0050	Image Acquisition	Discovery HR	GE MEDICAL SYSTEMS	Radiation Treatment Planning	Body Composition Analysis	Data transmission and de-identification	1.3.6.1.4.1.14519.5.2.1.1706.8040.174361688823288440077491403106	HNSCC-doiJNLP-Lwi93B55.jnlp	The Cancer Imaging Archive	doi:10.7937/K9/TCIA.2017.umz8dv6s	http://doi.org/10.7937/K9/TCIA.2017.umz8dv6s	poorly diff.	IVA
HNSCC-01-0050	Image Acquisition	NULL	GE MEDICAL SYSTEMS	Radiation Treatment Planning	Body Composition Analysis	Data transmission and de-identification	1.3.6.1.4.1.14519.5.2.1.1706.8040.285910048687536412729322195497	HNSCC-doiJNLP-Lwi93B55.jnlp	The Cancer Imaging Archive	doi:10.7937/K9/TCIA.2017.umz8dv6s	http://doi.org/10.7937/K9/TCIA.2017.umz8dv6s	poorly diff.	IVA
HNSCC-01-0050	Image Acquisition	NULL	GE MEDICAL SYSTEMS	Radiation Treatment Planning	Body Composition Analysis	Data transmission and de-identification	1.3.6.1.4.1.14519.5.2.1.1706.8040.327622076711188271381703291150	HNSCC-doiJNLP-Lwi93B55.jnlp	The Cancer Imaging Archive	doi:10.7937/K9/TCIA.2017.umz8dv6s	http://doi.org/10.7937/K9/TCIA.2017.umz8dv6s	poorly diff.	IVA
HNSCC-01-0050	Image Acquisition	Discovery HR	GE MEDICAL SYSTEMS	Radiation Treatment Planning	Body Composition Analysis	Data transmission and de-identification	1.3.6.1.4.1.14519.5.2.1.1706.8040.327811242056853489598903440978	HNSCC-doiJNLP-Lwi93B55.jnlp	The Cancer Imaging Archive	doi:10.7937/K9/TCIA.2017.umz8dv6s	http://doi.org/10.7937/K9/TCIA.2017.umz8dv6s	poorly diff.	IVA
HNSCC-01-0050	Image Acquisition	Discovery HR	GE MEDICAL SYSTEMS	Radiation Treatment Planning	Body Composition Analysis	Data transmission and de-identification	1.3.6.1.4.1.14519.5.2.1.1706.8040.333839709165018427656445203136	HNSCC-doiJNLP-Lwi93B55.jnlp	The Cancer Imaging Archive	doi:10.7937/K9/TCIA.2017.umz8dv6s	http://doi.org/10.7937/K9/TCIA.2017.umz8dv6s	poorly diff.	IVA
HNSCC-01-0050	Image Acquisition	NULL	GE MEDICAL SYSTEMS	Radiation Treatment Planning	Body Composition Analysis	Data transmission and de-identification	1.3.6.1.4.1.14519.5.2.1.1706.8040.403920243792462183366993013908	HNSCC-doiJNLP-Lwi93B55.jnlp	The Cancer Imaging Archive	doi:10.7937/K9/TCIA.2017.umz8dv6s	http://doi.org/10.7937/K9/TCIA.2017.umz8dv6s	poorly diff.	IVA
HNSCC-01-0050	Image Acquisition	Pinnacle3	ADAC	Radiation Treatment Planning	Body Composition Analysis	Data transmission and de-identification	1.3.6.1.4.1.14519.5.2.1.1706.8040.126767477653707269023502189127	HNSCC-doiJNLP-Lwi93B55.jnlp	The Cancer Imaging Archive	doi:10.7937/K9/TCIA.2017.umz8dv6s	http://doi.org/10.7937/K9/TCIA.2017.umz8dv6s	poorly diff.	IVA
HNSCC-01-0050	Image Acquisition	Pinnacle3	ADAC	Radiation Treatment Planning	Body Composition Analysis	Data transmission and de-identification	1.3.6.1.4.1.14519.5.2.1.1706.8040.167238431834309557302944736098	HNSCC-doiJNLP-Lwi93B55.jnlp	The Cancer Imaging Archive	doi:10.7937/K9/TCIA.2017.umz8dv6s	http://doi.org/10.7937/K9/TCIA.2017.umz8dv6s	poorly diff.	IVA
HNSCC-01-0050	Image Acquisition	Pinnacle3	ADAC	Radiation Treatment Planning	Body Composition Analysis	Data transmission and de-identification	1.3.6.1.4.1.14519.5.2.1.1706.8040.525945627453094450470364492003	HNSCC-doiJNLP-Lwi93B55.jnlp	The Cancer Imaging Archive	doi:10.7937/K9/TCIA.2017.umz8dv6s	http://doi.org/10.7937/K9/TCIA.2017.umz8dv6s	poorly diff.	IVA
HNSCC-01-0050	Image Acquisition	PQ5000	Philips Medical Systems	Radiation Treatment Planning	Body Composition Analysis	Data transmission and de-identification	1.3.6.1.4.1.14519.5.2.1.1706.8040.322929745825791122654671700188	HNSCC-doiJNLP-Lwi93B55.jnlp	The Cancer Imaging Archive	doi:10.7937/K9/TCIA.2017.umz8dv6s	http://doi.org/10.7937/K9/TCIA.2017.umz8dv6s	poorly diff.	IVA
HNSCC-01-0050	Image Acquisition	Discovery RX	GE MEDICAL SYSTEMS	Radiation Treatment Planning	Body Composition Analysis	Data transmission and de-identification	1.3.6.1.4.1.14519.5.2.1.1706.8040.166582808740424706009105202092	HNSCC-doiJNLP-Lwi93B55.jnlp	The Cancer Imaging Archive	doi:10.7937/K9/TCIA.2017.umz8dv6s	http://doi.org/10.7937/K9/TCIA.2017.umz8dv6s	poorly diff.	IVA
HNSCC-01-0050	Image Acquisition	Discovery RX	GE MEDICAL SYSTEMS	Radiation Treatment Planning	Body Composition Analysis	Data transmission and de-identification	1.3.6.1.4.1.14519.5.2.1.1706.8040.289076808899473427077391782844	HNSCC-doiJNLP-Lwi93B55.jnlp	The Cancer Imaging Archive	doi:10.7937/K9/TCIA.2017.umz8dv6s	http://doi.org/10.7937/K9/TCIA.2017.umz8dv6s	poorly diff.	IVA
HNSCC-01-0050	Image Acquisition	Discovery RX	GE MEDICAL SYSTEMS	Radiation Treatment Planning	Body Composition Analysis	Data transmission and de-identification	1.3.6.1.4.1.14519.5.2.1.1706.8040.123275461342173704256168478154	HNSCC-doiJNLP-Lwi93B55.jnlp	The Cancer Imaging Archive	doi:10.7937/K9/TCIA.2017.umz8dv6s	http://doi.org/10.7937/K9/TCIA.2017.umz8dv6s	poorly diff.	IVA
HNSCC-01-0050	Image Acquisition	Discovery RX	GE MEDICAL SYSTEMS	Radiation Treatment Planning	Body Composition Analysis	Data transmission and de-identification	1.3.6.1.4.1.14519.5.2.1.1706.8040.267057028115023045768050952377	HNSCC-doiJNLP-Lwi93B55.jnlp	The Cancer Imaging Archive	doi:10.7937/K9/TCIA.2017.umz8dv6s	http://doi.org/10.7937/K9/TCIA.2017.umz8dv6s	poorly diff.	IVA
HNSCC-01-0050	Image Acquisition	Discovery RX	GE MEDICAL SYSTEMS	Radiation Treatment Planning	Body Composition Analysis	Data transmission and de-identification	1.3.6.1.4.1.14519.5.2.1.1706.8040.319715668876444230024542917946	HNSCC-doiJNLP-Lwi93B55.jnlp	The Cancer Imaging Archive	doi:10.7937/K9/TCIA.2017.umz8dv6s	http://doi.org/10.7937/K9/TCIA.2017.umz8dv6s	poorly diff.	IVA
HNSCC-01-0050	Image Acquisition	Discovery RX	GE MEDICAL SYSTEMS	Radiation Treatment Planning	Body Composition Analysis	Data transmission and de-identification	1.3.6.1.4.1.14519.5.2.1.1706.8040.328326627395115647456839347045	HNSCC-doiJNLP-Lwi93B55.jnlp	The Cancer Imaging Archive	doi:10.7937/K9/TCIA.2017.umz8dv6s	http://doi.org/10.7937/K9/TCIA.2017.umz8dv6s	poorly diff.	IVA
HNSCC-01-0050	Image Acquisition	Discovery RX	GE MEDICAL SYSTEMS	Radiation Treatment Planning	Body Composition Analysis	Data transmission and de-identification	1.3.6.1.4.1.14519.5.2.1.1706.8040.407395919969022681799222321870	HNSCC-doiJNLP-Lwi93B55.jnlp	The Cancer Imaging Archive	doi:10.7937/K9/TCIA.2017.umz8dv6s	http://doi.org/10.7937/K9/TCIA.2017.umz8dv6s	poorly diff.	IVA
HNSCC-01-0051	Image Acquisition	Pinnacle3	ADAC	Radiation Treatment Planning	Body Composition Analysis	Data transmission and de-identification	1.3.6.1.4.1.14519.5.2.1.1706.8040.249579447713033543225256770401	HNSCC-doiJNLP-Lwi93B55.jnlp	The Cancer Imaging Archive	doi:10.7937/K9/TCIA.2017.umz8dv6s	http://doi.org/10.7937/K9/TCIA.2017.umz8dv6s	poorly diff.	IVA
HNSCC-01-0051	Image Acquisition	Pinnacle3	ADAC	Radiation Treatment Planning	Body Composition Analysis	Data transmission and de-identification	1.3.6.1.4.1.14519.5.2.1.1706.8040.297038063064683492953828971279	HNSCC-doiJNLP-Lwi93B55.jnlp	The Cancer Imaging Archive	doi:10.7937/K9/TCIA.2017.umz8dv6s	http://doi.org/10.7937/K9/TCIA.2017.umz8dv6s	poorly diff.	IVA
HNSCC-01-0051	Image Acquisition	Pinnacle3	ADAC	Radiation Treatment Planning	Body Composition Analysis	Data transmission and de-identification	1.3.6.1.4.1.14519.5.2.1.1706.8040.768733635527768221616984160432	HNSCC-doiJNLP-Lwi93B55.jnlp	The Cancer Imaging Archive	doi:10.7937/K9/TCIA.2017.umz8dv6s	http://doi.org/10.7937/K9/TCIA.2017.umz8dv6s	poorly diff.	IVA
HNSCC-01-0051	Image Acquisition	PQ5000	Philips Medical Systems	Radiation Treatment Planning	Body Composition Analysis	Data transmission and de-identification	1.3.6.1.4.1.14519.5.2.1.1706.8040.575415018113127946329495843168	HNSCC-doiJNLP-Lwi93B55.jnlp	The Cancer Imaging Archive	doi:10.7937/K9/TCIA.2017.umz8dv6s	http://doi.org/10.7937/K9/TCIA.2017.umz8dv6s	poorly diff.	IVA
HNSCC-01-0051	Image Acquisition	Discovery STE	GE MEDICAL SYSTEMS	Radiation Treatment Planning	Body Composition Analysis	Data transmission and de-identification	1.3.6.1.4.1.14519.5.2.1.1706.8040.161878376847280436989668332736	HNSCC-doiJNLP-Lwi93B55.jnlp	The Cancer Imaging Archive	doi:10.7937/K9/TCIA.2017.umz8dv6s	http://doi.org/10.7937/K9/TCIA.2017.umz8dv6s	poorly diff.	IVA
HNSCC-01-0051	Image Acquisition	Discovery STE	GE MEDICAL SYSTEMS	Radiation Treatment Planning	Body Composition Analysis	Data transmission and de-identification	1.3.6.1.4.1.14519.5.2.1.1706.8040.245277270243839823611520425535	HNSCC-doiJNLP-Lwi93B55.jnlp	The Cancer Imaging Archive	doi:10.7937/K9/TCIA.2017.umz8dv6s	http://doi.org/10.7937/K9/TCIA.2017.umz8dv6s	poorly diff.	IVA
HNSCC-01-0051	Image Acquisition	Discovery STE	GE MEDICAL SYSTEMS	Radiation Treatment Planning	Body Composition Analysis	Data transmission and de-identification	1.3.6.1.4.1.14519.5.2.1.1706.8040.106804552134884433767464123066	HNSCC-doiJNLP-Lwi93B55.jnlp	The Cancer Imaging Archive	doi:10.7937/K9/TCIA.2017.umz8dv6s	http://doi.org/10.7937/K9/TCIA.2017.umz8dv6s	poorly diff.	IVA
HNSCC-01-0051	Image Acquisition	Discovery STE	GE MEDICAL SYSTEMS	Radiation Treatment Planning	Body Composition Analysis	Data transmission and de-identification	1.3.6.1.4.1.14519.5.2.1.1706.8040.164136893428548515587998400683	HNSCC-doiJNLP-Lwi93B55.jnlp	The Cancer Imaging Archive	doi:10.7937/K9/TCIA.2017.umz8dv6s	http://doi.org/10.7937/K9/TCIA.2017.umz8dv6s	poorly diff.	IVA
HNSCC-01-0051	Image Acquisition	Discovery STE	GE MEDICAL SYSTEMS	Radiation Treatment Planning	Body Composition Analysis	Data transmission and de-identification	1.3.6.1.4.1.14519.5.2.1.1706.8040.198744843518334317106387180609	HNSCC-doiJNLP-Lwi93B55.jnlp	The Cancer Imaging Archive	doi:10.7937/K9/TCIA.2017.umz8dv6s	http://doi.org/10.7937/K9/TCIA.2017.umz8dv6s	poorly diff.	IVA
HNSCC-01-0051	Image Acquisition	Discovery STE	GE MEDICAL SYSTEMS	Radiation Treatment Planning	Body Composition Analysis	Data transmission and de-identification	1.3.6.1.4.1.14519.5.2.1.1706.8040.327634317895673484400360133053	HNSCC-doiJNLP-Lwi93B55.jnlp	The Cancer Imaging Archive	doi:10.7937/K9/TCIA.2017.umz8dv6s	http://doi.org/10.7937/K9/TCIA.2017.umz8dv6s	poorly diff.	IVA
HNSCC-01-0051	Image Acquisition	Discovery STE	GE MEDICAL SYSTEMS	Radiation Treatment Planning	Body Composition Analysis	Data transmission and de-identification	1.3.6.1.4.1.14519.5.2.1.1706.8040.385397233619698623007986805389	HNSCC-doiJNLP-Lwi93B55.jnlp	The Cancer Imaging Archive	doi:10.7937/K9/TCIA.2017.umz8dv6s	http://doi.org/10.7937/K9/TCIA.2017.umz8dv6s	poorly diff.	IVA
HNSCC-01-0051	Image Acquisition	Discovery STE	GE MEDICAL SYSTEMS	Radiation Treatment Planning	Body Composition Analysis	Data transmission and de-identification	1.3.6.1.4.1.14519.5.2.1.1706.8040.217695727456410651974745282351	HNSCC-doiJNLP-Lwi93B55.jnlp	The Cancer Imaging Archive	doi:10.7937/K9/TCIA.2017.umz8dv6s	http://doi.org/10.7937/K9/TCIA.2017.umz8dv6s	poorly diff.	IVA
HNSCC-01-0051	Image Acquisition	Discovery STE	GE MEDICAL SYSTEMS	Radiation Treatment Planning	Body Composition Analysis	Data transmission and de-identification	1.3.6.1.4.1.14519.5.2.1.1706.8040.399956220953063456938029310674	HNSCC-doiJNLP-Lwi93B55.jnlp	The Cancer Imaging Archive	doi:10.7937/K9/TCIA.2017.umz8dv6s	http://doi.org/10.7937/K9/TCIA.2017.umz8dv6s	poorly diff.	IVA
HNSCC-01-0051	Image Acquisition	Discovery STE	GE MEDICAL SYSTEMS	Radiation Treatment Planning	Body Composition Analysis	Data transmission and de-identification	1.3.6.1.4.1.14519.5.2.1.1706.8040.135717257453448705768643032067	HNSCC-doiJNLP-Lwi93B55.jnlp	The Cancer Imaging Archive	doi:10.7937/K9/TCIA.2017.umz8dv6s	http://doi.org/10.7937/K9/TCIA.2017.umz8dv6s	poorly diff.	IVA
HNSCC-01-0051	Image Acquisition	Discovery STE	GE MEDICAL SYSTEMS	Radiation Treatment Planning	Body Composition Analysis	Data transmission and de-identification	1.3.6.1.4.1.14519.5.2.1.1706.8040.186042456082108201774705143870	HNSCC-doiJNLP-Lwi93B55.jnlp	The Cancer Imaging Archive	doi:10.7937/K9/TCIA.2017.umz8dv6s	http://doi.org/10.7937/K9/TCIA.2017.umz8dv6s	poorly diff.	IVA
HNSCC-01-0051	Image Acquisition	Discovery STE	GE MEDICAL SYSTEMS	Radiation Treatment Planning	Body Composition Analysis	Data transmission and de-identification	1.3.6.1.4.1.14519.5.2.1.1706.8040.251957259139664875120726218734	HNSCC-doiJNLP-Lwi93B55.jnlp	The Cancer Imaging Archive	doi:10.7937/K9/TCIA.2017.umz8dv6s	http://doi.org/10.7937/K9/TCIA.2017.umz8dv6s	poorly diff.	IVA
HNSCC-01-0051	Image Acquisition	Discovery STE	GE MEDICAL SYSTEMS	Radiation Treatment Planning	Body Composition Analysis	Data transmission and de-identification	1.3.6.1.4.1.14519.5.2.1.1706.8040.694596688825126709936428475664	HNSCC-doiJNLP-Lwi93B55.jnlp	The Cancer Imaging Archive	doi:10.7937/K9/TCIA.2017.umz8dv6s	http://doi.org/10.7937/K9/TCIA.2017.umz8dv6s	poorly diff.	IVA
HNSCC-01-0051	Image Acquisition	Discovery STE	GE MEDICAL SYSTEMS	Radiation Treatment Planning	Body Composition Analysis	Data transmission and de-identification	1.3.6.1.4.1.14519.5.2.1.1706.8040.963537707208672137063743068407	HNSCC-doiJNLP-Lwi93B55.jnlp	The Cancer Imaging Archive	doi:10.7937/K9/TCIA.2017.umz8dv6s	http://doi.org/10.7937/K9/TCIA.2017.umz8dv6s	poorly diff.	IVA
HNSCC-01-0052	Image Acquisition	NULL	GE MEDICAL SYSTEMS	Radiation Treatment Planning	Body Composition Analysis	Data transmission and de-identification	1.3.6.1.4.1.14519.5.2.1.1706.8040.193748407452992228650566319383	HNSCC-doiJNLP-Lwi93B55.jnlp	The Cancer Imaging Archive	doi:10.7937/K9/TCIA.2017.umz8dv6s	http://doi.org/10.7937/K9/TCIA.2017.umz8dv6s	well diff.	IVA
HNSCC-01-0052	Image Acquisition	NULL	GE MEDICAL SYSTEMS	Radiation Treatment Planning	Body Composition Analysis	Data transmission and de-identification	1.3.6.1.4.1.14519.5.2.1.1706.8040.204260594735038124049199872391	HNSCC-doiJNLP-Lwi93B55.jnlp	The Cancer Imaging Archive	doi:10.7937/K9/TCIA.2017.umz8dv6s	http://doi.org/10.7937/K9/TCIA.2017.umz8dv6s	well diff.	IVA
HNSCC-01-0052	Image Acquisition	Discovery HR	GE MEDICAL SYSTEMS	Radiation Treatment Planning	Body Composition Analysis	Data transmission and de-identification	1.3.6.1.4.1.14519.5.2.1.1706.8040.268820623010229509268219936841	HNSCC-doiJNLP-Lwi93B55.jnlp	The Cancer Imaging Archive	doi:10.7937/K9/TCIA.2017.umz8dv6s	http://doi.org/10.7937/K9/TCIA.2017.umz8dv6s	well diff.	IVA
HNSCC-01-0052	Image Acquisition	Discovery HR	GE MEDICAL SYSTEMS	Radiation Treatment Planning	Body Composition Analysis	Data transmission and de-identification	1.3.6.1.4.1.14519.5.2.1.1706.8040.302841929087074845587085770495	HNSCC-doiJNLP-Lwi93B55.jnlp	The Cancer Imaging Archive	doi:10.7937/K9/TCIA.2017.umz8dv6s	http://doi.org/10.7937/K9/TCIA.2017.umz8dv6s	well diff.	IVA
HNSCC-01-0052	Image Acquisition	Discovery HR	GE MEDICAL SYSTEMS	Radiation Treatment Planning	Body Composition Analysis	Data transmission and de-identification	1.3.6.1.4.1.14519.5.2.1.1706.8040.959175994693459412146557535040	HNSCC-doiJNLP-Lwi93B55.jnlp	The Cancer Imaging Archive	doi:10.7937/K9/TCIA.2017.umz8dv6s	http://doi.org/10.7937/K9/TCIA.2017.umz8dv6s	well diff.	IVA
HNSCC-01-0052	Image Acquisition	Discovery STE	GE MEDICAL SYSTEMS	Radiation Treatment Planning	Body Composition Analysis	Data transmission and de-identification	1.3.6.1.4.1.14519.5.2.1.1706.8040.111736420206567392984021372329	HNSCC-doiJNLP-Lwi93B55.jnlp	The Cancer Imaging Archive	doi:10.7937/K9/TCIA.2017.umz8dv6s	http://doi.org/10.7937/K9/TCIA.2017.umz8dv6s	well diff.	IVA
HNSCC-01-0052	Image Acquisition	Discovery STE	GE MEDICAL SYSTEMS	Radiation Treatment Planning	Body Composition Analysis	Data transmission and de-identification	1.3.6.1.4.1.14519.5.2.1.1706.8040.119754009001279995088632222621	HNSCC-doiJNLP-Lwi93B55.jnlp	The Cancer Imaging Archive	doi:10.7937/K9/TCIA.2017.umz8dv6s	http://doi.org/10.7937/K9/TCIA.2017.umz8dv6s	well diff.	IVA
HNSCC-01-0052	Image Acquisition	Discovery STE	GE MEDICAL SYSTEMS	Radiation Treatment Planning	Body Composition Analysis	Data transmission and de-identification	1.3.6.1.4.1.14519.5.2.1.1706.8040.216007183782866061399491943305	HNSCC-doiJNLP-Lwi93B55.jnlp	The Cancer Imaging Archive	doi:10.7937/K9/TCIA.2017.umz8dv6s	http://doi.org/10.7937/K9/TCIA.2017.umz8dv6s	well diff.	IVA
HNSCC-01-0052	Image Acquisition	Discovery STE	GE MEDICAL SYSTEMS	Radiation Treatment Planning	Body Composition Analysis	Data transmission and de-identification	1.3.6.1.4.1.14519.5.2.1.1706.8040.275160252946584444546229747948	HNSCC-doiJNLP-Lwi93B55.jnlp	The Cancer Imaging Archive	doi:10.7937/K9/TCIA.2017.umz8dv6s	http://doi.org/10.7937/K9/TCIA.2017.umz8dv6s	well diff.	IVA
HNSCC-01-0052	Image Acquisition	Discovery STE	GE MEDICAL SYSTEMS	Radiation Treatment Planning	Body Composition Analysis	Data transmission and de-identification	1.3.6.1.4.1.14519.5.2.1.1706.8040.415419945825904255716542648737	HNSCC-doiJNLP-Lwi93B55.jnlp	The Cancer Imaging Archive	doi:10.7937/K9/TCIA.2017.umz8dv6s	http://doi.org/10.7937/K9/TCIA.2017.umz8dv6s	well diff.	IVA
HNSCC-01-0053	Image Acquisition	Discovery HR	GE MEDICAL SYSTEMS	Radiation Treatment Planning	Body Composition Analysis	Data transmission and de-identification	1.3.6.1.4.1.14519.5.2.1.1706.8040.205112491220687353895379457084	HNSCC-doiJNLP-Lwi93B55.jnlp	The Cancer Imaging Archive	doi:10.7937/K9/TCIA.2017.umz8dv6s	http://doi.org/10.7937/K9/TCIA.2017.umz8dv6s	moderately diff.	IVA
HNSCC-01-0053	Image Acquisition	Discovery HR	GE MEDICAL SYSTEMS	Radiation Treatment Planning	Body Composition Analysis	Data transmission and de-identification	1.3.6.1.4.1.14519.5.2.1.1706.8040.215633374698764510136933348676	HNSCC-doiJNLP-Lwi93B55.jnlp	The Cancer Imaging Archive	doi:10.7937/K9/TCIA.2017.umz8dv6s	http://doi.org/10.7937/K9/TCIA.2017.umz8dv6s	moderately diff.	IVA
HNSCC-01-0053	Image Acquisition	NULL	GE MEDICAL SYSTEMS	Radiation Treatment Planning	Body Composition Analysis	Data transmission and de-identification	1.3.6.1.4.1.14519.5.2.1.1706.8040.253842562448044734812693944040	HNSCC-doiJNLP-Lwi93B55.jnlp	The Cancer Imaging Archive	doi:10.7937/K9/TCIA.2017.umz8dv6s	http://doi.org/10.7937/K9/TCIA.2017.umz8dv6s	moderately diff.	IVA
HNSCC-01-0053	Image Acquisition	Discovery HR	GE MEDICAL SYSTEMS	Radiation Treatment Planning	Body Composition Analysis	Data transmission and de-identification	1.3.6.1.4.1.14519.5.2.1.1706.8040.292570296659161800806982224124	HNSCC-doiJNLP-Lwi93B55.jnlp	The Cancer Imaging Archive	doi:10.7937/K9/TCIA.2017.umz8dv6s	http://doi.org/10.7937/K9/TCIA.2017.umz8dv6s	moderately diff.	IVA
HNSCC-01-0053	Image Acquisition	Discovery HR	GE MEDICAL SYSTEMS	Radiation Treatment Planning	Body Composition Analysis	Data transmission and de-identification	1.3.6.1.4.1.14519.5.2.1.1706.8040.305922586441992823244803350903	HNSCC-doiJNLP-Lwi93B55.jnlp	The Cancer Imaging Archive	doi:10.7937/K9/TCIA.2017.umz8dv6s	http://doi.org/10.7937/K9/TCIA.2017.umz8dv6s	moderately diff.	IVA
HNSCC-01-0053	Image Acquisition	NULL	GE MEDICAL SYSTEMS	Radiation Treatment Planning	Body Composition Analysis	Data transmission and de-identification	1.3.6.1.4.1.14519.5.2.1.1706.8040.315570900334113728760268184496	HNSCC-doiJNLP-Lwi93B55.jnlp	The Cancer Imaging Archive	doi:10.7937/K9/TCIA.2017.umz8dv6s	http://doi.org/10.7937/K9/TCIA.2017.umz8dv6s	moderately diff.	IVA
HNSCC-01-0053	Image Acquisition	NULL	GE MEDICAL SYSTEMS	Radiation Treatment Planning	Body Composition Analysis	Data transmission and de-identification	1.3.6.1.4.1.14519.5.2.1.1706.8040.328982330938448696877943194150	HNSCC-doiJNLP-Lwi93B55.jnlp	The Cancer Imaging Archive	doi:10.7937/K9/TCIA.2017.umz8dv6s	http://doi.org/10.7937/K9/TCIA.2017.umz8dv6s	moderately diff.	IVA
HNSCC-01-0053	Image Acquisition	Discovery HR	GE MEDICAL SYSTEMS	Radiation Treatment Planning	Body Composition Analysis	Data transmission and de-identification	1.3.6.1.4.1.14519.5.2.1.1706.8040.473840009361161441735886809657	HNSCC-doiJNLP-Lwi93B55.jnlp	The Cancer Imaging Archive	doi:10.7937/K9/TCIA.2017.umz8dv6s	http://doi.org/10.7937/K9/TCIA.2017.umz8dv6s	moderately diff.	IVA
HNSCC-01-0053	Image Acquisition	NULL	GE MEDICAL SYSTEMS	Radiation Treatment Planning	Body Composition Analysis	Data transmission and de-identification	1.3.6.1.4.1.14519.5.2.1.1706.8040.701211158245100379741828696625	HNSCC-doiJNLP-Lwi93B55.jnlp	The Cancer Imaging Archive	doi:10.7937/K9/TCIA.2017.umz8dv6s	http://doi.org/10.7937/K9/TCIA.2017.umz8dv6s	moderately diff.	IVA
HNSCC-01-0053	Image Acquisition	Pinnacle3	ADAC	Radiation Treatment Planning	Body Composition Analysis	Data transmission and de-identification	1.3.6.1.4.1.14519.5.2.1.1706.8040.269462188112914688374326214365	HNSCC-doiJNLP-Lwi93B55.jnlp	The Cancer Imaging Archive	doi:10.7937/K9/TCIA.2017.umz8dv6s	http://doi.org/10.7937/K9/TCIA.2017.umz8dv6s	moderately diff.	IVA
HNSCC-01-0053	Image Acquisition	Pinnacle3	ADAC	Radiation Treatment Planning	Body Composition Analysis	Data transmission and de-identification	1.3.6.1.4.1.14519.5.2.1.1706.8040.290184736037473610700541312312	HNSCC-doiJNLP-Lwi93B55.jnlp	The Cancer Imaging Archive	doi:10.7937/K9/TCIA.2017.umz8dv6s	http://doi.org/10.7937/K9/TCIA.2017.umz8dv6s	moderately diff.	IVA
HNSCC-01-0053	Image Acquisition	Pinnacle3	ADAC	Radiation Treatment Planning	Body Composition Analysis	Data transmission and de-identification	1.3.6.1.4.1.14519.5.2.1.1706.8040.522448968225207351610471045905	HNSCC-doiJNLP-Lwi93B55.jnlp	The Cancer Imaging Archive	doi:10.7937/K9/TCIA.2017.umz8dv6s	http://doi.org/10.7937/K9/TCIA.2017.umz8dv6s	moderately diff.	IVA
HNSCC-01-0053	Image Acquisition	PQ5000	Philips Medical Systems	Radiation Treatment Planning	Body Composition Analysis	Data transmission and de-identification	1.3.6.1.4.1.14519.5.2.1.1706.8040.233648913272799197900630683106	HNSCC-doiJNLP-Lwi93B55.jnlp	The Cancer Imaging Archive	doi:10.7937/K9/TCIA.2017.umz8dv6s	http://doi.org/10.7937/K9/TCIA.2017.umz8dv6s	moderately diff.	IVA
HNSCC-01-0053	Image Acquisition	Discovery STE	GE MEDICAL SYSTEMS	Radiation Treatment Planning	Body Composition Analysis	Data transmission and de-identification	1.3.6.1.4.1.14519.5.2.1.1706.8040.134312739093018047315003628573	HNSCC-doiJNLP-Lwi93B55.jnlp	The Cancer Imaging Archive	doi:10.7937/K9/TCIA.2017.umz8dv6s	http://doi.org/10.7937/K9/TCIA.2017.umz8dv6s	moderately diff.	IVA
HNSCC-01-0053	Image Acquisition	Discovery STE	GE MEDICAL SYSTEMS	Radiation Treatment Planning	Body Composition Analysis	Data transmission and de-identification	1.3.6.1.4.1.14519.5.2.1.1706.8040.290923658426401787787445596054	HNSCC-doiJNLP-Lwi93B55.jnlp	The Cancer Imaging Archive	doi:10.7937/K9/TCIA.2017.umz8dv6s	http://doi.org/10.7937/K9/TCIA.2017.umz8dv6s	moderately diff.	IVA
HNSCC-01-0053	Image Acquisition	Discovery STE	GE MEDICAL SYSTEMS	Radiation Treatment Planning	Body Composition Analysis	Data transmission and de-identification	1.3.6.1.4.1.14519.5.2.1.1706.8040.342882760148133063392760207951	HNSCC-doiJNLP-Lwi93B55.jnlp	The Cancer Imaging Archive	doi:10.7937/K9/TCIA.2017.umz8dv6s	http://doi.org/10.7937/K9/TCIA.2017.umz8dv6s	moderately diff.	IVA
HNSCC-01-0054	Image Acquisition	Discovery STE	GE MEDICAL SYSTEMS	Radiation Treatment Planning	Body Composition Analysis	Data transmission and de-identification	1.3.6.1.4.1.14519.5.2.1.1706.8040.745984155601625529486309010899	HNSCC-doiJNLP-Lwi93B55.jnlp	The Cancer Imaging Archive	doi:10.7937/K9/TCIA.2017.umz8dv6s	http://doi.org/10.7937/K9/TCIA.2017.umz8dv6s	poorly diff.	IVB
HNSCC-01-0054	Image Acquisition	Discovery STE	GE MEDICAL SYSTEMS	Radiation Treatment Planning	Body Composition Analysis	Data transmission and de-identification	1.3.6.1.4.1.14519.5.2.1.1706.8040.286156377240230974647793903732	HNSCC-doiJNLP-Lwi93B55.jnlp	The Cancer Imaging Archive	doi:10.7937/K9/TCIA.2017.umz8dv6s	http://doi.org/10.7937/K9/TCIA.2017.umz8dv6s	poorly diff.	IVB
HNSCC-01-0054	Image Acquisition	Discovery STE	GE MEDICAL SYSTEMS	Radiation Treatment Planning	Body Composition Analysis	Data transmission and de-identification	1.3.6.1.4.1.14519.5.2.1.1706.8040.316623705354028163750764793530	HNSCC-doiJNLP-Lwi93B55.jnlp	The Cancer Imaging Archive	doi:10.7937/K9/TCIA.2017.umz8dv6s	http://doi.org/10.7937/K9/TCIA.2017.umz8dv6s	poorly diff.	IVB
HNSCC-01-0054	Image Acquisition	Discovery STE	GE MEDICAL SYSTEMS	Radiation Treatment Planning	Body Composition Analysis	Data transmission and de-identification	1.3.6.1.4.1.14519.5.2.1.1706.8040.380092512350186027657294465535	HNSCC-doiJNLP-Lwi93B55.jnlp	The Cancer Imaging Archive	doi:10.7937/K9/TCIA.2017.umz8dv6s	http://doi.org/10.7937/K9/TCIA.2017.umz8dv6s	poorly diff.	IVB
HNSCC-01-0054	Image Acquisition	Pinnacle3	ADAC	Radiation Treatment Planning	Body Composition Analysis	Data transmission and de-identification	1.3.6.1.4.1.14519.5.2.1.1706.8040.200883703661464318077887643606	HNSCC-doiJNLP-Lwi93B55.jnlp	The Cancer Imaging Archive	doi:10.7937/K9/TCIA.2017.umz8dv6s	http://doi.org/10.7937/K9/TCIA.2017.umz8dv6s	poorly diff.	IVB
HNSCC-01-0054	Image Acquisition	Pinnacle3	ADAC	Radiation Treatment Planning	Body Composition Analysis	Data transmission and de-identification	1.3.6.1.4.1.14519.5.2.1.1706.8040.203130106254905331672711768134	HNSCC-doiJNLP-Lwi93B55.jnlp	The Cancer Imaging Archive	doi:10.7937/K9/TCIA.2017.umz8dv6s	http://doi.org/10.7937/K9/TCIA.2017.umz8dv6s	poorly diff.	IVB
HNSCC-01-0054	Image Acquisition	Pinnacle3	ADAC	Radiation Treatment Planning	Body Composition Analysis	Data transmission and de-identification	1.3.6.1.4.1.14519.5.2.1.1706.8040.337548626725267036583331668679	HNSCC-doiJNLP-Lwi93B55.jnlp	The Cancer Imaging Archive	doi:10.7937/K9/TCIA.2017.umz8dv6s	http://doi.org/10.7937/K9/TCIA.2017.umz8dv6s	poorly diff.	IVB
HNSCC-01-0054	Image Acquisition	Mx8000 IDT	Philips	Radiation Treatment Planning	Body Composition Analysis	Data transmission and de-identification	1.3.6.1.4.1.14519.5.2.1.1706.8040.816649831745361686832128058763	HNSCC-doiJNLP-Lwi93B55.jnlp	The Cancer Imaging Archive	doi:10.7937/K9/TCIA.2017.umz8dv6s	http://doi.org/10.7937/K9/TCIA.2017.umz8dv6s	poorly diff.	IVB
HNSCC-01-0054	Image Acquisition	Discovery RX	GE MEDICAL SYSTEMS	Radiation Treatment Planning	Body Composition Analysis	Data transmission and de-identification	1.3.6.1.4.1.14519.5.2.1.1706.8040.116149499730899855741619258227	HNSCC-doiJNLP-Lwi93B55.jnlp	The Cancer Imaging Archive	doi:10.7937/K9/TCIA.2017.umz8dv6s	http://doi.org/10.7937/K9/TCIA.2017.umz8dv6s	poorly diff.	IVB
HNSCC-01-0054	Image Acquisition	Discovery RX	GE MEDICAL SYSTEMS	Radiation Treatment Planning	Body Composition Analysis	Data transmission and de-identification	1.3.6.1.4.1.14519.5.2.1.1706.8040.215464009675760102603559337474	HNSCC-doiJNLP-Lwi93B55.jnlp	The Cancer Imaging Archive	doi:10.7937/K9/TCIA.2017.umz8dv6s	http://doi.org/10.7937/K9/TCIA.2017.umz8dv6s	poorly diff.	IVB
HNSCC-01-0054	Image Acquisition	Discovery RX	GE MEDICAL SYSTEMS	Radiation Treatment Planning	Body Composition Analysis	Data transmission and de-identification	1.3.6.1.4.1.14519.5.2.1.1706.8040.293838289398234524324016231473	HNSCC-doiJNLP-Lwi93B55.jnlp	The Cancer Imaging Archive	doi:10.7937/K9/TCIA.2017.umz8dv6s	http://doi.org/10.7937/K9/TCIA.2017.umz8dv6s	poorly diff.	IVB
HNSCC-01-0054	Image Acquisition	Discovery RX	GE MEDICAL SYSTEMS	Radiation Treatment Planning	Body Composition Analysis	Data transmission and de-identification	1.3.6.1.4.1.14519.5.2.1.1706.8040.337150693269452644304421009280	HNSCC-doiJNLP-Lwi93B55.jnlp	The Cancer Imaging Archive	doi:10.7937/K9/TCIA.2017.umz8dv6s	http://doi.org/10.7937/K9/TCIA.2017.umz8dv6s	poorly diff.	IVB
HNSCC-01-0054	Image Acquisition	Discovery RX	GE MEDICAL SYSTEMS	Radiation Treatment Planning	Body Composition Analysis	Data transmission and de-identification	1.3.6.1.4.1.14519.5.2.1.1706.8040.846413906289597405464532881887	HNSCC-doiJNLP-Lwi93B55.jnlp	The Cancer Imaging Archive	doi:10.7937/K9/TCIA.2017.umz8dv6s	http://doi.org/10.7937/K9/TCIA.2017.umz8dv6s	poorly diff.	IVB
HNSCC-01-0055	Image Acquisition	Discovery STE	GE MEDICAL SYSTEMS	Radiation Treatment Planning	Body Composition Analysis	Data transmission and de-identification	1.3.6.1.4.1.14519.5.2.1.1706.8040.114263674970974539325976280814	HNSCC-doiJNLP-Lwi93B55.jnlp	The Cancer Imaging Archive	doi:10.7937/K9/TCIA.2017.umz8dv6s	http://doi.org/10.7937/K9/TCIA.2017.umz8dv6s	poorly diff.	II
HNSCC-01-0055	Image Acquisition	Discovery STE	GE MEDICAL SYSTEMS	Radiation Treatment Planning	Body Composition Analysis	Data transmission and de-identification	1.3.6.1.4.1.14519.5.2.1.1706.8040.131366120745128310339276697828	HNSCC-doiJNLP-Lwi93B55.jnlp	The Cancer Imaging Archive	doi:10.7937/K9/TCIA.2017.umz8dv6s	http://doi.org/10.7937/K9/TCIA.2017.umz8dv6s	poorly diff.	II
HNSCC-01-0055	Image Acquisition	Discovery STE	GE MEDICAL SYSTEMS	Radiation Treatment Planning	Body Composition Analysis	Data transmission and de-identification	1.3.6.1.4.1.14519.5.2.1.1706.8040.121634972495881013340103627020	HNSCC-doiJNLP-Lwi93B55.jnlp	The Cancer Imaging Archive	doi:10.7937/K9/TCIA.2017.umz8dv6s	http://doi.org/10.7937/K9/TCIA.2017.umz8dv6s	poorly diff.	II
HNSCC-01-0055	Image Acquisition	Discovery STE	GE MEDICAL SYSTEMS	Radiation Treatment Planning	Body Composition Analysis	Data transmission and de-identification	1.3.6.1.4.1.14519.5.2.1.1706.8040.150792904699025693067032020639	HNSCC-doiJNLP-Lwi93B55.jnlp	The Cancer Imaging Archive	doi:10.7937/K9/TCIA.2017.umz8dv6s	http://doi.org/10.7937/K9/TCIA.2017.umz8dv6s	poorly diff.	II
HNSCC-01-0055	Image Acquisition	Discovery STE	GE MEDICAL SYSTEMS	Radiation Treatment Planning	Body Composition Analysis	Data transmission and de-identification	1.3.6.1.4.1.14519.5.2.1.1706.8040.265421142571652502373315739400	HNSCC-doiJNLP-Lwi93B55.jnlp	The Cancer Imaging Archive	doi:10.7937/K9/TCIA.2017.umz8dv6s	http://doi.org/10.7937/K9/TCIA.2017.umz8dv6s	poorly diff.	II
HNSCC-01-0055	Image Acquisition	Discovery STE	GE MEDICAL SYSTEMS	Radiation Treatment Planning	Body Composition Analysis	Data transmission and de-identification	1.3.6.1.4.1.14519.5.2.1.1706.8040.270193448596475285516956291931	HNSCC-doiJNLP-Lwi93B55.jnlp	The Cancer Imaging Archive	doi:10.7937/K9/TCIA.2017.umz8dv6s	http://doi.org/10.7937/K9/TCIA.2017.umz8dv6s	poorly diff.	II
HNSCC-01-0055	Image Acquisition	Discovery STE	GE MEDICAL SYSTEMS	Radiation Treatment Planning	Body Composition Analysis	Data transmission and de-identification	1.3.6.1.4.1.14519.5.2.1.1706.8040.583500057366400289975567756518	HNSCC-doiJNLP-Lwi93B55.jnlp	The Cancer Imaging Archive	doi:10.7937/K9/TCIA.2017.umz8dv6s	http://doi.org/10.7937/K9/TCIA.2017.umz8dv6s	poorly diff.	II
HNSCC-01-0055	Image Acquisition	Pinnacle3	ADAC	Radiation Treatment Planning	Body Composition Analysis	Data transmission and de-identification	1.3.6.1.4.1.14519.5.2.1.1706.8040.211773883667224086866087739510	HNSCC-doiJNLP-Lwi93B55.jnlp	The Cancer Imaging Archive	doi:10.7937/K9/TCIA.2017.umz8dv6s	http://doi.org/10.7937/K9/TCIA.2017.umz8dv6s	poorly diff.	II
HNSCC-01-0055	Image Acquisition	Pinnacle3	ADAC	Radiation Treatment Planning	Body Composition Analysis	Data transmission and de-identification	1.3.6.1.4.1.14519.5.2.1.1706.8040.299011085260979960369356564809	HNSCC-doiJNLP-Lwi93B55.jnlp	The Cancer Imaging Archive	doi:10.7937/K9/TCIA.2017.umz8dv6s	http://doi.org/10.7937/K9/TCIA.2017.umz8dv6s	poorly diff.	II
HNSCC-01-0055	Image Acquisition	Pinnacle3	ADAC	Radiation Treatment Planning	Body Composition Analysis	Data transmission and de-identification	1.3.6.1.4.1.14519.5.2.1.1706.8040.315049247789697434815111331861	HNSCC-doiJNLP-Lwi93B55.jnlp	The Cancer Imaging Archive	doi:10.7937/K9/TCIA.2017.umz8dv6s	http://doi.org/10.7937/K9/TCIA.2017.umz8dv6s	poorly diff.	II
HNSCC-01-0055	Image Acquisition	Mx8000 IDT	Philips	Radiation Treatment Planning	Body Composition Analysis	Data transmission and de-identification	1.3.6.1.4.1.14519.5.2.1.1706.8040.332603760203899251637308337017	HNSCC-doiJNLP-Lwi93B55.jnlp	The Cancer Imaging Archive	doi:10.7937/K9/TCIA.2017.umz8dv6s	http://doi.org/10.7937/K9/TCIA.2017.umz8dv6s	poorly diff.	II
HNSCC-01-0055	Image Acquisition	Discovery RX	GE MEDICAL SYSTEMS	Radiation Treatment Planning	Body Composition Analysis	Data transmission and de-identification	1.3.6.1.4.1.14519.5.2.1.1706.8040.184315245417092174909810987521	HNSCC-doiJNLP-Lwi93B55.jnlp	The Cancer Imaging Archive	doi:10.7937/K9/TCIA.2017.umz8dv6s	http://doi.org/10.7937/K9/TCIA.2017.umz8dv6s	poorly diff.	II
HNSCC-01-0055	Image Acquisition	Discovery RX	GE MEDICAL SYSTEMS	Radiation Treatment Planning	Body Composition Analysis	Data transmission and de-identification	1.3.6.1.4.1.14519.5.2.1.1706.8040.270534108546376867792046540812	HNSCC-doiJNLP-Lwi93B55.jnlp	The Cancer Imaging Archive	doi:10.7937/K9/TCIA.2017.umz8dv6s	http://doi.org/10.7937/K9/TCIA.2017.umz8dv6s	poorly diff.	II
HNSCC-01-0055	Image Acquisition	Discovery RX	GE MEDICAL SYSTEMS	Radiation Treatment Planning	Body Composition Analysis	Data transmission and de-identification	1.3.6.1.4.1.14519.5.2.1.1706.8040.293301693258988364653901642327	HNSCC-doiJNLP-Lwi93B55.jnlp	The Cancer Imaging Archive	doi:10.7937/K9/TCIA.2017.umz8dv6s	http://doi.org/10.7937/K9/TCIA.2017.umz8dv6s	poorly diff.	II
HNSCC-01-0055	Image Acquisition	Discovery RX	GE MEDICAL SYSTEMS	Radiation Treatment Planning	Body Composition Analysis	Data transmission and de-identification	1.3.6.1.4.1.14519.5.2.1.1706.8040.424907389921724418435463864140	HNSCC-doiJNLP-Lwi93B55.jnlp	The Cancer Imaging Archive	doi:10.7937/K9/TCIA.2017.umz8dv6s	http://doi.org/10.7937/K9/TCIA.2017.umz8dv6s	poorly diff.	II
HNSCC-01-0055	Image Acquisition	Discovery RX	GE MEDICAL SYSTEMS	Radiation Treatment Planning	Body Composition Analysis	Data transmission and de-identification	1.3.6.1.4.1.14519.5.2.1.1706.8040.639775161147228548716165962643	HNSCC-doiJNLP-Lwi93B55.jnlp	The Cancer Imaging Archive	doi:10.7937/K9/TCIA.2017.umz8dv6s	http://doi.org/10.7937/K9/TCIA.2017.umz8dv6s	poorly diff.	II
HNSCC-01-0056	Image Acquisition	Pinnacle3	ADAC	Radiation Treatment Planning	Body Composition Analysis	Data transmission and de-identification	1.3.6.1.4.1.14519.5.2.1.1706.8040.165961531513525919066737708696	HNSCC-doiJNLP-Lwi93B55.jnlp	The Cancer Imaging Archive	doi:10.7937/K9/TCIA.2017.umz8dv6s	http://doi.org/10.7937/K9/TCIA.2017.umz8dv6s	moderately diff.	IVA
HNSCC-01-0056	Image Acquisition	Pinnacle3	ADAC	Radiation Treatment Planning	Body Composition Analysis	Data transmission and de-identification	1.3.6.1.4.1.14519.5.2.1.1706.8040.243409483012236636872872272133	HNSCC-doiJNLP-Lwi93B55.jnlp	The Cancer Imaging Archive	doi:10.7937/K9/TCIA.2017.umz8dv6s	http://doi.org/10.7937/K9/TCIA.2017.umz8dv6s	moderately diff.	IVA
HNSCC-01-0056	Image Acquisition	Pinnacle3	ADAC	Radiation Treatment Planning	Body Composition Analysis	Data transmission and de-identification	1.3.6.1.4.1.14519.5.2.1.1706.8040.274821050855090584674182627521	HNSCC-doiJNLP-Lwi93B55.jnlp	The Cancer Imaging Archive	doi:10.7937/K9/TCIA.2017.umz8dv6s	http://doi.org/10.7937/K9/TCIA.2017.umz8dv6s	moderately diff.	IVA
HNSCC-01-0056	Image Acquisition	Mx8000 IDT	Philips	Radiation Treatment Planning	Body Composition Analysis	Data transmission and de-identification	1.3.6.1.4.1.14519.5.2.1.1706.8040.139371655084231735312984130965	HNSCC-doiJNLP-Lwi93B55.jnlp	The Cancer Imaging Archive	doi:10.7937/K9/TCIA.2017.umz8dv6s	http://doi.org/10.7937/K9/TCIA.2017.umz8dv6s	moderately diff.	IVA
HNSCC-01-0056	Image Acquisition	NULL	GE MEDICAL SYSTEMS	Radiation Treatment Planning	Body Composition Analysis	Data transmission and de-identification	1.3.6.1.4.1.14519.5.2.1.1706.8040.109832852838748840195527261063	HNSCC-doiJNLP-Lwi93B55.jnlp	The Cancer Imaging Archive	doi:10.7937/K9/TCIA.2017.umz8dv6s	http://doi.org/10.7937/K9/TCIA.2017.umz8dv6s	moderately diff.	IVA
HNSCC-01-0056	Image Acquisition	Discovery HR	GE MEDICAL SYSTEMS	Radiation Treatment Planning	Body Composition Analysis	Data transmission and de-identification	1.3.6.1.4.1.14519.5.2.1.1706.8040.165091455249432217059419407409	HNSCC-doiJNLP-Lwi93B55.jnlp	The Cancer Imaging Archive	doi:10.7937/K9/TCIA.2017.umz8dv6s	http://doi.org/10.7937/K9/TCIA.2017.umz8dv6s	moderately diff.	IVA
HNSCC-01-0056	Image Acquisition	NULL	GE MEDICAL SYSTEMS	Radiation Treatment Planning	Body Composition Analysis	Data transmission and de-identification	1.3.6.1.4.1.14519.5.2.1.1706.8040.242278462614330328403095597234	HNSCC-doiJNLP-Lwi93B55.jnlp	The Cancer Imaging Archive	doi:10.7937/K9/TCIA.2017.umz8dv6s	http://doi.org/10.7937/K9/TCIA.2017.umz8dv6s	moderately diff.	IVA
HNSCC-01-0056	Image Acquisition	Discovery HR	GE MEDICAL SYSTEMS	Radiation Treatment Planning	Body Composition Analysis	Data transmission and de-identification	1.3.6.1.4.1.14519.5.2.1.1706.8040.250357855911375304237463802436	HNSCC-doiJNLP-Lwi93B55.jnlp	The Cancer Imaging Archive	doi:10.7937/K9/TCIA.2017.umz8dv6s	http://doi.org/10.7937/K9/TCIA.2017.umz8dv6s	moderately diff.	IVA
HNSCC-01-0056	Image Acquisition	Discovery HR	GE MEDICAL SYSTEMS	Radiation Treatment Planning	Body Composition Analysis	Data transmission and de-identification	1.3.6.1.4.1.14519.5.2.1.1706.8040.300592006805905986751067858897	HNSCC-doiJNLP-Lwi93B55.jnlp	The Cancer Imaging Archive	doi:10.7937/K9/TCIA.2017.umz8dv6s	http://doi.org/10.7937/K9/TCIA.2017.umz8dv6s	moderately diff.	IVA
HNSCC-01-0056	Image Acquisition	Discovery RX	GE MEDICAL SYSTEMS	Radiation Treatment Planning	Body Composition Analysis	Data transmission and de-identification	1.3.6.1.4.1.14519.5.2.1.1706.8040.175676769439824729290850231959	HNSCC-doiJNLP-Lwi93B55.jnlp	The Cancer Imaging Archive	doi:10.7937/K9/TCIA.2017.umz8dv6s	http://doi.org/10.7937/K9/TCIA.2017.umz8dv6s	moderately diff.	IVA
HNSCC-01-0056	Image Acquisition	Discovery RX	GE MEDICAL SYSTEMS	Radiation Treatment Planning	Body Composition Analysis	Data transmission and de-identification	1.3.6.1.4.1.14519.5.2.1.1706.8040.235885114497039414686945165784	HNSCC-doiJNLP-Lwi93B55.jnlp	The Cancer Imaging Archive	doi:10.7937/K9/TCIA.2017.umz8dv6s	http://doi.org/10.7937/K9/TCIA.2017.umz8dv6s	moderately diff.	IVA
HNSCC-01-0056	Image Acquisition	Discovery RX	GE MEDICAL SYSTEMS	Radiation Treatment Planning	Body Composition Analysis	Data transmission and de-identification	1.3.6.1.4.1.14519.5.2.1.1706.8040.241365338150136610494360065001	HNSCC-doiJNLP-Lwi93B55.jnlp	The Cancer Imaging Archive	doi:10.7937/K9/TCIA.2017.umz8dv6s	http://doi.org/10.7937/K9/TCIA.2017.umz8dv6s	moderately diff.	IVA
HNSCC-01-0056	Image Acquisition	Discovery RX	GE MEDICAL SYSTEMS	Radiation Treatment Planning	Body Composition Analysis	Data transmission and de-identification	1.3.6.1.4.1.14519.5.2.1.1706.8040.772578651697603632231607833733	HNSCC-doiJNLP-Lwi93B55.jnlp	The Cancer Imaging Archive	doi:10.7937/K9/TCIA.2017.umz8dv6s	http://doi.org/10.7937/K9/TCIA.2017.umz8dv6s	moderately diff.	IVA
HNSCC-01-0056	Image Acquisition	Discovery RX	GE MEDICAL SYSTEMS	Radiation Treatment Planning	Body Composition Analysis	Data transmission and de-identification	1.3.6.1.4.1.14519.5.2.1.1706.8040.878041367698570537948086245942	HNSCC-doiJNLP-Lwi93B55.jnlp	The Cancer Imaging Archive	doi:10.7937/K9/TCIA.2017.umz8dv6s	http://doi.org/10.7937/K9/TCIA.2017.umz8dv6s	moderately diff.	IVA
HNSCC-01-0057	Image Acquisition	Discovery ST	GE MEDICAL SYSTEMS	Radiation Treatment Planning	Body Composition Analysis	Data transmission and de-identification	1.3.6.1.4.1.14519.5.2.1.1706.8040.185680257869744807554346487213	HNSCC-doiJNLP-Lwi93B55.jnlp	The Cancer Imaging Archive	doi:10.7937/K9/TCIA.2017.umz8dv6s	http://doi.org/10.7937/K9/TCIA.2017.umz8dv6s	moderately diff.	II
HNSCC-01-0057	Image Acquisition	NULL	GE MEDICAL SYSTEMS	Radiation Treatment Planning	Body Composition Analysis	Data transmission and de-identification	1.3.6.1.4.1.14519.5.2.1.1706.8040.223728106567878503904942370109	HNSCC-doiJNLP-Lwi93B55.jnlp	The Cancer Imaging Archive	doi:10.7937/K9/TCIA.2017.umz8dv6s	http://doi.org/10.7937/K9/TCIA.2017.umz8dv6s	moderately diff.	II
HNSCC-01-0057	Image Acquisition	NULL	GE MEDICAL SYSTEMS	Radiation Treatment Planning	Body Composition Analysis	Data transmission and de-identification	1.3.6.1.4.1.14519.5.2.1.1706.8040.249653820534038556479858346229	HNSCC-doiJNLP-Lwi93B55.jnlp	The Cancer Imaging Archive	doi:10.7937/K9/TCIA.2017.umz8dv6s	http://doi.org/10.7937/K9/TCIA.2017.umz8dv6s	moderately diff.	II
HNSCC-01-0057	Image Acquisition	Discovery ST	GE MEDICAL SYSTEMS	Radiation Treatment Planning	Body Composition Analysis	Data transmission and de-identification	1.3.6.1.4.1.14519.5.2.1.1706.8040.379559123347025523053332739846	HNSCC-doiJNLP-Lwi93B55.jnlp	The Cancer Imaging Archive	doi:10.7937/K9/TCIA.2017.umz8dv6s	http://doi.org/10.7937/K9/TCIA.2017.umz8dv6s	moderately diff.	II
HNSCC-01-0057	Image Acquisition	Discovery ST	GE MEDICAL SYSTEMS	Radiation Treatment Planning	Body Composition Analysis	Data transmission and de-identification	1.3.6.1.4.1.14519.5.2.1.1706.8040.849724678890347735938408221573	HNSCC-doiJNLP-Lwi93B55.jnlp	The Cancer Imaging Archive	doi:10.7937/K9/TCIA.2017.umz8dv6s	http://doi.org/10.7937/K9/TCIA.2017.umz8dv6s	moderately diff.	II
HNSCC-01-0057	Image Acquisition	Pinnacle3	ADAC	Radiation Treatment Planning	Body Composition Analysis	Data transmission and de-identification	1.3.6.1.4.1.14519.5.2.1.1706.8040.148701981332668124861519305788	HNSCC-doiJNLP-Lwi93B55.jnlp	The Cancer Imaging Archive	doi:10.7937/K9/TCIA.2017.umz8dv6s	http://doi.org/10.7937/K9/TCIA.2017.umz8dv6s	moderately diff.	II
HNSCC-01-0057	Image Acquisition	Pinnacle3	ADAC	Radiation Treatment Planning	Body Composition Analysis	Data transmission and de-identification	1.3.6.1.4.1.14519.5.2.1.1706.8040.275434986146389556750401728159	HNSCC-doiJNLP-Lwi93B55.jnlp	The Cancer Imaging Archive	doi:10.7937/K9/TCIA.2017.umz8dv6s	http://doi.org/10.7937/K9/TCIA.2017.umz8dv6s	moderately diff.	II
HNSCC-01-0057	Image Acquisition	Pinnacle3	ADAC	Radiation Treatment Planning	Body Composition Analysis	Data transmission and de-identification	1.3.6.1.4.1.14519.5.2.1.1706.8040.822590486637193116091207897737	HNSCC-doiJNLP-Lwi93B55.jnlp	The Cancer Imaging Archive	doi:10.7937/K9/TCIA.2017.umz8dv6s	http://doi.org/10.7937/K9/TCIA.2017.umz8dv6s	moderately diff.	II
HNSCC-01-0057	Image Acquisition	Mx8000 IDT	Philips	Radiation Treatment Planning	Body Composition Analysis	Data transmission and de-identification	1.3.6.1.4.1.14519.5.2.1.1706.8040.129598889392356965359517193754	HNSCC-doiJNLP-Lwi93B55.jnlp	The Cancer Imaging Archive	doi:10.7937/K9/TCIA.2017.umz8dv6s	http://doi.org/10.7937/K9/TCIA.2017.umz8dv6s	moderately diff.	II
HNSCC-01-0057	Image Acquisition	Discovery STE	GE MEDICAL SYSTEMS	Radiation Treatment Planning	Body Composition Analysis	Data transmission and de-identification	1.3.6.1.4.1.14519.5.2.1.1706.8040.142485359167744443583794936703	HNSCC-doiJNLP-Lwi93B55.jnlp	The Cancer Imaging Archive	doi:10.7937/K9/TCIA.2017.umz8dv6s	http://doi.org/10.7937/K9/TCIA.2017.umz8dv6s	moderately diff.	II
HNSCC-01-0057	Image Acquisition	Discovery STE	GE MEDICAL SYSTEMS	Radiation Treatment Planning	Body Composition Analysis	Data transmission and de-identification	1.3.6.1.4.1.14519.5.2.1.1706.8040.148216248019918124318849221610	HNSCC-doiJNLP-Lwi93B55.jnlp	The Cancer Imaging Archive	doi:10.7937/K9/TCIA.2017.umz8dv6s	http://doi.org/10.7937/K9/TCIA.2017.umz8dv6s	moderately diff.	II
HNSCC-01-0057	Image Acquisition	Discovery STE	GE MEDICAL SYSTEMS	Radiation Treatment Planning	Body Composition Analysis	Data transmission and de-identification	1.3.6.1.4.1.14519.5.2.1.1706.8040.435060206379867661804409841828	HNSCC-doiJNLP-Lwi93B55.jnlp	The Cancer Imaging Archive	doi:10.7937/K9/TCIA.2017.umz8dv6s	http://doi.org/10.7937/K9/TCIA.2017.umz8dv6s	moderately diff.	II
HNSCC-01-0057	Image Acquisition	Discovery STE	GE MEDICAL SYSTEMS	Radiation Treatment Planning	Body Composition Analysis	Data transmission and de-identification	1.3.6.1.4.1.14519.5.2.1.1706.8040.510815522601427798040639969387	HNSCC-doiJNLP-Lwi93B55.jnlp	The Cancer Imaging Archive	doi:10.7937/K9/TCIA.2017.umz8dv6s	http://doi.org/10.7937/K9/TCIA.2017.umz8dv6s	moderately diff.	II
HNSCC-01-0057	Image Acquisition	Discovery STE	GE MEDICAL SYSTEMS	Radiation Treatment Planning	Body Composition Analysis	Data transmission and de-identification	1.3.6.1.4.1.14519.5.2.1.1706.8040.632321114654834864390103128929	HNSCC-doiJNLP-Lwi93B55.jnlp	The Cancer Imaging Archive	doi:10.7937/K9/TCIA.2017.umz8dv6s	http://doi.org/10.7937/K9/TCIA.2017.umz8dv6s	moderately diff.	II
HNSCC-01-0058	Image Acquisition	Discovery STE	GE MEDICAL SYSTEMS	Radiation Treatment Planning	Body Composition Analysis	Data transmission and de-identification	1.3.6.1.4.1.14519.5.2.1.1706.8040.137950619506122387778627108914	HNSCC-doiJNLP-Lwi93B55.jnlp	The Cancer Imaging Archive	doi:10.7937/K9/TCIA.2017.umz8dv6s	http://doi.org/10.7937/K9/TCIA.2017.umz8dv6s	poorly diff.	IVA
HNSCC-01-0058	Image Acquisition	Discovery STE	GE MEDICAL SYSTEMS	Radiation Treatment Planning	Body Composition Analysis	Data transmission and de-identification	1.3.6.1.4.1.14519.5.2.1.1706.8040.274253318783786375651363299816	HNSCC-doiJNLP-Lwi93B55.jnlp	The Cancer Imaging Archive	doi:10.7937/K9/TCIA.2017.umz8dv6s	http://doi.org/10.7937/K9/TCIA.2017.umz8dv6s	poorly diff.	IVA
HNSCC-01-0058	Image Acquisition	Discovery STE	GE MEDICAL SYSTEMS	Radiation Treatment Planning	Body Composition Analysis	Data transmission and de-identification	1.3.6.1.4.1.14519.5.2.1.1706.8040.166030567317474701534806862880	HNSCC-doiJNLP-Lwi93B55.jnlp	The Cancer Imaging Archive	doi:10.7937/K9/TCIA.2017.umz8dv6s	http://doi.org/10.7937/K9/TCIA.2017.umz8dv6s	poorly diff.	IVA
HNSCC-01-0058	Image Acquisition	Discovery STE	GE MEDICAL SYSTEMS	Radiation Treatment Planning	Body Composition Analysis	Data transmission and de-identification	1.3.6.1.4.1.14519.5.2.1.1706.8040.174470433923159095011258367316	HNSCC-doiJNLP-Lwi93B55.jnlp	The Cancer Imaging Archive	doi:10.7937/K9/TCIA.2017.umz8dv6s	http://doi.org/10.7937/K9/TCIA.2017.umz8dv6s	poorly diff.	IVA
HNSCC-01-0058	Image Acquisition	Discovery STE	GE MEDICAL SYSTEMS	Radiation Treatment Planning	Body Composition Analysis	Data transmission and de-identification	1.3.6.1.4.1.14519.5.2.1.1706.8040.280015563484320051116113921593	HNSCC-doiJNLP-Lwi93B55.jnlp	The Cancer Imaging Archive	doi:10.7937/K9/TCIA.2017.umz8dv6s	http://doi.org/10.7937/K9/TCIA.2017.umz8dv6s	poorly diff.	IVA
HNSCC-01-0058	Image Acquisition	Discovery STE	GE MEDICAL SYSTEMS	Radiation Treatment Planning	Body Composition Analysis	Data transmission and de-identification	1.3.6.1.4.1.14519.5.2.1.1706.8040.280174102745590563056727448116	HNSCC-doiJNLP-Lwi93B55.jnlp	The Cancer Imaging Archive	doi:10.7937/K9/TCIA.2017.umz8dv6s	http://doi.org/10.7937/K9/TCIA.2017.umz8dv6s	poorly diff.	IVA
HNSCC-01-0058	Image Acquisition	Discovery STE	GE MEDICAL SYSTEMS	Radiation Treatment Planning	Body Composition Analysis	Data transmission and de-identification	1.3.6.1.4.1.14519.5.2.1.1706.8040.836224274982376989949620600381	HNSCC-doiJNLP-Lwi93B55.jnlp	The Cancer Imaging Archive	doi:10.7937/K9/TCIA.2017.umz8dv6s	http://doi.org/10.7937/K9/TCIA.2017.umz8dv6s	poorly diff.	IVA
HNSCC-01-0058	Image Acquisition	Pinnacle3	ADAC	Radiation Treatment Planning	Body Composition Analysis	Data transmission and de-identification	1.3.6.1.4.1.14519.5.2.1.1706.8040.130864473031883741176311872555	HNSCC-doiJNLP-Lwi93B55.jnlp	The Cancer Imaging Archive	doi:10.7937/K9/TCIA.2017.umz8dv6s	http://doi.org/10.7937/K9/TCIA.2017.umz8dv6s	poorly diff.	IVA
HNSCC-01-0058	Image Acquisition	Pinnacle3	ADAC	Radiation Treatment Planning	Body Composition Analysis	Data transmission and de-identification	1.3.6.1.4.1.14519.5.2.1.1706.8040.149947740819616800200700415096	HNSCC-doiJNLP-Lwi93B55.jnlp	The Cancer Imaging Archive	doi:10.7937/K9/TCIA.2017.umz8dv6s	http://doi.org/10.7937/K9/TCIA.2017.umz8dv6s	poorly diff.	IVA
HNSCC-01-0058	Image Acquisition	Pinnacle3	ADAC	Radiation Treatment Planning	Body Composition Analysis	Data transmission and de-identification	1.3.6.1.4.1.14519.5.2.1.1706.8040.152155991218866460201844836336	HNSCC-doiJNLP-Lwi93B55.jnlp	The Cancer Imaging Archive	doi:10.7937/K9/TCIA.2017.umz8dv6s	http://doi.org/10.7937/K9/TCIA.2017.umz8dv6s	poorly diff.	IVA
HNSCC-01-0058	Image Acquisition	PQ5000	Philips Medical Systems	Radiation Treatment Planning	Body Composition Analysis	Data transmission and de-identification	1.3.6.1.4.1.14519.5.2.1.1706.8040.340203666294216589926132023742	HNSCC-doiJNLP-Lwi93B55.jnlp	The Cancer Imaging Archive	doi:10.7937/K9/TCIA.2017.umz8dv6s	http://doi.org/10.7937/K9/TCIA.2017.umz8dv6s	poorly diff.	IVA
HNSCC-01-0058	Image Acquisition	Discovery STE	GE MEDICAL SYSTEMS	Radiation Treatment Planning	Body Composition Analysis	Data transmission and de-identification	1.3.6.1.4.1.14519.5.2.1.1706.8040.125924989167797328833787033878	HNSCC-doiJNLP-Lwi93B55.jnlp	The Cancer Imaging Archive	doi:10.7937/K9/TCIA.2017.umz8dv6s	http://doi.org/10.7937/K9/TCIA.2017.umz8dv6s	poorly diff.	IVA
HNSCC-01-0058	Image Acquisition	Discovery STE	GE MEDICAL SYSTEMS	Radiation Treatment Planning	Body Composition Analysis	Data transmission and de-identification	1.3.6.1.4.1.14519.5.2.1.1706.8040.133734986893681742596882121992	HNSCC-doiJNLP-Lwi93B55.jnlp	The Cancer Imaging Archive	doi:10.7937/K9/TCIA.2017.umz8dv6s	http://doi.org/10.7937/K9/TCIA.2017.umz8dv6s	poorly diff.	IVA
HNSCC-01-0058	Image Acquisition	Discovery STE	GE MEDICAL SYSTEMS	Radiation Treatment Planning	Body Composition Analysis	Data transmission and de-identification	1.3.6.1.4.1.14519.5.2.1.1706.8040.148352079582454269138412591425	HNSCC-doiJNLP-Lwi93B55.jnlp	The Cancer Imaging Archive	doi:10.7937/K9/TCIA.2017.umz8dv6s	http://doi.org/10.7937/K9/TCIA.2017.umz8dv6s	poorly diff.	IVA
HNSCC-01-0058	Image Acquisition	Discovery STE	GE MEDICAL SYSTEMS	Radiation Treatment Planning	Body Composition Analysis	Data transmission and de-identification	1.3.6.1.4.1.14519.5.2.1.1706.8040.221487300054851163589253728755	HNSCC-doiJNLP-Lwi93B55.jnlp	The Cancer Imaging Archive	doi:10.7937/K9/TCIA.2017.umz8dv6s	http://doi.org/10.7937/K9/TCIA.2017.umz8dv6s	poorly diff.	IVA
HNSCC-01-0058	Image Acquisition	Discovery STE	GE MEDICAL SYSTEMS	Radiation Treatment Planning	Body Composition Analysis	Data transmission and de-identification	1.3.6.1.4.1.14519.5.2.1.1706.8040.834439359231508833525880319888	HNSCC-doiJNLP-Lwi93B55.jnlp	The Cancer Imaging Archive	doi:10.7937/K9/TCIA.2017.umz8dv6s	http://doi.org/10.7937/K9/TCIA.2017.umz8dv6s	poorly diff.	IVA
HNSCC-01-0059	Image Acquisition	Discovery STE	GE MEDICAL SYSTEMS	Radiation Treatment Planning	Body Composition Analysis	Data transmission and de-identification	1.3.6.1.4.1.14519.5.2.1.1706.8040.172914833273000731472563011942	HNSCC-doiJNLP-Lwi93B55.jnlp	The Cancer Imaging Archive	doi:10.7937/K9/TCIA.2017.umz8dv6s	http://doi.org/10.7937/K9/TCIA.2017.umz8dv6s	well diff.	IVA
HNSCC-01-0059	Image Acquisition	Discovery STE	GE MEDICAL SYSTEMS	Radiation Treatment Planning	Body Composition Analysis	Data transmission and de-identification	1.3.6.1.4.1.14519.5.2.1.1706.8040.230017751779942273398280087674	HNSCC-doiJNLP-Lwi93B55.jnlp	The Cancer Imaging Archive	doi:10.7937/K9/TCIA.2017.umz8dv6s	http://doi.org/10.7937/K9/TCIA.2017.umz8dv6s	well diff.	IVA
HNSCC-01-0059	Image Acquisition	Discovery STE	GE MEDICAL SYSTEMS	Radiation Treatment Planning	Body Composition Analysis	Data transmission and de-identification	1.3.6.1.4.1.14519.5.2.1.1706.8040.253142737227229779302583660298	HNSCC-doiJNLP-Lwi93B55.jnlp	The Cancer Imaging Archive	doi:10.7937/K9/TCIA.2017.umz8dv6s	http://doi.org/10.7937/K9/TCIA.2017.umz8dv6s	well diff.	IVA
HNSCC-01-0059	Image Acquisition	Discovery STE	GE MEDICAL SYSTEMS	Radiation Treatment Planning	Body Composition Analysis	Data transmission and de-identification	1.3.6.1.4.1.14519.5.2.1.1706.8040.303257436085760470787462782530	HNSCC-doiJNLP-Lwi93B55.jnlp	The Cancer Imaging Archive	doi:10.7937/K9/TCIA.2017.umz8dv6s	http://doi.org/10.7937/K9/TCIA.2017.umz8dv6s	well diff.	IVA
HNSCC-01-0059	Image Acquisition	Pinnacle3	ADAC	Radiation Treatment Planning	Body Composition Analysis	Data transmission and de-identification	1.3.6.1.4.1.14519.5.2.1.1706.8040.168996918139007438286937145510	HNSCC-doiJNLP-Lwi93B55.jnlp	The Cancer Imaging Archive	doi:10.7937/K9/TCIA.2017.umz8dv6s	http://doi.org/10.7937/K9/TCIA.2017.umz8dv6s	well diff.	IVA
HNSCC-01-0059	Image Acquisition	Pinnacle3	ADAC	Radiation Treatment Planning	Body Composition Analysis	Data transmission and de-identification	1.3.6.1.4.1.14519.5.2.1.1706.8040.335429095305825278397575553610	HNSCC-doiJNLP-Lwi93B55.jnlp	The Cancer Imaging Archive	doi:10.7937/K9/TCIA.2017.umz8dv6s	http://doi.org/10.7937/K9/TCIA.2017.umz8dv6s	well diff.	IVA
HNSCC-01-0059	Image Acquisition	Pinnacle3	ADAC	Radiation Treatment Planning	Body Composition Analysis	Data transmission and de-identification	1.3.6.1.4.1.14519.5.2.1.1706.8040.490225371270378555494318913837	HNSCC-doiJNLP-Lwi93B55.jnlp	The Cancer Imaging Archive	doi:10.7937/K9/TCIA.2017.umz8dv6s	http://doi.org/10.7937/K9/TCIA.2017.umz8dv6s	well diff.	IVA
HNSCC-01-0059	Image Acquisition	PQ5000	Philips Medical Systems	Radiation Treatment Planning	Body Composition Analysis	Data transmission and de-identification	1.3.6.1.4.1.14519.5.2.1.1706.8040.310549388370216791293082770768	HNSCC-doiJNLP-Lwi93B55.jnlp	The Cancer Imaging Archive	doi:10.7937/K9/TCIA.2017.umz8dv6s	http://doi.org/10.7937/K9/TCIA.2017.umz8dv6s	well diff.	IVA
HNSCC-01-0059	Image Acquisition	Discovery RX	GE MEDICAL SYSTEMS	Radiation Treatment Planning	Body Composition Analysis	Data transmission and de-identification	1.3.6.1.4.1.14519.5.2.1.1706.8040.117882435410629197934623733699	HNSCC-doiJNLP-Lwi93B55.jnlp	The Cancer Imaging Archive	doi:10.7937/K9/TCIA.2017.umz8dv6s	http://doi.org/10.7937/K9/TCIA.2017.umz8dv6s	well diff.	IVA
HNSCC-01-0059	Image Acquisition	Discovery RX	GE MEDICAL SYSTEMS	Radiation Treatment Planning	Body Composition Analysis	Data transmission and de-identification	1.3.6.1.4.1.14519.5.2.1.1706.8040.134469803683856311709548316459	HNSCC-doiJNLP-Lwi93B55.jnlp	The Cancer Imaging Archive	doi:10.7937/K9/TCIA.2017.umz8dv6s	http://doi.org/10.7937/K9/TCIA.2017.umz8dv6s	well diff.	IVA
HNSCC-01-0059	Image Acquisition	Discovery RX	GE MEDICAL SYSTEMS	Radiation Treatment Planning	Body Composition Analysis	Data transmission and de-identification	1.3.6.1.4.1.14519.5.2.1.1706.8040.246310862352544223892098920582	HNSCC-doiJNLP-Lwi93B55.jnlp	The Cancer Imaging Archive	doi:10.7937/K9/TCIA.2017.umz8dv6s	http://doi.org/10.7937/K9/TCIA.2017.umz8dv6s	well diff.	IVA
HNSCC-01-0059	Image Acquisition	Discovery RX	GE MEDICAL SYSTEMS	Radiation Treatment Planning	Body Composition Analysis	Data transmission and de-identification	1.3.6.1.4.1.14519.5.2.1.1706.8040.278374025210107644059742669147	HNSCC-doiJNLP-Lwi93B55.jnlp	The Cancer Imaging Archive	doi:10.7937/K9/TCIA.2017.umz8dv6s	http://doi.org/10.7937/K9/TCIA.2017.umz8dv6s	well diff.	IVA
HNSCC-01-0059	Image Acquisition	Discovery RX	GE MEDICAL SYSTEMS	Radiation Treatment Planning	Body Composition Analysis	Data transmission and de-identification	1.3.6.1.4.1.14519.5.2.1.1706.8040.895839006403798422882437859284	HNSCC-doiJNLP-Lwi93B55.jnlp	The Cancer Imaging Archive	doi:10.7937/K9/TCIA.2017.umz8dv6s	http://doi.org/10.7937/K9/TCIA.2017.umz8dv6s	well diff.	IVA
HNSCC-01-0059	Image Acquisition	LightSpeed16	GE MEDICAL SYSTEMS	Radiation Treatment Planning	Body Composition Analysis	Data transmission and de-identification	1.3.6.1.4.1.14519.5.2.1.1706.8040.106999434283300133138168879182	HNSCC-doiJNLP-Lwi93B55.jnlp	The Cancer Imaging Archive	doi:10.7937/K9/TCIA.2017.umz8dv6s	http://doi.org/10.7937/K9/TCIA.2017.umz8dv6s	well diff.	IVA
HNSCC-01-0059	Image Acquisition	LightSpeed16	GE MEDICAL SYSTEMS	Radiation Treatment Planning	Body Composition Analysis	Data transmission and de-identification	1.3.6.1.4.1.14519.5.2.1.1706.8040.286999846279256220245744011992	HNSCC-doiJNLP-Lwi93B55.jnlp	The Cancer Imaging Archive	doi:10.7937/K9/TCIA.2017.umz8dv6s	http://doi.org/10.7937/K9/TCIA.2017.umz8dv6s	well diff.	IVA
HNSCC-01-0059	Image Acquisition	LightSpeed16	GE MEDICAL SYSTEMS	Radiation Treatment Planning	Body Composition Analysis	Data transmission and de-identification	1.3.6.1.4.1.14519.5.2.1.1706.8040.325411094443567613773310730048	HNSCC-doiJNLP-Lwi93B55.jnlp	The Cancer Imaging Archive	doi:10.7937/K9/TCIA.2017.umz8dv6s	http://doi.org/10.7937/K9/TCIA.2017.umz8dv6s	well diff.	IVA
HNSCC-01-0059	Image Acquisition	LightSpeed16	GE MEDICAL SYSTEMS	Radiation Treatment Planning	Body Composition Analysis	Data transmission and de-identification	1.3.6.1.4.1.14519.5.2.1.1706.8040.400532065832554232097015352676	HNSCC-doiJNLP-Lwi93B55.jnlp	The Cancer Imaging Archive	doi:10.7937/K9/TCIA.2017.umz8dv6s	http://doi.org/10.7937/K9/TCIA.2017.umz8dv6s	well diff.	IVA
HNSCC-01-0059	Image Acquisition	LightSpeed16	GE MEDICAL SYSTEMS	Radiation Treatment Planning	Body Composition Analysis	Data transmission and de-identification	1.3.6.1.4.1.14519.5.2.1.1706.8040.537728027993041977255888685471	HNSCC-doiJNLP-Lwi93B55.jnlp	The Cancer Imaging Archive	doi:10.7937/K9/TCIA.2017.umz8dv6s	http://doi.org/10.7937/K9/TCIA.2017.umz8dv6s	well diff.	IVA
HNSCC-01-0059	Image Acquisition	LightSpeed16	GE MEDICAL SYSTEMS	Radiation Treatment Planning	Body Composition Analysis	Data transmission and de-identification	1.3.6.1.4.1.14519.5.2.1.1706.8040.632879357671257757431080310422	HNSCC-doiJNLP-Lwi93B55.jnlp	The Cancer Imaging Archive	doi:10.7937/K9/TCIA.2017.umz8dv6s	http://doi.org/10.7937/K9/TCIA.2017.umz8dv6s	well diff.	IVA
HNSCC-01-0060	Image Acquisition	Pinnacle3	ADAC	Radiation Treatment Planning	Body Composition Analysis	Data transmission and de-identification	1.3.6.1.4.1.14519.5.2.1.1706.8040.152211567514174950881020678502	HNSCC-doiJNLP-Lwi93B55.jnlp	The Cancer Imaging Archive	doi:10.7937/K9/TCIA.2017.umz8dv6s	http://doi.org/10.7937/K9/TCIA.2017.umz8dv6s	well diff.	IVA
HNSCC-01-0060	Image Acquisition	Pinnacle3	ADAC	Radiation Treatment Planning	Body Composition Analysis	Data transmission and de-identification	1.3.6.1.4.1.14519.5.2.1.1706.8040.303165006608674538279819109644	HNSCC-doiJNLP-Lwi93B55.jnlp	The Cancer Imaging Archive	doi:10.7937/K9/TCIA.2017.umz8dv6s	http://doi.org/10.7937/K9/TCIA.2017.umz8dv6s	well diff.	IVA
HNSCC-01-0060	Image Acquisition	Pinnacle3	ADAC	Radiation Treatment Planning	Body Composition Analysis	Data transmission and de-identification	1.3.6.1.4.1.14519.5.2.1.1706.8040.480461136602794264197224106022	HNSCC-doiJNLP-Lwi93B55.jnlp	The Cancer Imaging Archive	doi:10.7937/K9/TCIA.2017.umz8dv6s	http://doi.org/10.7937/K9/TCIA.2017.umz8dv6s	well diff.	IVA
HNSCC-01-0060	Image Acquisition	Mx8000 IDT	Philips	Radiation Treatment Planning	Body Composition Analysis	Data transmission and de-identification	1.3.6.1.4.1.14519.5.2.1.1706.8040.584652074777912861257134913769	HNSCC-doiJNLP-Lwi93B55.jnlp	The Cancer Imaging Archive	doi:10.7937/K9/TCIA.2017.umz8dv6s	http://doi.org/10.7937/K9/TCIA.2017.umz8dv6s	well diff.	IVA
HNSCC-01-0060	Image Acquisition	Discovery STE	GE MEDICAL SYSTEMS	Radiation Treatment Planning	Body Composition Analysis	Data transmission and de-identification	1.3.6.1.4.1.14519.5.2.1.1706.8040.148206569515948456714652392101	HNSCC-doiJNLP-Lwi93B55.jnlp	The Cancer Imaging Archive	doi:10.7937/K9/TCIA.2017.umz8dv6s	http://doi.org/10.7937/K9/TCIA.2017.umz8dv6s	well diff.	IVA
HNSCC-01-0060	Image Acquisition	Discovery STE	GE MEDICAL SYSTEMS	Radiation Treatment Planning	Body Composition Analysis	Data transmission and de-identification	1.3.6.1.4.1.14519.5.2.1.1706.8040.264985648028720952218977808782	HNSCC-doiJNLP-Lwi93B55.jnlp	The Cancer Imaging Archive	doi:10.7937/K9/TCIA.2017.umz8dv6s	http://doi.org/10.7937/K9/TCIA.2017.umz8dv6s	well diff.	IVA
HNSCC-01-0060	Image Acquisition	Discovery STE	GE MEDICAL SYSTEMS	Radiation Treatment Planning	Body Composition Analysis	Data transmission and de-identification	1.3.6.1.4.1.14519.5.2.1.1706.8040.325723455934658806602612948694	HNSCC-doiJNLP-Lwi93B55.jnlp	The Cancer Imaging Archive	doi:10.7937/K9/TCIA.2017.umz8dv6s	http://doi.org/10.7937/K9/TCIA.2017.umz8dv6s	well diff.	IVA
HNSCC-01-0060	Image Acquisition	Discovery STE	GE MEDICAL SYSTEMS	Radiation Treatment Planning	Body Composition Analysis	Data transmission and de-identification	1.3.6.1.4.1.14519.5.2.1.1706.8040.677921164658569519403866884890	HNSCC-doiJNLP-Lwi93B55.jnlp	The Cancer Imaging Archive	doi:10.7937/K9/TCIA.2017.umz8dv6s	http://doi.org/10.7937/K9/TCIA.2017.umz8dv6s	well diff.	IVA
HNSCC-01-0060	Image Acquisition	Discovery STE	GE MEDICAL SYSTEMS	Radiation Treatment Planning	Body Composition Analysis	Data transmission and de-identification	1.3.6.1.4.1.14519.5.2.1.1706.8040.200410756442563651134529789030	HNSCC-doiJNLP-Lwi93B55.jnlp	The Cancer Imaging Archive	doi:10.7937/K9/TCIA.2017.umz8dv6s	http://doi.org/10.7937/K9/TCIA.2017.umz8dv6s	well diff.	IVA
HNSCC-01-0060	Image Acquisition	Discovery STE	GE MEDICAL SYSTEMS	Radiation Treatment Planning	Body Composition Analysis	Data transmission and de-identification	1.3.6.1.4.1.14519.5.2.1.1706.8040.227377793026660197018823476835	HNSCC-doiJNLP-Lwi93B55.jnlp	The Cancer Imaging Archive	doi:10.7937/K9/TCIA.2017.umz8dv6s	http://doi.org/10.7937/K9/TCIA.2017.umz8dv6s	well diff.	IVA
HNSCC-01-0060	Image Acquisition	Discovery STE	GE MEDICAL SYSTEMS	Radiation Treatment Planning	Body Composition Analysis	Data transmission and de-identification	1.3.6.1.4.1.14519.5.2.1.1706.8040.292634735970779131796218296340	HNSCC-doiJNLP-Lwi93B55.jnlp	The Cancer Imaging Archive	doi:10.7937/K9/TCIA.2017.umz8dv6s	http://doi.org/10.7937/K9/TCIA.2017.umz8dv6s	well diff.	IVA
HNSCC-01-0060	Image Acquisition	Discovery STE	GE MEDICAL SYSTEMS	Radiation Treatment Planning	Body Composition Analysis	Data transmission and de-identification	1.3.6.1.4.1.14519.5.2.1.1706.8040.294065322863440528810847273653	HNSCC-doiJNLP-Lwi93B55.jnlp	The Cancer Imaging Archive	doi:10.7937/K9/TCIA.2017.umz8dv6s	http://doi.org/10.7937/K9/TCIA.2017.umz8dv6s	well diff.	IVA
HNSCC-01-0060	Image Acquisition	Discovery STE	GE MEDICAL SYSTEMS	Radiation Treatment Planning	Body Composition Analysis	Data transmission and de-identification	1.3.6.1.4.1.14519.5.2.1.1706.8040.294106905399241581446112604608	HNSCC-doiJNLP-Lwi93B55.jnlp	The Cancer Imaging Archive	doi:10.7937/K9/TCIA.2017.umz8dv6s	http://doi.org/10.7937/K9/TCIA.2017.umz8dv6s	well diff.	IVA
HNSCC-01-0061	Image Acquisition	NULL	GE MEDICAL SYSTEMS	Radiation Treatment Planning	Body Composition Analysis	Data transmission and de-identification	1.3.6.1.4.1.14519.5.2.1.1706.8040.145587686779829405179750253991	HNSCC-doiJNLP-Lwi93B55.jnlp	The Cancer Imaging Archive	doi:10.7937/K9/TCIA.2017.umz8dv6s	http://doi.org/10.7937/K9/TCIA.2017.umz8dv6s	poorly diff.	III
HNSCC-01-0061	Image Acquisition	Discovery HR	GE MEDICAL SYSTEMS	Radiation Treatment Planning	Body Composition Analysis	Data transmission and de-identification	1.3.6.1.4.1.14519.5.2.1.1706.8040.194197228233675020460938311943	HNSCC-doiJNLP-Lwi93B55.jnlp	The Cancer Imaging Archive	doi:10.7937/K9/TCIA.2017.umz8dv6s	http://doi.org/10.7937/K9/TCIA.2017.umz8dv6s	poorly diff.	III
HNSCC-01-0061	Image Acquisition	NULL	GE MEDICAL SYSTEMS	Radiation Treatment Planning	Body Composition Analysis	Data transmission and de-identification	1.3.6.1.4.1.14519.5.2.1.1706.8040.486348038612444808172363667482	HNSCC-doiJNLP-Lwi93B55.jnlp	The Cancer Imaging Archive	doi:10.7937/K9/TCIA.2017.umz8dv6s	http://doi.org/10.7937/K9/TCIA.2017.umz8dv6s	poorly diff.	III
HNSCC-01-0061	Image Acquisition	Discovery HR	GE MEDICAL SYSTEMS	Radiation Treatment Planning	Body Composition Analysis	Data transmission and de-identification	1.3.6.1.4.1.14519.5.2.1.1706.8040.678849862802344953349227222963	HNSCC-doiJNLP-Lwi93B55.jnlp	The Cancer Imaging Archive	doi:10.7937/K9/TCIA.2017.umz8dv6s	http://doi.org/10.7937/K9/TCIA.2017.umz8dv6s	poorly diff.	III
HNSCC-01-0061	Image Acquisition	Discovery HR	GE MEDICAL SYSTEMS	Radiation Treatment Planning	Body Composition Analysis	Data transmission and de-identification	1.3.6.1.4.1.14519.5.2.1.1706.8040.864914616555435366106553175458	HNSCC-doiJNLP-Lwi93B55.jnlp	The Cancer Imaging Archive	doi:10.7937/K9/TCIA.2017.umz8dv6s	http://doi.org/10.7937/K9/TCIA.2017.umz8dv6s	poorly diff.	III
HNSCC-01-0061	Image Acquisition	Pinnacle3	ADAC	Radiation Treatment Planning	Body Composition Analysis	Data transmission and de-identification	1.3.6.1.4.1.14519.5.2.1.1706.8040.131469043208793503783964967900	HNSCC-doiJNLP-Lwi93B55.jnlp	The Cancer Imaging Archive	doi:10.7937/K9/TCIA.2017.umz8dv6s	http://doi.org/10.7937/K9/TCIA.2017.umz8dv6s	poorly diff.	III
HNSCC-01-0061	Image Acquisition	Pinnacle3	ADAC	Radiation Treatment Planning	Body Composition Analysis	Data transmission and de-identification	1.3.6.1.4.1.14519.5.2.1.1706.8040.319430823889734323199363146215	HNSCC-doiJNLP-Lwi93B55.jnlp	The Cancer Imaging Archive	doi:10.7937/K9/TCIA.2017.umz8dv6s	http://doi.org/10.7937/K9/TCIA.2017.umz8dv6s	poorly diff.	III
HNSCC-01-0061	Image Acquisition	Pinnacle3	ADAC	Radiation Treatment Planning	Body Composition Analysis	Data transmission and de-identification	1.3.6.1.4.1.14519.5.2.1.1706.8040.325753012339834472022177203572	HNSCC-doiJNLP-Lwi93B55.jnlp	The Cancer Imaging Archive	doi:10.7937/K9/TCIA.2017.umz8dv6s	http://doi.org/10.7937/K9/TCIA.2017.umz8dv6s	poorly diff.	III
HNSCC-01-0061	Image Acquisition	Mx8000 IDT	Philips	Radiation Treatment Planning	Body Composition Analysis	Data transmission and de-identification	1.3.6.1.4.1.14519.5.2.1.1706.8040.824820699945558104798567886090	HNSCC-doiJNLP-Lwi93B55.jnlp	The Cancer Imaging Archive	doi:10.7937/K9/TCIA.2017.umz8dv6s	http://doi.org/10.7937/K9/TCIA.2017.umz8dv6s	poorly diff.	III
HNSCC-01-0061	Image Acquisition	Discovery STE	GE MEDICAL SYSTEMS	Radiation Treatment Planning	Body Composition Analysis	Data transmission and de-identification	1.3.6.1.4.1.14519.5.2.1.1706.8040.123198214254062027649827019375	HNSCC-doiJNLP-Lwi93B55.jnlp	The Cancer Imaging Archive	doi:10.7937/K9/TCIA.2017.umz8dv6s	http://doi.org/10.7937/K9/TCIA.2017.umz8dv6s	poorly diff.	III
HNSCC-01-0061	Image Acquisition	Discovery STE	GE MEDICAL SYSTEMS	Radiation Treatment Planning	Body Composition Analysis	Data transmission and de-identification	1.3.6.1.4.1.14519.5.2.1.1706.8040.326719114443035411036513468709	HNSCC-doiJNLP-Lwi93B55.jnlp	The Cancer Imaging Archive	doi:10.7937/K9/TCIA.2017.umz8dv6s	http://doi.org/10.7937/K9/TCIA.2017.umz8dv6s	poorly diff.	III
HNSCC-01-0061	Image Acquisition	Discovery STE	GE MEDICAL SYSTEMS	Radiation Treatment Planning	Body Composition Analysis	Data transmission and de-identification	1.3.6.1.4.1.14519.5.2.1.1706.8040.661922665806911132855092660845	HNSCC-doiJNLP-Lwi93B55.jnlp	The Cancer Imaging Archive	doi:10.7937/K9/TCIA.2017.umz8dv6s	http://doi.org/10.7937/K9/TCIA.2017.umz8dv6s	poorly diff.	III
HNSCC-01-0062	Image Acquisition	Discovery STE	GE MEDICAL SYSTEMS	Radiation Treatment Planning	Body Composition Analysis	Data transmission and de-identification	1.3.6.1.4.1.14519.5.2.1.1706.8040.269596930535832514701252915724	HNSCC-doiJNLP-Lwi93B55.jnlp	The Cancer Imaging Archive	doi:10.7937/K9/TCIA.2017.umz8dv6s	http://doi.org/10.7937/K9/TCIA.2017.umz8dv6s	moderately diff.	IVA
HNSCC-01-0062	Image Acquisition	Discovery STE	GE MEDICAL SYSTEMS	Radiation Treatment Planning	Body Composition Analysis	Data transmission and de-identification	1.3.6.1.4.1.14519.5.2.1.1706.8040.207611825505040845704244745622	HNSCC-doiJNLP-Lwi93B55.jnlp	The Cancer Imaging Archive	doi:10.7937/K9/TCIA.2017.umz8dv6s	http://doi.org/10.7937/K9/TCIA.2017.umz8dv6s	moderately diff.	IVA
HNSCC-01-0062	Image Acquisition	Discovery STE	GE MEDICAL SYSTEMS	Radiation Treatment Planning	Body Composition Analysis	Data transmission and de-identification	1.3.6.1.4.1.14519.5.2.1.1706.8040.283686619479826896589843763550	HNSCC-doiJNLP-Lwi93B55.jnlp	The Cancer Imaging Archive	doi:10.7937/K9/TCIA.2017.umz8dv6s	http://doi.org/10.7937/K9/TCIA.2017.umz8dv6s	moderately diff.	IVA
HNSCC-01-0062	Image Acquisition	Discovery STE	GE MEDICAL SYSTEMS	Radiation Treatment Planning	Body Composition Analysis	Data transmission and de-identification	1.3.6.1.4.1.14519.5.2.1.1706.8040.981085839205385509313032933555	HNSCC-doiJNLP-Lwi93B55.jnlp	The Cancer Imaging Archive	doi:10.7937/K9/TCIA.2017.umz8dv6s	http://doi.org/10.7937/K9/TCIA.2017.umz8dv6s	moderately diff.	IVA
HNSCC-01-0062	Image Acquisition	Pinnacle3	ADAC	Radiation Treatment Planning	Body Composition Analysis	Data transmission and de-identification	1.3.6.1.4.1.14519.5.2.1.1706.8040.115301850523565604960114208404	HNSCC-doiJNLP-Lwi93B55.jnlp	The Cancer Imaging Archive	doi:10.7937/K9/TCIA.2017.umz8dv6s	http://doi.org/10.7937/K9/TCIA.2017.umz8dv6s	moderately diff.	IVA
HNSCC-01-0062	Image Acquisition	Pinnacle3	ADAC	Radiation Treatment Planning	Body Composition Analysis	Data transmission and de-identification	1.3.6.1.4.1.14519.5.2.1.1706.8040.415542854040418104379853574285	HNSCC-doiJNLP-Lwi93B55.jnlp	The Cancer Imaging Archive	doi:10.7937/K9/TCIA.2017.umz8dv6s	http://doi.org/10.7937/K9/TCIA.2017.umz8dv6s	moderately diff.	IVA
HNSCC-01-0062	Image Acquisition	Pinnacle3	ADAC	Radiation Treatment Planning	Body Composition Analysis	Data transmission and de-identification	1.3.6.1.4.1.14519.5.2.1.1706.8040.745970378178806839665699219955	HNSCC-doiJNLP-Lwi93B55.jnlp	The Cancer Imaging Archive	doi:10.7937/K9/TCIA.2017.umz8dv6s	http://doi.org/10.7937/K9/TCIA.2017.umz8dv6s	moderately diff.	IVA
HNSCC-01-0062	Image Acquisition	PQ5000	Philips Medical Systems	Radiation Treatment Planning	Body Composition Analysis	Data transmission and de-identification	1.3.6.1.4.1.14519.5.2.1.1706.8040.204313528764652166019408031790	HNSCC-doiJNLP-Lwi93B55.jnlp	The Cancer Imaging Archive	doi:10.7937/K9/TCIA.2017.umz8dv6s	http://doi.org/10.7937/K9/TCIA.2017.umz8dv6s	moderately diff.	IVA
HNSCC-01-0062	Image Acquisition	Discovery STE	GE MEDICAL SYSTEMS	Radiation Treatment Planning	Body Composition Analysis	Data transmission and de-identification	1.3.6.1.4.1.14519.5.2.1.1706.8040.114928928860515335520243780237	HNSCC-doiJNLP-Lwi93B55.jnlp	The Cancer Imaging Archive	doi:10.7937/K9/TCIA.2017.umz8dv6s	http://doi.org/10.7937/K9/TCIA.2017.umz8dv6s	moderately diff.	IVA
HNSCC-01-0062	Image Acquisition	Discovery STE	GE MEDICAL SYSTEMS	Radiation Treatment Planning	Body Composition Analysis	Data transmission and de-identification	1.3.6.1.4.1.14519.5.2.1.1706.8040.139933835007280835065172617304	HNSCC-doiJNLP-Lwi93B55.jnlp	The Cancer Imaging Archive	doi:10.7937/K9/TCIA.2017.umz8dv6s	http://doi.org/10.7937/K9/TCIA.2017.umz8dv6s	moderately diff.	IVA
HNSCC-01-0062	Image Acquisition	Discovery STE	GE MEDICAL SYSTEMS	Radiation Treatment Planning	Body Composition Analysis	Data transmission and de-identification	1.3.6.1.4.1.14519.5.2.1.1706.8040.317120842025021705954510839728	HNSCC-doiJNLP-Lwi93B55.jnlp	The Cancer Imaging Archive	doi:10.7937/K9/TCIA.2017.umz8dv6s	http://doi.org/10.7937/K9/TCIA.2017.umz8dv6s	moderately diff.	IVA
HNSCC-01-0062	Image Acquisition	Discovery STE	GE MEDICAL SYSTEMS	Radiation Treatment Planning	Body Composition Analysis	Data transmission and de-identification	1.3.6.1.4.1.14519.5.2.1.1706.8040.472349104007054289721653479340	HNSCC-doiJNLP-Lwi93B55.jnlp	The Cancer Imaging Archive	doi:10.7937/K9/TCIA.2017.umz8dv6s	http://doi.org/10.7937/K9/TCIA.2017.umz8dv6s	moderately diff.	IVA
HNSCC-01-0062	Image Acquisition	Discovery STE	GE MEDICAL SYSTEMS	Radiation Treatment Planning	Body Composition Analysis	Data transmission and de-identification	1.3.6.1.4.1.14519.5.2.1.1706.8040.614247122691243193900744456857	HNSCC-doiJNLP-Lwi93B55.jnlp	The Cancer Imaging Archive	doi:10.7937/K9/TCIA.2017.umz8dv6s	http://doi.org/10.7937/K9/TCIA.2017.umz8dv6s	moderately diff.	IVA
HNSCC-01-0063	Image Acquisition	Discovery HR	GE MEDICAL SYSTEMS	Radiation Treatment Planning	Body Composition Analysis	Data transmission and de-identification	1.3.6.1.4.1.14519.5.2.1.1706.8040.110250675229430302779644780192	HNSCC-doiJNLP-Lwi93B55.jnlp	The Cancer Imaging Archive	doi:10.7937/K9/TCIA.2017.umz8dv6s	http://doi.org/10.7937/K9/TCIA.2017.umz8dv6s	poorly diff.	IVA
HNSCC-01-0063	Image Acquisition	Discovery HR	GE MEDICAL SYSTEMS	Radiation Treatment Planning	Body Composition Analysis	Data transmission and de-identification	1.3.6.1.4.1.14519.5.2.1.1706.8040.112679451649508001065461380176	HNSCC-doiJNLP-Lwi93B55.jnlp	The Cancer Imaging Archive	doi:10.7937/K9/TCIA.2017.umz8dv6s	http://doi.org/10.7937/K9/TCIA.2017.umz8dv6s	poorly diff.	IVA
HNSCC-01-0063	Image Acquisition	NULL	GE MEDICAL SYSTEMS	Radiation Treatment Planning	Body Composition Analysis	Data transmission and de-identification	1.3.6.1.4.1.14519.5.2.1.1706.8040.147605469017657686034857140021	HNSCC-doiJNLP-Lwi93B55.jnlp	The Cancer Imaging Archive	doi:10.7937/K9/TCIA.2017.umz8dv6s	http://doi.org/10.7937/K9/TCIA.2017.umz8dv6s	poorly diff.	IVA
HNSCC-01-0063	Image Acquisition	Discovery HR	GE MEDICAL SYSTEMS	Radiation Treatment Planning	Body Composition Analysis	Data transmission and de-identification	1.3.6.1.4.1.14519.5.2.1.1706.8040.421236216910072060877300489761	HNSCC-doiJNLP-Lwi93B55.jnlp	The Cancer Imaging Archive	doi:10.7937/K9/TCIA.2017.umz8dv6s	http://doi.org/10.7937/K9/TCIA.2017.umz8dv6s	poorly diff.	IVA
HNSCC-01-0063	Image Acquisition	NULL	GE MEDICAL SYSTEMS	Radiation Treatment Planning	Body Composition Analysis	Data transmission and de-identification	1.3.6.1.4.1.14519.5.2.1.1706.8040.928838769959432541828498480454	HNSCC-doiJNLP-Lwi93B55.jnlp	The Cancer Imaging Archive	doi:10.7937/K9/TCIA.2017.umz8dv6s	http://doi.org/10.7937/K9/TCIA.2017.umz8dv6s	poorly diff.	IVA
HNSCC-01-0063	Image Acquisition	Pinnacle3	ADAC	Radiation Treatment Planning	Body Composition Analysis	Data transmission and de-identification	1.3.6.1.4.1.14519.5.2.1.1706.8040.118242844960650370502765524893	HNSCC-doiJNLP-Lwi93B55.jnlp	The Cancer Imaging Archive	doi:10.7937/K9/TCIA.2017.umz8dv6s	http://doi.org/10.7937/K9/TCIA.2017.umz8dv6s	poorly diff.	IVA
HNSCC-01-0063	Image Acquisition	Pinnacle3	ADAC	Radiation Treatment Planning	Body Composition Analysis	Data transmission and de-identification	1.3.6.1.4.1.14519.5.2.1.1706.8040.246442236671138335588209582060	HNSCC-doiJNLP-Lwi93B55.jnlp	The Cancer Imaging Archive	doi:10.7937/K9/TCIA.2017.umz8dv6s	http://doi.org/10.7937/K9/TCIA.2017.umz8dv6s	poorly diff.	IVA
HNSCC-01-0063	Image Acquisition	Pinnacle3	ADAC	Radiation Treatment Planning	Body Composition Analysis	Data transmission and de-identification	1.3.6.1.4.1.14519.5.2.1.1706.8040.315888756505767042558178855757	HNSCC-doiJNLP-Lwi93B55.jnlp	The Cancer Imaging Archive	doi:10.7937/K9/TCIA.2017.umz8dv6s	http://doi.org/10.7937/K9/TCIA.2017.umz8dv6s	poorly diff.	IVA
HNSCC-01-0063	Image Acquisition	PQ5000	Philips Medical Systems	Radiation Treatment Planning	Body Composition Analysis	Data transmission and de-identification	1.3.6.1.4.1.14519.5.2.1.1706.8040.285351697981543553129096373597	HNSCC-doiJNLP-Lwi93B55.jnlp	The Cancer Imaging Archive	doi:10.7937/K9/TCIA.2017.umz8dv6s	http://doi.org/10.7937/K9/TCIA.2017.umz8dv6s	poorly diff.	IVA
HNSCC-01-0063	Image Acquisition	Discovery STE	GE MEDICAL SYSTEMS	Radiation Treatment Planning	Body Composition Analysis	Data transmission and de-identification	1.3.6.1.4.1.14519.5.2.1.1706.8040.224161230634058825715610100323	HNSCC-doiJNLP-Lwi93B55.jnlp	The Cancer Imaging Archive	doi:10.7937/K9/TCIA.2017.umz8dv6s	http://doi.org/10.7937/K9/TCIA.2017.umz8dv6s	poorly diff.	IVA
HNSCC-01-0063	Image Acquisition	Discovery STE	GE MEDICAL SYSTEMS	Radiation Treatment Planning	Body Composition Analysis	Data transmission and de-identification	1.3.6.1.4.1.14519.5.2.1.1706.8040.230634834294367078013859168662	HNSCC-doiJNLP-Lwi93B55.jnlp	The Cancer Imaging Archive	doi:10.7937/K9/TCIA.2017.umz8dv6s	http://doi.org/10.7937/K9/TCIA.2017.umz8dv6s	poorly diff.	IVA
HNSCC-01-0063	Image Acquisition	Discovery STE	GE MEDICAL SYSTEMS	Radiation Treatment Planning	Body Composition Analysis	Data transmission and de-identification	1.3.6.1.4.1.14519.5.2.1.1706.8040.283173549812126700618637237196	HNSCC-doiJNLP-Lwi93B55.jnlp	The Cancer Imaging Archive	doi:10.7937/K9/TCIA.2017.umz8dv6s	http://doi.org/10.7937/K9/TCIA.2017.umz8dv6s	poorly diff.	IVA
HNSCC-01-0063	Image Acquisition	Discovery STE	GE MEDICAL SYSTEMS	Radiation Treatment Planning	Body Composition Analysis	Data transmission and de-identification	1.3.6.1.4.1.14519.5.2.1.1706.8040.449007025276532024935305645393	HNSCC-doiJNLP-Lwi93B55.jnlp	The Cancer Imaging Archive	doi:10.7937/K9/TCIA.2017.umz8dv6s	http://doi.org/10.7937/K9/TCIA.2017.umz8dv6s	poorly diff.	IVA
HNSCC-01-0063	Image Acquisition	Discovery STE	GE MEDICAL SYSTEMS	Radiation Treatment Planning	Body Composition Analysis	Data transmission and de-identification	1.3.6.1.4.1.14519.5.2.1.1706.8040.540258835713894326199780148748	HNSCC-doiJNLP-Lwi93B55.jnlp	The Cancer Imaging Archive	doi:10.7937/K9/TCIA.2017.umz8dv6s	http://doi.org/10.7937/K9/TCIA.2017.umz8dv6s	poorly diff.	IVA
HNSCC-01-0064	Image Acquisition	Pinnacle3	ADAC	Radiation Treatment Planning	Body Composition Analysis	Data transmission and de-identification	1.3.6.1.4.1.14519.5.2.1.1706.8040.100587584731086157644608820826	HNSCC-doiJNLP-Lwi93B55.jnlp	The Cancer Imaging Archive	doi:10.7937/K9/TCIA.2017.umz8dv6s	http://doi.org/10.7937/K9/TCIA.2017.umz8dv6s	poorly diff.	I
HNSCC-01-0064	Image Acquisition	Pinnacle3	ADAC	Radiation Treatment Planning	Body Composition Analysis	Data transmission and de-identification	1.3.6.1.4.1.14519.5.2.1.1706.8040.314867444001193791213899262019	HNSCC-doiJNLP-Lwi93B55.jnlp	The Cancer Imaging Archive	doi:10.7937/K9/TCIA.2017.umz8dv6s	http://doi.org/10.7937/K9/TCIA.2017.umz8dv6s	poorly diff.	I
HNSCC-01-0064	Image Acquisition	Pinnacle3	ADAC	Radiation Treatment Planning	Body Composition Analysis	Data transmission and de-identification	1.3.6.1.4.1.14519.5.2.1.1706.8040.449339299746023269985355924024	HNSCC-doiJNLP-Lwi93B55.jnlp	The Cancer Imaging Archive	doi:10.7937/K9/TCIA.2017.umz8dv6s	http://doi.org/10.7937/K9/TCIA.2017.umz8dv6s	poorly diff.	I
HNSCC-01-0064	Image Acquisition	PQ5000	Philips Medical Systems	Radiation Treatment Planning	Body Composition Analysis	Data transmission and de-identification	1.3.6.1.4.1.14519.5.2.1.1706.8040.305622747732404880660558780352	HNSCC-doiJNLP-Lwi93B55.jnlp	The Cancer Imaging Archive	doi:10.7937/K9/TCIA.2017.umz8dv6s	http://doi.org/10.7937/K9/TCIA.2017.umz8dv6s	poorly diff.	I
HNSCC-01-0064	Image Acquisition	Discovery RX	GE MEDICAL SYSTEMS	Radiation Treatment Planning	Body Composition Analysis	Data transmission and de-identification	1.3.6.1.4.1.14519.5.2.1.1706.8040.108553727299288677426277455387	HNSCC-doiJNLP-Lwi93B55.jnlp	The Cancer Imaging Archive	doi:10.7937/K9/TCIA.2017.umz8dv6s	http://doi.org/10.7937/K9/TCIA.2017.umz8dv6s	poorly diff.	I
HNSCC-01-0064	Image Acquisition	Discovery RX	GE MEDICAL SYSTEMS	Radiation Treatment Planning	Body Composition Analysis	Data transmission and de-identification	1.3.6.1.4.1.14519.5.2.1.1706.8040.111091591630744227733143078165	HNSCC-doiJNLP-Lwi93B55.jnlp	The Cancer Imaging Archive	doi:10.7937/K9/TCIA.2017.umz8dv6s	http://doi.org/10.7937/K9/TCIA.2017.umz8dv6s	poorly diff.	I
HNSCC-01-0064	Image Acquisition	Discovery RX	GE MEDICAL SYSTEMS	Radiation Treatment Planning	Body Composition Analysis	Data transmission and de-identification	1.3.6.1.4.1.14519.5.2.1.1706.8040.150573762904156169975034031109	HNSCC-doiJNLP-Lwi93B55.jnlp	The Cancer Imaging Archive	doi:10.7937/K9/TCIA.2017.umz8dv6s	http://doi.org/10.7937/K9/TCIA.2017.umz8dv6s	poorly diff.	I
HNSCC-01-0064	Image Acquisition	Discovery RX	GE MEDICAL SYSTEMS	Radiation Treatment Planning	Body Composition Analysis	Data transmission and de-identification	1.3.6.1.4.1.14519.5.2.1.1706.8040.249182722910034016845921353210	HNSCC-doiJNLP-Lwi93B55.jnlp	The Cancer Imaging Archive	doi:10.7937/K9/TCIA.2017.umz8dv6s	http://doi.org/10.7937/K9/TCIA.2017.umz8dv6s	poorly diff.	I
HNSCC-01-0064	Image Acquisition	Discovery RX	GE MEDICAL SYSTEMS	Radiation Treatment Planning	Body Composition Analysis	Data transmission and de-identification	1.3.6.1.4.1.14519.5.2.1.1706.8040.274389976568544748885005438257	HNSCC-doiJNLP-Lwi93B55.jnlp	The Cancer Imaging Archive	doi:10.7937/K9/TCIA.2017.umz8dv6s	http://doi.org/10.7937/K9/TCIA.2017.umz8dv6s	poorly diff.	I
HNSCC-01-0064	Image Acquisition	LightSpeed16	GE MEDICAL SYSTEMS	Radiation Treatment Planning	Body Composition Analysis	Data transmission and de-identification	1.3.6.1.4.1.14519.5.2.1.1706.8040.152447788369115793389990603176	HNSCC-doiJNLP-Lwi93B55.jnlp	The Cancer Imaging Archive	doi:10.7937/K9/TCIA.2017.umz8dv6s	http://doi.org/10.7937/K9/TCIA.2017.umz8dv6s	poorly diff.	I
HNSCC-01-0064	Image Acquisition	LightSpeed16	GE MEDICAL SYSTEMS	Radiation Treatment Planning	Body Composition Analysis	Data transmission and de-identification	1.3.6.1.4.1.14519.5.2.1.1706.8040.219186042714890041805150255693	HNSCC-doiJNLP-Lwi93B55.jnlp	The Cancer Imaging Archive	doi:10.7937/K9/TCIA.2017.umz8dv6s	http://doi.org/10.7937/K9/TCIA.2017.umz8dv6s	poorly diff.	I
HNSCC-01-0064	Image Acquisition	LightSpeed16	GE MEDICAL SYSTEMS	Radiation Treatment Planning	Body Composition Analysis	Data transmission and de-identification	1.3.6.1.4.1.14519.5.2.1.1706.8040.257142534830215109433333595230	HNSCC-doiJNLP-Lwi93B55.jnlp	The Cancer Imaging Archive	doi:10.7937/K9/TCIA.2017.umz8dv6s	http://doi.org/10.7937/K9/TCIA.2017.umz8dv6s	poorly diff.	I
HNSCC-01-0064	Image Acquisition	LightSpeed16	GE MEDICAL SYSTEMS	Radiation Treatment Planning	Body Composition Analysis	Data transmission and de-identification	1.3.6.1.4.1.14519.5.2.1.1706.8040.310564653901449607085690493486	HNSCC-doiJNLP-Lwi93B55.jnlp	The Cancer Imaging Archive	doi:10.7937/K9/TCIA.2017.umz8dv6s	http://doi.org/10.7937/K9/TCIA.2017.umz8dv6s	poorly diff.	I
HNSCC-01-0064	Image Acquisition	LightSpeed16	GE MEDICAL SYSTEMS	Radiation Treatment Planning	Body Composition Analysis	Data transmission and de-identification	1.3.6.1.4.1.14519.5.2.1.1706.8040.542349527227481707492637262691	HNSCC-doiJNLP-Lwi93B55.jnlp	The Cancer Imaging Archive	doi:10.7937/K9/TCIA.2017.umz8dv6s	http://doi.org/10.7937/K9/TCIA.2017.umz8dv6s	poorly diff.	I
HNSCC-01-0064	Image Acquisition	LightSpeed16	GE MEDICAL SYSTEMS	Radiation Treatment Planning	Body Composition Analysis	Data transmission and de-identification	1.3.6.1.4.1.14519.5.2.1.1706.8040.810766315838837774079725437593	HNSCC-doiJNLP-Lwi93B55.jnlp	The Cancer Imaging Archive	doi:10.7937/K9/TCIA.2017.umz8dv6s	http://doi.org/10.7937/K9/TCIA.2017.umz8dv6s	poorly diff.	I
HNSCC-01-0064	Image Acquisition	Discovery RX	GE MEDICAL SYSTEMS	Radiation Treatment Planning	Body Composition Analysis	Data transmission and de-identification	1.3.6.1.4.1.14519.5.2.1.1706.8040.185237372973237029445862807714	HNSCC-doiJNLP-Lwi93B55.jnlp	The Cancer Imaging Archive	doi:10.7937/K9/TCIA.2017.umz8dv6s	http://doi.org/10.7937/K9/TCIA.2017.umz8dv6s	poorly diff.	I
HNSCC-01-0064	Image Acquisition	Discovery RX	GE MEDICAL SYSTEMS	Radiation Treatment Planning	Body Composition Analysis	Data transmission and de-identification	1.3.6.1.4.1.14519.5.2.1.1706.8040.232893765604248813106936380380	HNSCC-doiJNLP-Lwi93B55.jnlp	The Cancer Imaging Archive	doi:10.7937/K9/TCIA.2017.umz8dv6s	http://doi.org/10.7937/K9/TCIA.2017.umz8dv6s	poorly diff.	I
HNSCC-01-0064	Image Acquisition	Discovery RX	GE MEDICAL SYSTEMS	Radiation Treatment Planning	Body Composition Analysis	Data transmission and de-identification	1.3.6.1.4.1.14519.5.2.1.1706.8040.286397102168432614423551657606	HNSCC-doiJNLP-Lwi93B55.jnlp	The Cancer Imaging Archive	doi:10.7937/K9/TCIA.2017.umz8dv6s	http://doi.org/10.7937/K9/TCIA.2017.umz8dv6s	poorly diff.	I
HNSCC-01-0064	Image Acquisition	Discovery RX	GE MEDICAL SYSTEMS	Radiation Treatment Planning	Body Composition Analysis	Data transmission and de-identification	1.3.6.1.4.1.14519.5.2.1.1706.8040.312762102357910251760433296764	HNSCC-doiJNLP-Lwi93B55.jnlp	The Cancer Imaging Archive	doi:10.7937/K9/TCIA.2017.umz8dv6s	http://doi.org/10.7937/K9/TCIA.2017.umz8dv6s	poorly diff.	I
HNSCC-01-0064	Image Acquisition	Discovery RX	GE MEDICAL SYSTEMS	Radiation Treatment Planning	Body Composition Analysis	Data transmission and de-identification	1.3.6.1.4.1.14519.5.2.1.1706.8040.702897917768546506295414781129	HNSCC-doiJNLP-Lwi93B55.jnlp	The Cancer Imaging Archive	doi:10.7937/K9/TCIA.2017.umz8dv6s	http://doi.org/10.7937/K9/TCIA.2017.umz8dv6s	poorly diff.	I
HNSCC-01-0065	Image Acquisition	Discovery STE	GE MEDICAL SYSTEMS	Radiation Treatment Planning	Body Composition Analysis	Data transmission and de-identification	1.3.6.1.4.1.14519.5.2.1.1706.8040.250756415397049752261277647188	HNSCC-doiJNLP-Lwi93B55.jnlp	The Cancer Imaging Archive	doi:10.7937/K9/TCIA.2017.umz8dv6s	http://doi.org/10.7937/K9/TCIA.2017.umz8dv6s	moderately diff.	I
HNSCC-01-0065	Image Acquisition	Pinnacle3	ADAC	Radiation Treatment Planning	Body Composition Analysis	Data transmission and de-identification	1.3.6.1.4.1.14519.5.2.1.1706.8040.237144948440471646659478497065	HNSCC-doiJNLP-Lwi93B55.jnlp	The Cancer Imaging Archive	doi:10.7937/K9/TCIA.2017.umz8dv6s	http://doi.org/10.7937/K9/TCIA.2017.umz8dv6s	moderately diff.	I
HNSCC-01-0065	Image Acquisition	Pinnacle3	ADAC	Radiation Treatment Planning	Body Composition Analysis	Data transmission and de-identification	1.3.6.1.4.1.14519.5.2.1.1706.8040.358967317925458149925572715140	HNSCC-doiJNLP-Lwi93B55.jnlp	The Cancer Imaging Archive	doi:10.7937/K9/TCIA.2017.umz8dv6s	http://doi.org/10.7937/K9/TCIA.2017.umz8dv6s	moderately diff.	I
HNSCC-01-0065	Image Acquisition	Pinnacle3	ADAC	Radiation Treatment Planning	Body Composition Analysis	Data transmission and de-identification	1.3.6.1.4.1.14519.5.2.1.1706.8040.660241069455424483192215137087	HNSCC-doiJNLP-Lwi93B55.jnlp	The Cancer Imaging Archive	doi:10.7937/K9/TCIA.2017.umz8dv6s	http://doi.org/10.7937/K9/TCIA.2017.umz8dv6s	moderately diff.	I
HNSCC-01-0065	Image Acquisition	Mx8000 IDT	Philips	Radiation Treatment Planning	Body Composition Analysis	Data transmission and de-identification	1.3.6.1.4.1.14519.5.2.1.1706.8040.193757473495240127499425737086	HNSCC-doiJNLP-Lwi93B55.jnlp	The Cancer Imaging Archive	doi:10.7937/K9/TCIA.2017.umz8dv6s	http://doi.org/10.7937/K9/TCIA.2017.umz8dv6s	moderately diff.	I
HNSCC-01-0065	Image Acquisition	Discovery RX	GE MEDICAL SYSTEMS	Radiation Treatment Planning	Body Composition Analysis	Data transmission and de-identification	1.3.6.1.4.1.14519.5.2.1.1706.8040.105911178210594772275885815016	HNSCC-doiJNLP-Lwi93B55.jnlp	The Cancer Imaging Archive	doi:10.7937/K9/TCIA.2017.umz8dv6s	http://doi.org/10.7937/K9/TCIA.2017.umz8dv6s	moderately diff.	I
HNSCC-01-0065	Image Acquisition	Discovery RX	GE MEDICAL SYSTEMS	Radiation Treatment Planning	Body Composition Analysis	Data transmission and de-identification	1.3.6.1.4.1.14519.5.2.1.1706.8040.175536367035800096413081596628	HNSCC-doiJNLP-Lwi93B55.jnlp	The Cancer Imaging Archive	doi:10.7937/K9/TCIA.2017.umz8dv6s	http://doi.org/10.7937/K9/TCIA.2017.umz8dv6s	moderately diff.	I
HNSCC-01-0065	Image Acquisition	Discovery RX	GE MEDICAL SYSTEMS	Radiation Treatment Planning	Body Composition Analysis	Data transmission and de-identification	1.3.6.1.4.1.14519.5.2.1.1706.8040.218471808248245958281506582960	HNSCC-doiJNLP-Lwi93B55.jnlp	The Cancer Imaging Archive	doi:10.7937/K9/TCIA.2017.umz8dv6s	http://doi.org/10.7937/K9/TCIA.2017.umz8dv6s	moderately diff.	I
HNSCC-01-0065	Image Acquisition	Discovery RX	GE MEDICAL SYSTEMS	Radiation Treatment Planning	Body Composition Analysis	Data transmission and de-identification	1.3.6.1.4.1.14519.5.2.1.1706.8040.229153243164049435544816188786	HNSCC-doiJNLP-Lwi93B55.jnlp	The Cancer Imaging Archive	doi:10.7937/K9/TCIA.2017.umz8dv6s	http://doi.org/10.7937/K9/TCIA.2017.umz8dv6s	moderately diff.	I
HNSCC-01-0065	Image Acquisition	Discovery RX	GE MEDICAL SYSTEMS	Radiation Treatment Planning	Body Composition Analysis	Data transmission and de-identification	1.3.6.1.4.1.14519.5.2.1.1706.8040.252005569997696874068018336901	HNSCC-doiJNLP-Lwi93B55.jnlp	The Cancer Imaging Archive	doi:10.7937/K9/TCIA.2017.umz8dv6s	http://doi.org/10.7937/K9/TCIA.2017.umz8dv6s	moderately diff.	I
HNSCC-01-0065	Image Acquisition	Discovery RX	GE MEDICAL SYSTEMS	Radiation Treatment Planning	Body Composition Analysis	Data transmission and de-identification	1.3.6.1.4.1.14519.5.2.1.1706.8040.298103142406392887861950552782	HNSCC-doiJNLP-Lwi93B55.jnlp	The Cancer Imaging Archive	doi:10.7937/K9/TCIA.2017.umz8dv6s	http://doi.org/10.7937/K9/TCIA.2017.umz8dv6s	moderately diff.	I
HNSCC-01-0065	Image Acquisition	Discovery RX	GE MEDICAL SYSTEMS	Radiation Treatment Planning	Body Composition Analysis	Data transmission and de-identification	1.3.6.1.4.1.14519.5.2.1.1706.8040.329862251352708294058143489141	HNSCC-doiJNLP-Lwi93B55.jnlp	The Cancer Imaging Archive	doi:10.7937/K9/TCIA.2017.umz8dv6s	http://doi.org/10.7937/K9/TCIA.2017.umz8dv6s	moderately diff.	I
HNSCC-01-0065	Image Acquisition	Discovery RX	GE MEDICAL SYSTEMS	Radiation Treatment Planning	Body Composition Analysis	Data transmission and de-identification	1.3.6.1.4.1.14519.5.2.1.1706.8040.333397786653080082880473723994	HNSCC-doiJNLP-Lwi93B55.jnlp	The Cancer Imaging Archive	doi:10.7937/K9/TCIA.2017.umz8dv6s	http://doi.org/10.7937/K9/TCIA.2017.umz8dv6s	moderately diff.	I
HNSCC-01-0065	Image Acquisition	Discovery RX	GE MEDICAL SYSTEMS	Radiation Treatment Planning	Body Composition Analysis	Data transmission and de-identification	1.3.6.1.4.1.14519.5.2.1.1706.8040.522064143409829769101398229297	HNSCC-doiJNLP-Lwi93B55.jnlp	The Cancer Imaging Archive	doi:10.7937/K9/TCIA.2017.umz8dv6s	http://doi.org/10.7937/K9/TCIA.2017.umz8dv6s	moderately diff.	I
HNSCC-01-0065	Image Acquisition	Discovery RX	GE MEDICAL SYSTEMS	Radiation Treatment Planning	Body Composition Analysis	Data transmission and de-identification	1.3.6.1.4.1.14519.5.2.1.1706.8040.719849007394832611537668748019	HNSCC-doiJNLP-Lwi93B55.jnlp	The Cancer Imaging Archive	doi:10.7937/K9/TCIA.2017.umz8dv6s	http://doi.org/10.7937/K9/TCIA.2017.umz8dv6s	moderately diff.	I
HNSCC-01-0065	Image Acquisition	Discovery RX	GE MEDICAL SYSTEMS	Radiation Treatment Planning	Body Composition Analysis	Data transmission and de-identification	1.3.6.1.4.1.14519.5.2.1.1706.8040.984913061573334328614408901346	HNSCC-doiJNLP-Lwi93B55.jnlp	The Cancer Imaging Archive	doi:10.7937/K9/TCIA.2017.umz8dv6s	http://doi.org/10.7937/K9/TCIA.2017.umz8dv6s	moderately diff.	I
HNSCC-01-0066	Image Acquisition	Discovery HR	GE MEDICAL SYSTEMS	Radiation Treatment Planning	Body Composition Analysis	Data transmission and de-identification	1.3.6.1.4.1.14519.5.2.1.1706.8040.118753835503690815917734874808	HNSCC-doiJNLP-Lwi93B55.jnlp	The Cancer Imaging Archive	doi:10.7937/K9/TCIA.2017.umz8dv6s	http://doi.org/10.7937/K9/TCIA.2017.umz8dv6s	moderately diff.	IVA
HNSCC-01-0066	Image Acquisition	Discovery HR	GE MEDICAL SYSTEMS	Radiation Treatment Planning	Body Composition Analysis	Data transmission and de-identification	1.3.6.1.4.1.14519.5.2.1.1706.8040.135231461217583962931543041931	HNSCC-doiJNLP-Lwi93B55.jnlp	The Cancer Imaging Archive	doi:10.7937/K9/TCIA.2017.umz8dv6s	http://doi.org/10.7937/K9/TCIA.2017.umz8dv6s	moderately diff.	IVA
HNSCC-01-0066	Image Acquisition	NULL	GE MEDICAL SYSTEMS	Radiation Treatment Planning	Body Composition Analysis	Data transmission and de-identification	1.3.6.1.4.1.14519.5.2.1.1706.8040.147728644585512797915342247077	HNSCC-doiJNLP-Lwi93B55.jnlp	The Cancer Imaging Archive	doi:10.7937/K9/TCIA.2017.umz8dv6s	http://doi.org/10.7937/K9/TCIA.2017.umz8dv6s	moderately diff.	IVA
HNSCC-01-0066	Image Acquisition	Discovery HR	GE MEDICAL SYSTEMS	Radiation Treatment Planning	Body Composition Analysis	Data transmission and de-identification	1.3.6.1.4.1.14519.5.2.1.1706.8040.186698314147571937373848419814	HNSCC-doiJNLP-Lwi93B55.jnlp	The Cancer Imaging Archive	doi:10.7937/K9/TCIA.2017.umz8dv6s	http://doi.org/10.7937/K9/TCIA.2017.umz8dv6s	moderately diff.	IVA
HNSCC-01-0066	Image Acquisition	NULL	GE MEDICAL SYSTEMS	Radiation Treatment Planning	Body Composition Analysis	Data transmission and de-identification	1.3.6.1.4.1.14519.5.2.1.1706.8040.331593178913258018553929181194	HNSCC-doiJNLP-Lwi93B55.jnlp	The Cancer Imaging Archive	doi:10.7937/K9/TCIA.2017.umz8dv6s	http://doi.org/10.7937/K9/TCIA.2017.umz8dv6s	moderately diff.	IVA
HNSCC-01-0066	Image Acquisition	Discovery HR	GE MEDICAL SYSTEMS	Radiation Treatment Planning	Body Composition Analysis	Data transmission and de-identification	1.3.6.1.4.1.14519.5.2.1.1706.8040.559705240199399685011701404586	HNSCC-doiJNLP-Lwi93B55.jnlp	The Cancer Imaging Archive	doi:10.7937/K9/TCIA.2017.umz8dv6s	http://doi.org/10.7937/K9/TCIA.2017.umz8dv6s	moderately diff.	IVA
HNSCC-01-0066	Image Acquisition	NULL	GE MEDICAL SYSTEMS	Radiation Treatment Planning	Body Composition Analysis	Data transmission and de-identification	1.3.6.1.4.1.14519.5.2.1.1706.8040.603416156775780732062417690908	HNSCC-doiJNLP-Lwi93B55.jnlp	The Cancer Imaging Archive	doi:10.7937/K9/TCIA.2017.umz8dv6s	http://doi.org/10.7937/K9/TCIA.2017.umz8dv6s	moderately diff.	IVA
HNSCC-01-0066	Image Acquisition	Discovery HR	GE MEDICAL SYSTEMS	Radiation Treatment Planning	Body Composition Analysis	Data transmission and de-identification	1.3.6.1.4.1.14519.5.2.1.1706.8040.715720222715304544654355826037	HNSCC-doiJNLP-Lwi93B55.jnlp	The Cancer Imaging Archive	doi:10.7937/K9/TCIA.2017.umz8dv6s	http://doi.org/10.7937/K9/TCIA.2017.umz8dv6s	moderately diff.	IVA
HNSCC-01-0066	Image Acquisition	NULL	GE MEDICAL SYSTEMS	Radiation Treatment Planning	Body Composition Analysis	Data transmission and de-identification	1.3.6.1.4.1.14519.5.2.1.1706.8040.964139523325227338099783549289	HNSCC-doiJNLP-Lwi93B55.jnlp	The Cancer Imaging Archive	doi:10.7937/K9/TCIA.2017.umz8dv6s	http://doi.org/10.7937/K9/TCIA.2017.umz8dv6s	moderately diff.	IVA
HNSCC-01-0066	Image Acquisition	Pinnacle3	ADAC	Radiation Treatment Planning	Body Composition Analysis	Data transmission and de-identification	1.3.6.1.4.1.14519.5.2.1.1706.8040.111950400062893879972250957481	HNSCC-doiJNLP-Lwi93B55.jnlp	The Cancer Imaging Archive	doi:10.7937/K9/TCIA.2017.umz8dv6s	http://doi.org/10.7937/K9/TCIA.2017.umz8dv6s	moderately diff.	IVA
HNSCC-01-0066	Image Acquisition	Pinnacle3	ADAC	Radiation Treatment Planning	Body Composition Analysis	Data transmission and de-identification	1.3.6.1.4.1.14519.5.2.1.1706.8040.312121933144193977786920530034	HNSCC-doiJNLP-Lwi93B55.jnlp	The Cancer Imaging Archive	doi:10.7937/K9/TCIA.2017.umz8dv6s	http://doi.org/10.7937/K9/TCIA.2017.umz8dv6s	moderately diff.	IVA
HNSCC-01-0066	Image Acquisition	Pinnacle3	ADAC	Radiation Treatment Planning	Body Composition Analysis	Data transmission and de-identification	1.3.6.1.4.1.14519.5.2.1.1706.8040.393500265617505953530101816214	HNSCC-doiJNLP-Lwi93B55.jnlp	The Cancer Imaging Archive	doi:10.7937/K9/TCIA.2017.umz8dv6s	http://doi.org/10.7937/K9/TCIA.2017.umz8dv6s	moderately diff.	IVA
HNSCC-01-0066	Image Acquisition	PQ5000	Philips Medical Systems	Radiation Treatment Planning	Body Composition Analysis	Data transmission and de-identification	1.3.6.1.4.1.14519.5.2.1.1706.8040.127601303028661230256312377617	HNSCC-doiJNLP-Lwi93B55.jnlp	The Cancer Imaging Archive	doi:10.7937/K9/TCIA.2017.umz8dv6s	http://doi.org/10.7937/K9/TCIA.2017.umz8dv6s	moderately diff.	IVA
HNSCC-01-0066	Image Acquisition	Discovery STE	GE MEDICAL SYSTEMS	Radiation Treatment Planning	Body Composition Analysis	Data transmission and de-identification	1.3.6.1.4.1.14519.5.2.1.1706.8040.255015017129524847890817906749	HNSCC-doiJNLP-Lwi93B55.jnlp	The Cancer Imaging Archive	doi:10.7937/K9/TCIA.2017.umz8dv6s	http://doi.org/10.7937/K9/TCIA.2017.umz8dv6s	moderately diff.	IVA
HNSCC-01-0066	Image Acquisition	Discovery STE	GE MEDICAL SYSTEMS	Radiation Treatment Planning	Body Composition Analysis	Data transmission and de-identification	1.3.6.1.4.1.14519.5.2.1.1706.8040.262326216600306896442087116387	HNSCC-doiJNLP-Lwi93B55.jnlp	The Cancer Imaging Archive	doi:10.7937/K9/TCIA.2017.umz8dv6s	http://doi.org/10.7937/K9/TCIA.2017.umz8dv6s	moderately diff.	IVA
HNSCC-01-0066	Image Acquisition	Discovery STE	GE MEDICAL SYSTEMS	Radiation Treatment Planning	Body Composition Analysis	Data transmission and de-identification	1.3.6.1.4.1.14519.5.2.1.1706.8040.287087497811491599466995256522	HNSCC-doiJNLP-Lwi93B55.jnlp	The Cancer Imaging Archive	doi:10.7937/K9/TCIA.2017.umz8dv6s	http://doi.org/10.7937/K9/TCIA.2017.umz8dv6s	moderately diff.	IVA
HNSCC-01-0066	Image Acquisition	Discovery STE	GE MEDICAL SYSTEMS	Radiation Treatment Planning	Body Composition Analysis	Data transmission and de-identification	1.3.6.1.4.1.14519.5.2.1.1706.8040.339030786444512964017763253169	HNSCC-doiJNLP-Lwi93B55.jnlp	The Cancer Imaging Archive	doi:10.7937/K9/TCIA.2017.umz8dv6s	http://doi.org/10.7937/K9/TCIA.2017.umz8dv6s	moderately diff.	IVA
HNSCC-01-0066	Image Acquisition	Discovery STE	GE MEDICAL SYSTEMS	Radiation Treatment Planning	Body Composition Analysis	Data transmission and de-identification	1.3.6.1.4.1.14519.5.2.1.1706.8040.692300610783738697503130489945	HNSCC-doiJNLP-Lwi93B55.jnlp	The Cancer Imaging Archive	doi:10.7937/K9/TCIA.2017.umz8dv6s	http://doi.org/10.7937/K9/TCIA.2017.umz8dv6s	moderately diff.	IVA
HNSCC-01-0067	Image Acquisition	Discovery STE	GE MEDICAL SYSTEMS	Radiation Treatment Planning	Body Composition Analysis	Data transmission and de-identification	1.3.6.1.4.1.14519.5.2.1.1706.8040.249082096520023765200707856391	HNSCC-doiJNLP-Lwi93B55.jnlp	The Cancer Imaging Archive	doi:10.7937/K9/TCIA.2017.umz8dv6s	http://doi.org/10.7937/K9/TCIA.2017.umz8dv6s	poorly diff.	IVA
HNSCC-01-0067	Image Acquisition	Discovery STE	GE MEDICAL SYSTEMS	Radiation Treatment Planning	Body Composition Analysis	Data transmission and de-identification	1.3.6.1.4.1.14519.5.2.1.1706.8040.309230955084954012661946243312	HNSCC-doiJNLP-Lwi93B55.jnlp	The Cancer Imaging Archive	doi:10.7937/K9/TCIA.2017.umz8dv6s	http://doi.org/10.7937/K9/TCIA.2017.umz8dv6s	poorly diff.	IVA
HNSCC-01-0067	Image Acquisition	Discovery STE	GE MEDICAL SYSTEMS	Radiation Treatment Planning	Body Composition Analysis	Data transmission and de-identification	1.3.6.1.4.1.14519.5.2.1.1706.8040.127510881825872601844527841847	HNSCC-doiJNLP-Lwi93B55.jnlp	The Cancer Imaging Archive	doi:10.7937/K9/TCIA.2017.umz8dv6s	http://doi.org/10.7937/K9/TCIA.2017.umz8dv6s	poorly diff.	IVA
HNSCC-01-0067	Image Acquisition	Discovery STE	GE MEDICAL SYSTEMS	Radiation Treatment Planning	Body Composition Analysis	Data transmission and de-identification	1.3.6.1.4.1.14519.5.2.1.1706.8040.154686966725341769768858527246	HNSCC-doiJNLP-Lwi93B55.jnlp	The Cancer Imaging Archive	doi:10.7937/K9/TCIA.2017.umz8dv6s	http://doi.org/10.7937/K9/TCIA.2017.umz8dv6s	poorly diff.	IVA
HNSCC-01-0067	Image Acquisition	Discovery STE	GE MEDICAL SYSTEMS	Radiation Treatment Planning	Body Composition Analysis	Data transmission and de-identification	1.3.6.1.4.1.14519.5.2.1.1706.8040.193200518790560902489074137042	HNSCC-doiJNLP-Lwi93B55.jnlp	The Cancer Imaging Archive	doi:10.7937/K9/TCIA.2017.umz8dv6s	http://doi.org/10.7937/K9/TCIA.2017.umz8dv6s	poorly diff.	IVA
HNSCC-01-0067	Image Acquisition	Discovery STE	GE MEDICAL SYSTEMS	Radiation Treatment Planning	Body Composition Analysis	Data transmission and de-identification	1.3.6.1.4.1.14519.5.2.1.1706.8040.276201332549309636023324160793	HNSCC-doiJNLP-Lwi93B55.jnlp	The Cancer Imaging Archive	doi:10.7937/K9/TCIA.2017.umz8dv6s	http://doi.org/10.7937/K9/TCIA.2017.umz8dv6s	poorly diff.	IVA
HNSCC-01-0067	Image Acquisition	Discovery STE	GE MEDICAL SYSTEMS	Radiation Treatment Planning	Body Composition Analysis	Data transmission and de-identification	1.3.6.1.4.1.14519.5.2.1.1706.8040.324821244505285226420220669043	HNSCC-doiJNLP-Lwi93B55.jnlp	The Cancer Imaging Archive	doi:10.7937/K9/TCIA.2017.umz8dv6s	http://doi.org/10.7937/K9/TCIA.2017.umz8dv6s	poorly diff.	IVA
HNSCC-01-0067	Image Acquisition	Pinnacle3	ADAC	Radiation Treatment Planning	Body Composition Analysis	Data transmission and de-identification	1.3.6.1.4.1.14519.5.2.1.1706.8040.169304430591090835709407631659	HNSCC-doiJNLP-Lwi93B55.jnlp	The Cancer Imaging Archive	doi:10.7937/K9/TCIA.2017.umz8dv6s	http://doi.org/10.7937/K9/TCIA.2017.umz8dv6s	poorly diff.	IVA
HNSCC-01-0067	Image Acquisition	Pinnacle3	ADAC	Radiation Treatment Planning	Body Composition Analysis	Data transmission and de-identification	1.3.6.1.4.1.14519.5.2.1.1706.8040.226641019675529784044171564967	HNSCC-doiJNLP-Lwi93B55.jnlp	The Cancer Imaging Archive	doi:10.7937/K9/TCIA.2017.umz8dv6s	http://doi.org/10.7937/K9/TCIA.2017.umz8dv6s	poorly diff.	IVA
HNSCC-01-0067	Image Acquisition	Pinnacle3	ADAC	Radiation Treatment Planning	Body Composition Analysis	Data transmission and de-identification	1.3.6.1.4.1.14519.5.2.1.1706.8040.256837206500763661579365056046	HNSCC-doiJNLP-Lwi93B55.jnlp	The Cancer Imaging Archive	doi:10.7937/K9/TCIA.2017.umz8dv6s	http://doi.org/10.7937/K9/TCIA.2017.umz8dv6s	poorly diff.	IVA
HNSCC-01-0067	Image Acquisition	Mx8000 IDT	Philips	Radiation Treatment Planning	Body Composition Analysis	Data transmission and de-identification	1.3.6.1.4.1.14519.5.2.1.1706.8040.311140984358411527470097564405	HNSCC-doiJNLP-Lwi93B55.jnlp	The Cancer Imaging Archive	doi:10.7937/K9/TCIA.2017.umz8dv6s	http://doi.org/10.7937/K9/TCIA.2017.umz8dv6s	poorly diff.	IVA
HNSCC-01-0067	Image Acquisition	Discovery STE	GE MEDICAL SYSTEMS	Radiation Treatment Planning	Body Composition Analysis	Data transmission and de-identification	1.3.6.1.4.1.14519.5.2.1.1706.8040.129336800976107084064867579357	HNSCC-doiJNLP-Lwi93B55.jnlp	The Cancer Imaging Archive	doi:10.7937/K9/TCIA.2017.umz8dv6s	http://doi.org/10.7937/K9/TCIA.2017.umz8dv6s	poorly diff.	IVA
HNSCC-01-0067	Image Acquisition	Discovery STE	GE MEDICAL SYSTEMS	Radiation Treatment Planning	Body Composition Analysis	Data transmission and de-identification	1.3.6.1.4.1.14519.5.2.1.1706.8040.218920832173544414419604897984	HNSCC-doiJNLP-Lwi93B55.jnlp	The Cancer Imaging Archive	doi:10.7937/K9/TCIA.2017.umz8dv6s	http://doi.org/10.7937/K9/TCIA.2017.umz8dv6s	poorly diff.	IVA
HNSCC-01-0067	Image Acquisition	Discovery STE	GE MEDICAL SYSTEMS	Radiation Treatment Planning	Body Composition Analysis	Data transmission and de-identification	1.3.6.1.4.1.14519.5.2.1.1706.8040.264303634654536498776868940409	HNSCC-doiJNLP-Lwi93B55.jnlp	The Cancer Imaging Archive	doi:10.7937/K9/TCIA.2017.umz8dv6s	http://doi.org/10.7937/K9/TCIA.2017.umz8dv6s	poorly diff.	IVA
HNSCC-01-0067	Image Acquisition	Discovery STE	GE MEDICAL SYSTEMS	Radiation Treatment Planning	Body Composition Analysis	Data transmission and de-identification	1.3.6.1.4.1.14519.5.2.1.1706.8040.284104075183128712212335878784	HNSCC-doiJNLP-Lwi93B55.jnlp	The Cancer Imaging Archive	doi:10.7937/K9/TCIA.2017.umz8dv6s	http://doi.org/10.7937/K9/TCIA.2017.umz8dv6s	poorly diff.	IVA
HNSCC-01-0067	Image Acquisition	Discovery STE	GE MEDICAL SYSTEMS	Radiation Treatment Planning	Body Composition Analysis	Data transmission and de-identification	1.3.6.1.4.1.14519.5.2.1.1706.8040.299128214626268800679046817293	HNSCC-doiJNLP-Lwi93B55.jnlp	The Cancer Imaging Archive	doi:10.7937/K9/TCIA.2017.umz8dv6s	http://doi.org/10.7937/K9/TCIA.2017.umz8dv6s	poorly diff.	IVA
[truncated: 2,165 more rows]
