# Supplementary material for: Imaging and clinical data archive for head and neck squamous cell carcinoma patients treated with radiotherapy
Source: Sci Data. 2018 Sep 4;5:180173. doi: 10.1038/sdata.2018.173 (PMC6190723; doi:10.1038/sdata.2018.173)
Supplement: Supplementary file 1 [file sdata2018173-isa1.zip › a_Grossberg_demographics.txt]

Sample Name	Protocol REF	Protocol REF	Protocol REF	Assay Name	Raw Data File	Comment[Data Repository]	Comment[Data Record Accession]	Comment[Data Record URI]	Factor Value[grade]	Factor Value[stage]
HNSCC-01-0001	Radiation Treatment Planning	Body Composition Analysis	Data transmission and de-identification	HNSCC-01-0001	Patient and Treatment Characteristics.xls	The Cancer Imaging Archive	doi:10.7937/K9/TCIA.2017.umz8dv6s	http://doi.org/10.7937/K9/TCIA.2017.umz8dv6s	moderately to poorly diff.	IVA
HNSCC-01-0002	Radiation Treatment Planning	Body Composition Analysis	Data transmission and de-identification	HNSCC-01-0002	Patient and Treatment Characteristics.xls	The Cancer Imaging Archive	doi:10.7937/K9/TCIA.2017.umz8dv6s	http://doi.org/10.7937/K9/TCIA.2017.umz8dv6s	moderately diff.	IVA
HNSCC-01-0003	Radiation Treatment Planning	Body Composition Analysis	Data transmission and de-identification	HNSCC-01-0003	Patient and Treatment Characteristics.xls	The Cancer Imaging Archive	doi:10.7937/K9/TCIA.2017.umz8dv6s	http://doi.org/10.7937/K9/TCIA.2017.umz8dv6s	moderately diff.	IVA
HNSCC-01-0004	Radiation Treatment Planning	Body Composition Analysis	Data transmission and de-identification	HNSCC-01-0004	Patient and Treatment Characteristics.xls	The Cancer Imaging Archive	doi:10.7937/K9/TCIA.2017.umz8dv6s	http://doi.org/10.7937/K9/TCIA.2017.umz8dv6s	poorly diff.	IVA
HNSCC-01-0005	Radiation Treatment Planning	Body Composition Analysis	Data transmission and de-identification	HNSCC-01-0005	Patient and Treatment Characteristics.xls	The Cancer Imaging Archive	doi:10.7937/K9/TCIA.2017.umz8dv6s	http://doi.org/10.7937/K9/TCIA.2017.umz8dv6s	moderately diff.	III
HNSCC-01-0006	Radiation Treatment Planning	Body Composition Analysis	Data transmission and de-identification	HNSCC-01-0006	Patient and Treatment Characteristics.xls	The Cancer Imaging Archive	doi:10.7937/K9/TCIA.2017.umz8dv6s	http://doi.org/10.7937/K9/TCIA.2017.umz8dv6s	moderately diff.	IVA
HNSCC-01-0007	Radiation Treatment Planning	Body Composition Analysis	Data transmission and de-identification	HNSCC-01-0007	Patient and Treatment Characteristics.xls	The Cancer Imaging Archive	doi:10.7937/K9/TCIA.2017.umz8dv6s	http://doi.org/10.7937/K9/TCIA.2017.umz8dv6s	poorly diff.	IVB
HNSCC-01-0008	Radiation Treatment Planning	Body Composition Analysis	Data transmission and de-identification	HNSCC-01-0008	Patient and Treatment Characteristics.xls	The Cancer Imaging Archive	doi:10.7937/K9/TCIA.2017.umz8dv6s	http://doi.org/10.7937/K9/TCIA.2017.umz8dv6s	moderately diff.	III
HNSCC-01-0009	Radiation Treatment Planning	Body Composition Analysis	Data transmission and de-identification	HNSCC-01-0009	Patient and Treatment Characteristics.xls	The Cancer Imaging Archive	doi:10.7937/K9/TCIA.2017.umz8dv6s	http://doi.org/10.7937/K9/TCIA.2017.umz8dv6s	moderately diff.	IVA
HNSCC-01-0010	Radiation Treatment Planning	Body Composition Analysis	Data transmission and de-identification	HNSCC-01-0010	Patient and Treatment Characteristics.xls	The Cancer Imaging Archive	doi:10.7937/K9/TCIA.2017.umz8dv6s	http://doi.org/10.7937/K9/TCIA.2017.umz8dv6s	moderately to poorly diff.	IVA
HNSCC-01-0011	Radiation Treatment Planning	Body Composition Analysis	Data transmission and de-identification	HNSCC-01-0011	Patient and Treatment Characteristics.xls	The Cancer Imaging Archive	doi:10.7937/K9/TCIA.2017.umz8dv6s	http://doi.org/10.7937/K9/TCIA.2017.umz8dv6s	poorly diff.	III
HNSCC-01-0012	Radiation Treatment Planning	Body Composition Analysis	Data transmission and de-identification	HNSCC-01-0012	Patient and Treatment Characteristics.xls	The Cancer Imaging Archive	doi:10.7937/K9/TCIA.2017.umz8dv6s	http://doi.org/10.7937/K9/TCIA.2017.umz8dv6s	moderately diff.	IVA
HNSCC-01-0013	Radiation Treatment Planning	Body Composition Analysis	Data transmission and de-identification	HNSCC-01-0013	Patient and Treatment Characteristics.xls	The Cancer Imaging Archive	doi:10.7937/K9/TCIA.2017.umz8dv6s	http://doi.org/10.7937/K9/TCIA.2017.umz8dv6s	poorly diff.	IVA
HNSCC-01-0014	Radiation Treatment Planning	Body Composition Analysis	Data transmission and de-identification	HNSCC-01-0014	Patient and Treatment Characteristics.xls	The Cancer Imaging Archive	doi:10.7937/K9/TCIA.2017.umz8dv6s	http://doi.org/10.7937/K9/TCIA.2017.umz8dv6s	poorly diff.	IVA
HNSCC-01-0015	Radiation Treatment Planning	Body Composition Analysis	Data transmission and de-identification	HNSCC-01-0015	Patient and Treatment Characteristics.xls	The Cancer Imaging Archive	doi:10.7937/K9/TCIA.2017.umz8dv6s	http://doi.org/10.7937/K9/TCIA.2017.umz8dv6s	poorly diff.	IVA
HNSCC-01-0016	Radiation Treatment Planning	Body Composition Analysis	Data transmission and de-identification	HNSCC-01-0016	Patient and Treatment Characteristics.xls	The Cancer Imaging Archive	doi:10.7937/K9/TCIA.2017.umz8dv6s	http://doi.org/10.7937/K9/TCIA.2017.umz8dv6s	moderately diff.	IVA
HNSCC-01-0017	Radiation Treatment Planning	Body Composition Analysis	Data transmission and de-identification	HNSCC-01-0017	Patient and Treatment Characteristics.xls	The Cancer Imaging Archive	doi:10.7937/K9/TCIA.2017.umz8dv6s	http://doi.org/10.7937/K9/TCIA.2017.umz8dv6s	well diff.	IVA
HNSCC-01-0018	Radiation Treatment Planning	Body Composition Analysis	Data transmission and de-identification	HNSCC-01-0018	Patient and Treatment Characteristics.xls	The Cancer Imaging Archive	doi:10.7937/K9/TCIA.2017.umz8dv6s	http://doi.org/10.7937/K9/TCIA.2017.umz8dv6s	poorly diff.	IVA
HNSCC-01-0019	Radiation Treatment Planning	Body Composition Analysis	Data transmission and de-identification	HNSCC-01-0019	Patient and Treatment Characteristics.xls	The Cancer Imaging Archive	doi:10.7937/K9/TCIA.2017.umz8dv6s	http://doi.org/10.7937/K9/TCIA.2017.umz8dv6s	moderately to poorly diff.	IVB
HNSCC-01-0020	Radiation Treatment Planning	Body Composition Analysis	Data transmission and de-identification	HNSCC-01-0020	Patient and Treatment Characteristics.xls	The Cancer Imaging Archive	doi:10.7937/K9/TCIA.2017.umz8dv6s	http://doi.org/10.7937/K9/TCIA.2017.umz8dv6s	moderately diff.	IVA
HNSCC-01-0021	Radiation Treatment Planning	Body Composition Analysis	Data transmission and de-identification	HNSCC-01-0021	Patient and Treatment Characteristics.xls	The Cancer Imaging Archive	doi:10.7937/K9/TCIA.2017.umz8dv6s	http://doi.org/10.7937/K9/TCIA.2017.umz8dv6s	poorly diff.	IVA
HNSCC-01-0022	Radiation Treatment Planning	Body Composition Analysis	Data transmission and de-identification	HNSCC-01-0022	Patient and Treatment Characteristics.xls	The Cancer Imaging Archive	doi:10.7937/K9/TCIA.2017.umz8dv6s	http://doi.org/10.7937/K9/TCIA.2017.umz8dv6s	poorly diff.	IVA
HNSCC-01-0023	Radiation Treatment Planning	Body Composition Analysis	Data transmission and de-identification	HNSCC-01-0023	Patient and Treatment Characteristics.xls	The Cancer Imaging Archive	doi:10.7937/K9/TCIA.2017.umz8dv6s	http://doi.org/10.7937/K9/TCIA.2017.umz8dv6s	moderately diff.	IVA
HNSCC-01-0024	Radiation Treatment Planning	Body Composition Analysis	Data transmission and de-identification	HNSCC-01-0024	Patient and Treatment Characteristics.xls	The Cancer Imaging Archive	doi:10.7937/K9/TCIA.2017.umz8dv6s	http://doi.org/10.7937/K9/TCIA.2017.umz8dv6s	poorly diff.	IVA
HNSCC-01-0025	Radiation Treatment Planning	Body Composition Analysis	Data transmission and de-identification	HNSCC-01-0025	Patient and Treatment Characteristics.xls	The Cancer Imaging Archive	doi:10.7937/K9/TCIA.2017.umz8dv6s	http://doi.org/10.7937/K9/TCIA.2017.umz8dv6s	well diff.	III
HNSCC-01-0026	Radiation Treatment Planning	Body Composition Analysis	Data transmission and de-identification	HNSCC-01-0026	Patient and Treatment Characteristics.xls	The Cancer Imaging Archive	doi:10.7937/K9/TCIA.2017.umz8dv6s	http://doi.org/10.7937/K9/TCIA.2017.umz8dv6s	poorly diff.	IVA
HNSCC-01-0027	Radiation Treatment Planning	Body Composition Analysis	Data transmission and de-identification	HNSCC-01-0027	Patient and Treatment Characteristics.xls	The Cancer Imaging Archive	doi:10.7937/K9/TCIA.2017.umz8dv6s	http://doi.org/10.7937/K9/TCIA.2017.umz8dv6s	moderately diff.	IVA
HNSCC-01-0028	Radiation Treatment Planning	Body Composition Analysis	Data transmission and de-identification	HNSCC-01-0028	Patient and Treatment Characteristics.xls	The Cancer Imaging Archive	doi:10.7937/K9/TCIA.2017.umz8dv6s	http://doi.org/10.7937/K9/TCIA.2017.umz8dv6s	moderately to poorly diff.	IVB
HNSCC-01-0029	Radiation Treatment Planning	Body Composition Analysis	Data transmission and de-identification	HNSCC-01-0029	Patient and Treatment Characteristics.xls	The Cancer Imaging Archive	doi:10.7937/K9/TCIA.2017.umz8dv6s	http://doi.org/10.7937/K9/TCIA.2017.umz8dv6s	moderately diff.	III
HNSCC-01-0030	Radiation Treatment Planning	Body Composition Analysis	Data transmission and de-identification	HNSCC-01-0030	Patient and Treatment Characteristics.xls	The Cancer Imaging Archive	doi:10.7937/K9/TCIA.2017.umz8dv6s	http://doi.org/10.7937/K9/TCIA.2017.umz8dv6s	well diff.	IVA
HNSCC-01-0031	Radiation Treatment Planning	Body Composition Analysis	Data transmission and de-identification	HNSCC-01-0031	Patient and Treatment Characteristics.xls	The Cancer Imaging Archive	doi:10.7937/K9/TCIA.2017.umz8dv6s	http://doi.org/10.7937/K9/TCIA.2017.umz8dv6s	moderately diff.	IVA
HNSCC-01-0032	Radiation Treatment Planning	Body Composition Analysis	Data transmission and de-identification	HNSCC-01-0032	Patient and Treatment Characteristics.xls	The Cancer Imaging Archive	doi:10.7937/K9/TCIA.2017.umz8dv6s	http://doi.org/10.7937/K9/TCIA.2017.umz8dv6s	poorly diff.	IVA
HNSCC-01-0033	Radiation Treatment Planning	Body Composition Analysis	Data transmission and de-identification	HNSCC-01-0033	Patient and Treatment Characteristics.xls	The Cancer Imaging Archive	doi:10.7937/K9/TCIA.2017.umz8dv6s	http://doi.org/10.7937/K9/TCIA.2017.umz8dv6s	poorly diff.	IVA
HNSCC-01-0034	Radiation Treatment Planning	Body Composition Analysis	Data transmission and de-identification	HNSCC-01-0034	Patient and Treatment Characteristics.xls	The Cancer Imaging Archive	doi:10.7937/K9/TCIA.2017.umz8dv6s	http://doi.org/10.7937/K9/TCIA.2017.umz8dv6s	poorly diff.	IVA
HNSCC-01-0035	Radiation Treatment Planning	Body Composition Analysis	Data transmission and de-identification	HNSCC-01-0035	Patient and Treatment Characteristics.xls	The Cancer Imaging Archive	doi:10.7937/K9/TCIA.2017.umz8dv6s	http://doi.org/10.7937/K9/TCIA.2017.umz8dv6s	poorly diff.	IVA
HNSCC-01-0036	Radiation Treatment Planning	Body Composition Analysis	Data transmission and de-identification	HNSCC-01-0036	Patient and Treatment Characteristics.xls	The Cancer Imaging Archive	doi:10.7937/K9/TCIA.2017.umz8dv6s	http://doi.org/10.7937/K9/TCIA.2017.umz8dv6s	poorly diff.	IVA
HNSCC-01-0037	Radiation Treatment Planning	Body Composition Analysis	Data transmission and de-identification	HNSCC-01-0037	Patient and Treatment Characteristics.xls	The Cancer Imaging Archive	doi:10.7937/K9/TCIA.2017.umz8dv6s	http://doi.org/10.7937/K9/TCIA.2017.umz8dv6s	poorly diff.	IVA
HNSCC-01-0038	Radiation Treatment Planning	Body Composition Analysis	Data transmission and de-identification	HNSCC-01-0038	Patient and Treatment Characteristics.xls	The Cancer Imaging Archive	doi:10.7937/K9/TCIA.2017.umz8dv6s	http://doi.org/10.7937/K9/TCIA.2017.umz8dv6s	poorly diff.	IVA
HNSCC-01-0039	Radiation Treatment Planning	Body Composition Analysis	Data transmission and de-identification	HNSCC-01-0039	Patient and Treatment Characteristics.xls	The Cancer Imaging Archive	doi:10.7937/K9/TCIA.2017.umz8dv6s	http://doi.org/10.7937/K9/TCIA.2017.umz8dv6s	well diff.	III
HNSCC-01-0040	Radiation Treatment Planning	Body Composition Analysis	Data transmission and de-identification	HNSCC-01-0040	Patient and Treatment Characteristics.xls	The Cancer Imaging Archive	doi:10.7937/K9/TCIA.2017.umz8dv6s	http://doi.org/10.7937/K9/TCIA.2017.umz8dv6s	poorly diff.	III
HNSCC-01-0041	Radiation Treatment Planning	Body Composition Analysis	Data transmission and de-identification	HNSCC-01-0041	Patient and Treatment Characteristics.xls	The Cancer Imaging Archive	doi:10.7937/K9/TCIA.2017.umz8dv6s	http://doi.org/10.7937/K9/TCIA.2017.umz8dv6s	moderately diff.	III
HNSCC-01-0042	Radiation Treatment Planning	Body Composition Analysis	Data transmission and de-identification	HNSCC-01-0042	Patient and Treatment Characteristics.xls	The Cancer Imaging Archive	doi:10.7937/K9/TCIA.2017.umz8dv6s	http://doi.org/10.7937/K9/TCIA.2017.umz8dv6s	moderately to poorly diff.	III
HNSCC-01-0043	Radiation Treatment Planning	Body Composition Analysis	Data transmission and de-identification	HNSCC-01-0043	Patient and Treatment Characteristics.xls	The Cancer Imaging Archive	doi:10.7937/K9/TCIA.2017.umz8dv6s	http://doi.org/10.7937/K9/TCIA.2017.umz8dv6s	moderately diff.	IVA
HNSCC-01-0044	Radiation Treatment Planning	Body Composition Analysis	Data transmission and de-identification	HNSCC-01-0044	Patient and Treatment Characteristics.xls	The Cancer Imaging Archive	doi:10.7937/K9/TCIA.2017.umz8dv6s	http://doi.org/10.7937/K9/TCIA.2017.umz8dv6s	moderately diff.	II
HNSCC-01-0045	Radiation Treatment Planning	Body Composition Analysis	Data transmission and de-identification	HNSCC-01-0045	Patient and Treatment Characteristics.xls	The Cancer Imaging Archive	doi:10.7937/K9/TCIA.2017.umz8dv6s	http://doi.org/10.7937/K9/TCIA.2017.umz8dv6s	moderately diff.	IVA
HNSCC-01-0046	Radiation Treatment Planning	Body Composition Analysis	Data transmission and de-identification	HNSCC-01-0046	Patient and Treatment Characteristics.xls	The Cancer Imaging Archive	doi:10.7937/K9/TCIA.2017.umz8dv6s	http://doi.org/10.7937/K9/TCIA.2017.umz8dv6s	poorly diff.	IVA
HNSCC-01-0047	Radiation Treatment Planning	Body Composition Analysis	Data transmission and de-identification	HNSCC-01-0047	Patient and Treatment Characteristics.xls	The Cancer Imaging Archive	doi:10.7937/K9/TCIA.2017.umz8dv6s	http://doi.org/10.7937/K9/TCIA.2017.umz8dv6s	well diff.	III
HNSCC-01-0048	Radiation Treatment Planning	Body Composition Analysis	Data transmission and de-identification	HNSCC-01-0048	Patient and Treatment Characteristics.xls	The Cancer Imaging Archive	doi:10.7937/K9/TCIA.2017.umz8dv6s	http://doi.org/10.7937/K9/TCIA.2017.umz8dv6s	poorly diff.	IVA
HNSCC-01-0049	Radiation Treatment Planning	Body Composition Analysis	Data transmission and de-identification	HNSCC-01-0049	Patient and Treatment Characteristics.xls	The Cancer Imaging Archive	doi:10.7937/K9/TCIA.2017.umz8dv6s	http://doi.org/10.7937/K9/TCIA.2017.umz8dv6s	poorly diff.	IVA
HNSCC-01-0050	Radiation Treatment Planning	Body Composition Analysis	Data transmission and de-identification	HNSCC-01-0050	Patient and Treatment Characteristics.xls	The Cancer Imaging Archive	doi:10.7937/K9/TCIA.2017.umz8dv6s	http://doi.org/10.7937/K9/TCIA.2017.umz8dv6s	poorly diff.	IVA
HNSCC-01-0051	Radiation Treatment Planning	Body Composition Analysis	Data transmission and de-identification	HNSCC-01-0051	Patient and Treatment Characteristics.xls	The Cancer Imaging Archive	doi:10.7937/K9/TCIA.2017.umz8dv6s	http://doi.org/10.7937/K9/TCIA.2017.umz8dv6s	poorly diff.	IVA
HNSCC-01-0052	Radiation Treatment Planning	Body Composition Analysis	Data transmission and de-identification	HNSCC-01-0052	Patient and Treatment Characteristics.xls	The Cancer Imaging Archive	doi:10.7937/K9/TCIA.2017.umz8dv6s	http://doi.org/10.7937/K9/TCIA.2017.umz8dv6s	well diff.	IVA
HNSCC-01-0053	Radiation Treatment Planning	Body Composition Analysis	Data transmission and de-identification	HNSCC-01-0053	Patient and Treatment Characteristics.xls	The Cancer Imaging Archive	doi:10.7937/K9/TCIA.2017.umz8dv6s	http://doi.org/10.7937/K9/TCIA.2017.umz8dv6s	moderately diff.	IVA
HNSCC-01-0054	Radiation Treatment Planning	Body Composition Analysis	Data transmission and de-identification	HNSCC-01-0054	Patient and Treatment Characteristics.xls	The Cancer Imaging Archive	doi:10.7937/K9/TCIA.2017.umz8dv6s	http://doi.org/10.7937/K9/TCIA.2017.umz8dv6s	poorly diff.	IVB
HNSCC-01-0055	Radiation Treatment Planning	Body Composition Analysis	Data transmission and de-identification	HNSCC-01-0055	Patient and Treatment Characteristics.xls	The Cancer Imaging Archive	doi:10.7937/K9/TCIA.2017.umz8dv6s	http://doi.org/10.7937/K9/TCIA.2017.umz8dv6s	poorly diff.	II
HNSCC-01-0056	Radiation Treatment Planning	Body Composition Analysis	Data transmission and de-identification	HNSCC-01-0056	Patient and Treatment Characteristics.xls	The Cancer Imaging Archive	doi:10.7937/K9/TCIA.2017.umz8dv6s	http://doi.org/10.7937/K9/TCIA.2017.umz8dv6s	moderately diff.	IVA
HNSCC-01-0057	Radiation Treatment Planning	Body Composition Analysis	Data transmission and de-identification	HNSCC-01-0057	Patient and Treatment Characteristics.xls	The Cancer Imaging Archive	doi:10.7937/K9/TCIA.2017.umz8dv6s	http://doi.org/10.7937/K9/TCIA.2017.umz8dv6s	moderately diff.	II
HNSCC-01-0058	Radiation Treatment Planning	Body Composition Analysis	Data transmission and de-identification	HNSCC-01-0058	Patient and Treatment Characteristics.xls	The Cancer Imaging Archive	doi:10.7937/K9/TCIA.2017.umz8dv6s	http://doi.org/10.7937/K9/TCIA.2017.umz8dv6s	poorly diff.	IVA
HNSCC-01-0059	Radiation Treatment Planning	Body Composition Analysis	Data transmission and de-identification	HNSCC-01-0059	Patient and Treatment Characteristics.xls	The Cancer Imaging Archive	doi:10.7937/K9/TCIA.2017.umz8dv6s	http://doi.org/10.7937/K9/TCIA.2017.umz8dv6s	well diff.	IVA
HNSCC-01-0060	Radiation Treatment Planning	Body Composition Analysis	Data transmission and de-identification	HNSCC-01-0060	Patient and Treatment Characteristics.xls	The Cancer Imaging Archive	doi:10.7937/K9/TCIA.2017.umz8dv6s	http://doi.org/10.7937/K9/TCIA.2017.umz8dv6s	well diff.	IVA
HNSCC-01-0061	Radiation Treatment Planning	Body Composition Analysis	Data transmission and de-identification	HNSCC-01-0061	Patient and Treatment Characteristics.xls	The Cancer Imaging Archive	doi:10.7937/K9/TCIA.2017.umz8dv6s	http://doi.org/10.7937/K9/TCIA.2017.umz8dv6s	poorly diff.	III
HNSCC-01-0062	Radiation Treatment Planning	Body Composition Analysis	Data transmission and de-identification	HNSCC-01-0062	Patient and Treatment Characteristics.xls	The Cancer Imaging Archive	doi:10.7937/K9/TCIA.2017.umz8dv6s	http://doi.org/10.7937/K9/TCIA.2017.umz8dv6s	moderately diff.	IVA
HNSCC-01-0063	Radiation Treatment Planning	Body Composition Analysis	Data transmission and de-identification	HNSCC-01-0063	Patient and Treatment Characteristics.xls	The Cancer Imaging Archive	doi:10.7937/K9/TCIA.2017.umz8dv6s	http://doi.org/10.7937/K9/TCIA.2017.umz8dv6s	poorly diff.	IVA
HNSCC-01-0064	Radiation Treatment Planning	Body Composition Analysis	Data transmission and de-identification	HNSCC-01-0064	Patient and Treatment Characteristics.xls	The Cancer Imaging Archive	doi:10.7937/K9/TCIA.2017.umz8dv6s	http://doi.org/10.7937/K9/TCIA.2017.umz8dv6s	poorly diff.	I
HNSCC-01-0065	Radiation Treatment Planning	Body Composition Analysis	Data transmission and de-identification	HNSCC-01-0065	Patient and Treatment Characteristics.xls	The Cancer Imaging Archive	doi:10.7937/K9/TCIA.2017.umz8dv6s	http://doi.org/10.7937/K9/TCIA.2017.umz8dv6s	moderately diff.	I
HNSCC-01-0066	Radiation Treatment Planning	Body Composition Analysis	Data transmission and de-identification	HNSCC-01-0066	Patient and Treatment Characteristics.xls	The Cancer Imaging Archive	doi:10.7937/K9/TCIA.2017.umz8dv6s	http://doi.org/10.7937/K9/TCIA.2017.umz8dv6s	moderately diff.	IVA
HNSCC-01-0067	Radiation Treatment Planning	Body Composition Analysis	Data transmission and de-identification	HNSCC-01-0067	Patient and Treatment Characteristics.xls	The Cancer Imaging Archive	doi:10.7937/K9/TCIA.2017.umz8dv6s	http://doi.org/10.7937/K9/TCIA.2017.umz8dv6s	poorly diff.	IVA
HNSCC-01-0068	Radiation Treatment Planning	Body Composition Analysis	Data transmission and de-identification	HNSCC-01-0068	Patient and Treatment Characteristics.xls	The Cancer Imaging Archive	doi:10.7937/K9/TCIA.2017.umz8dv6s	http://doi.org/10.7937/K9/TCIA.2017.umz8dv6s	poorly diff.	IVA
HNSCC-01-0069	Radiation Treatment Planning	Body Composition Analysis	Data transmission and de-identification	HNSCC-01-0069	Patient and Treatment Characteristics.xls	The Cancer Imaging Archive	doi:10.7937/K9/TCIA.2017.umz8dv6s	http://doi.org/10.7937/K9/TCIA.2017.umz8dv6s	poorly diff.	IVA
HNSCC-01-0070	Radiation Treatment Planning	Body Composition Analysis	Data transmission and de-identification	HNSCC-01-0070	Patient and Treatment Characteristics.xls	The Cancer Imaging Archive	doi:10.7937/K9/TCIA.2017.umz8dv6s	http://doi.org/10.7937/K9/TCIA.2017.umz8dv6s	poorly diff.	IVA
HNSCC-01-0071	Radiation Treatment Planning	Body Composition Analysis	Data transmission and de-identification	HNSCC-01-0071	Patient and Treatment Characteristics.xls	The Cancer Imaging Archive	doi:10.7937/K9/TCIA.2017.umz8dv6s	http://doi.org/10.7937/K9/TCIA.2017.umz8dv6s	poorly diff.	IVA
HNSCC-01-0072	Radiation Treatment Planning	Body Composition Analysis	Data transmission and de-identification	HNSCC-01-0072	Patient and Treatment Characteristics.xls	The Cancer Imaging Archive	doi:10.7937/K9/TCIA.2017.umz8dv6s	http://doi.org/10.7937/K9/TCIA.2017.umz8dv6s	poorly diff.	III
HNSCC-01-0073	Radiation Treatment Planning	Body Composition Analysis	Data transmission and de-identification	HNSCC-01-0073	Patient and Treatment Characteristics.xls	The Cancer Imaging Archive	doi:10.7937/K9/TCIA.2017.umz8dv6s	http://doi.org/10.7937/K9/TCIA.2017.umz8dv6s	poorly diff.	IVB
HNSCC-01-0074	Radiation Treatment Planning	Body Composition Analysis	Data transmission and de-identification	HNSCC-01-0074	Patient and Treatment Characteristics.xls	The Cancer Imaging Archive	doi:10.7937/K9/TCIA.2017.umz8dv6s	http://doi.org/10.7937/K9/TCIA.2017.umz8dv6s	well diff.	III
HNSCC-01-0075	Radiation Treatment Planning	Body Composition Analysis	Data transmission and de-identification	HNSCC-01-0075	Patient and Treatment Characteristics.xls	The Cancer Imaging Archive	doi:10.7937/K9/TCIA.2017.umz8dv6s	http://doi.org/10.7937/K9/TCIA.2017.umz8dv6s	moderately diff.	IVA
HNSCC-01-0076	Radiation Treatment Planning	Body Composition Analysis	Data transmission and de-identification	HNSCC-01-0076	Patient and Treatment Characteristics.xls	The Cancer Imaging Archive	doi:10.7937/K9/TCIA.2017.umz8dv6s	http://doi.org/10.7937/K9/TCIA.2017.umz8dv6s	poorly diff.	III
HNSCC-01-0077	Radiation Treatment Planning	Body Composition Analysis	Data transmission and de-identification	HNSCC-01-0077	Patient and Treatment Characteristics.xls	The Cancer Imaging Archive	doi:10.7937/K9/TCIA.2017.umz8dv6s	http://doi.org/10.7937/K9/TCIA.2017.umz8dv6s	poorly diff.	IVA
HNSCC-01-0078	Radiation Treatment Planning	Body Composition Analysis	Data transmission and de-identification	HNSCC-01-0078	Patient and Treatment Characteristics.xls	The Cancer Imaging Archive	doi:10.7937/K9/TCIA.2017.umz8dv6s	http://doi.org/10.7937/K9/TCIA.2017.umz8dv6s	poorly diff.	III
HNSCC-01-0079	Radiation Treatment Planning	Body Composition Analysis	Data transmission and de-identification	HNSCC-01-0079	Patient and Treatment Characteristics.xls	The Cancer Imaging Archive	doi:10.7937/K9/TCIA.2017.umz8dv6s	http://doi.org/10.7937/K9/TCIA.2017.umz8dv6s	well diff.	III
HNSCC-01-0080	Radiation Treatment Planning	Body Composition Analysis	Data transmission and de-identification	HNSCC-01-0080	Patient and Treatment Characteristics.xls	The Cancer Imaging Archive	doi:10.7937/K9/TCIA.2017.umz8dv6s	http://doi.org/10.7937/K9/TCIA.2017.umz8dv6s	Well to moderately diff.	III
HNSCC-01-0081	Radiation Treatment Planning	Body Composition Analysis	Data transmission and de-identification	HNSCC-01-0081	Patient and Treatment Characteristics.xls	The Cancer Imaging Archive	doi:10.7937/K9/TCIA.2017.umz8dv6s	http://doi.org/10.7937/K9/TCIA.2017.umz8dv6s	moderately diff.	IVA
HNSCC-01-0082	Radiation Treatment Planning	Body Composition Analysis	Data transmission and de-identification	HNSCC-01-0082	Patient and Treatment Characteristics.xls	The Cancer Imaging Archive	doi:10.7937/K9/TCIA.2017.umz8dv6s	http://doi.org/10.7937/K9/TCIA.2017.umz8dv6s	moderately diff.	III
HNSCC-01-0083	Radiation Treatment Planning	Body Composition Analysis	Data transmission and de-identification	HNSCC-01-0083	Patient and Treatment Characteristics.xls	The Cancer Imaging Archive	doi:10.7937/K9/TCIA.2017.umz8dv6s	http://doi.org/10.7937/K9/TCIA.2017.umz8dv6s	moderately diff.	IVB
HNSCC-01-0084	Radiation Treatment Planning	Body Composition Analysis	Data transmission and de-identification	HNSCC-01-0084	Patient and Treatment Characteristics.xls	The Cancer Imaging Archive	doi:10.7937/K9/TCIA.2017.umz8dv6s	http://doi.org/10.7937/K9/TCIA.2017.umz8dv6s	moderately diff.	IVA
HNSCC-01-0085	Radiation Treatment Planning	Body Composition Analysis	Data transmission and de-identification	HNSCC-01-0085	Patient and Treatment Characteristics.xls	The Cancer Imaging Archive	doi:10.7937/K9/TCIA.2017.umz8dv6s	http://doi.org/10.7937/K9/TCIA.2017.umz8dv6s	moderately diff.	IVA
HNSCC-01-0086	Radiation Treatment Planning	Body Composition Analysis	Data transmission and de-identification	HNSCC-01-0086	Patient and Treatment Characteristics.xls	The Cancer Imaging Archive	doi:10.7937/K9/TCIA.2017.umz8dv6s	http://doi.org/10.7937/K9/TCIA.2017.umz8dv6s	moderately diff.	IVA
HNSCC-01-0087	Radiation Treatment Planning	Body Composition Analysis	Data transmission and de-identification	HNSCC-01-0087	Patient and Treatment Characteristics.xls	The Cancer Imaging Archive	doi:10.7937/K9/TCIA.2017.umz8dv6s	http://doi.org/10.7937/K9/TCIA.2017.umz8dv6s	moderately diff.	IVA
HNSCC-01-0088	Radiation Treatment Planning	Body Composition Analysis	Data transmission and de-identification	HNSCC-01-0088	Patient and Treatment Characteristics.xls	The Cancer Imaging Archive	doi:10.7937/K9/TCIA.2017.umz8dv6s	http://doi.org/10.7937/K9/TCIA.2017.umz8dv6s	poorly diff.	IVA
HNSCC-01-0089	Radiation Treatment Planning	Body Composition Analysis	Data transmission and de-identification	HNSCC-01-0089	Patient and Treatment Characteristics.xls	The Cancer Imaging Archive	doi:10.7937/K9/TCIA.2017.umz8dv6s	http://doi.org/10.7937/K9/TCIA.2017.umz8dv6s	moderately diff.	IVA
HNSCC-01-0090	Radiation Treatment Planning	Body Composition Analysis	Data transmission and de-identification	HNSCC-01-0090	Patient and Treatment Characteristics.xls	The Cancer Imaging Archive	doi:10.7937/K9/TCIA.2017.umz8dv6s	http://doi.org/10.7937/K9/TCIA.2017.umz8dv6s	moderately diff.	III
HNSCC-01-0091	Radiation Treatment Planning	Body Composition Analysis	Data transmission and de-identification	HNSCC-01-0091	Patient and Treatment Characteristics.xls	The Cancer Imaging Archive	doi:10.7937/K9/TCIA.2017.umz8dv6s	http://doi.org/10.7937/K9/TCIA.2017.umz8dv6s	poorly diff.	IVA
HNSCC-01-0092	Radiation Treatment Planning	Body Composition Analysis	Data transmission and de-identification	HNSCC-01-0092	Patient and Treatment Characteristics.xls	The Cancer Imaging Archive	doi:10.7937/K9/TCIA.2017.umz8dv6s	http://doi.org/10.7937/K9/TCIA.2017.umz8dv6s	moderately diff.	II
HNSCC-01-0093	Radiation Treatment Planning	Body Composition Analysis	Data transmission and de-identification	HNSCC-01-0093	Patient and Treatment Characteristics.xls	The Cancer Imaging Archive	doi:10.7937/K9/TCIA.2017.umz8dv6s	http://doi.org/10.7937/K9/TCIA.2017.umz8dv6s	moderately diff.	IVA
HNSCC-01-0094	Radiation Treatment Planning	Body Composition Analysis	Data transmission and de-identification	HNSCC-01-0094	Patient and Treatment Characteristics.xls	The Cancer Imaging Archive	doi:10.7937/K9/TCIA.2017.umz8dv6s	http://doi.org/10.7937/K9/TCIA.2017.umz8dv6s	moderately diff.	IVA
HNSCC-01-0095	Radiation Treatment Planning	Body Composition Analysis	Data transmission and de-identification	HNSCC-01-0095	Patient and Treatment Characteristics.xls	The Cancer Imaging Archive	doi:10.7937/K9/TCIA.2017.umz8dv6s	http://doi.org/10.7937/K9/TCIA.2017.umz8dv6s	poorly diff.	IVA
HNSCC-01-0096	Radiation Treatment Planning	Body Composition Analysis	Data transmission and de-identification	HNSCC-01-0096	Patient and Treatment Characteristics.xls	The Cancer Imaging Archive	doi:10.7937/K9/TCIA.2017.umz8dv6s	http://doi.org/10.7937/K9/TCIA.2017.umz8dv6s	moderately diff.	IVA
HNSCC-01-0097	Radiation Treatment Planning	Body Composition Analysis	Data transmission and de-identification	HNSCC-01-0097	Patient and Treatment Characteristics.xls	The Cancer Imaging Archive	doi:10.7937/K9/TCIA.2017.umz8dv6s	http://doi.org/10.7937/K9/TCIA.2017.umz8dv6s	moderately diff.	IVA
HNSCC-01-0098	Radiation Treatment Planning	Body Composition Analysis	Data transmission and de-identification	HNSCC-01-0098	Patient and Treatment Characteristics.xls	The Cancer Imaging Archive	doi:10.7937/K9/TCIA.2017.umz8dv6s	http://doi.org/10.7937/K9/TCIA.2017.umz8dv6s	moderately diff.	IVA
HNSCC-01-0099	Radiation Treatment Planning	Body Composition Analysis	Data transmission and de-identification	HNSCC-01-0099	Patient and Treatment Characteristics.xls	The Cancer Imaging Archive	doi:10.7937/K9/TCIA.2017.umz8dv6s	http://doi.org/10.7937/K9/TCIA.2017.umz8dv6s	moderately diff.	IVA
HNSCC-01-0100	Radiation Treatment Planning	Body Composition Analysis	Data transmission and de-identification	HNSCC-01-0100	Patient and Treatment Characteristics.xls	The Cancer Imaging Archive	doi:10.7937/K9/TCIA.2017.umz8dv6s	http://doi.org/10.7937/K9/TCIA.2017.umz8dv6s	moderately diff.	IVA
HNSCC-01-0101	Radiation Treatment Planning	Body Composition Analysis	Data transmission and de-identification	HNSCC-01-0101	Patient and Treatment Characteristics.xls	The Cancer Imaging Archive	doi:10.7937/K9/TCIA.2017.umz8dv6s	http://doi.org/10.7937/K9/TCIA.2017.umz8dv6s	poorly diff.	III
HNSCC-01-0102	Radiation Treatment Planning	Body Composition Analysis	Data transmission and de-identification	HNSCC-01-0102	Patient and Treatment Characteristics.xls	The Cancer Imaging Archive	doi:10.7937/K9/TCIA.2017.umz8dv6s	http://doi.org/10.7937/K9/TCIA.2017.umz8dv6s	poorly diff.	IVA
HNSCC-01-0103	Radiation Treatment Planning	Body Composition Analysis	Data transmission and de-identification	HNSCC-01-0103	Patient and Treatment Characteristics.xls	The Cancer Imaging Archive	doi:10.7937/K9/TCIA.2017.umz8dv6s	http://doi.org/10.7937/K9/TCIA.2017.umz8dv6s	moderately diff.	IVA
HNSCC-01-0104	Radiation Treatment Planning	Body Composition Analysis	Data transmission and de-identification	HNSCC-01-0104	Patient and Treatment Characteristics.xls	The Cancer Imaging Archive	doi:10.7937/K9/TCIA.2017.umz8dv6s	http://doi.org/10.7937/K9/TCIA.2017.umz8dv6s	undiff.	IVA
HNSCC-01-0105	Radiation Treatment Planning	Body Composition Analysis	Data transmission and de-identification	HNSCC-01-0105	Patient and Treatment Characteristics.xls	The Cancer Imaging Archive	doi:10.7937/K9/TCIA.2017.umz8dv6s	http://doi.org/10.7937/K9/TCIA.2017.umz8dv6s	poorly diff.	IVB
HNSCC-01-0106	Radiation Treatment Planning	Body Composition Analysis	Data transmission and de-identification	HNSCC-01-0106	Patient and Treatment Characteristics.xls	The Cancer Imaging Archive	doi:10.7937/K9/TCIA.2017.umz8dv6s	http://doi.org/10.7937/K9/TCIA.2017.umz8dv6s	poorly diff.	IVA
HNSCC-01-0107	Radiation Treatment Planning	Body Composition Analysis	Data transmission and de-identification	HNSCC-01-0107	Patient and Treatment Characteristics.xls	The Cancer Imaging Archive	doi:10.7937/K9/TCIA.2017.umz8dv6s	http://doi.org/10.7937/K9/TCIA.2017.umz8dv6s	moderately diff.	IVA
HNSCC-01-0108	Radiation Treatment Planning	Body Composition Analysis	Data transmission and de-identification	HNSCC-01-0108	Patient and Treatment Characteristics.xls	The Cancer Imaging Archive	doi:10.7937/K9/TCIA.2017.umz8dv6s	http://doi.org/10.7937/K9/TCIA.2017.umz8dv6s	moderately diff.	IVA
HNSCC-01-0109	Radiation Treatment Planning	Body Composition Analysis	Data transmission and de-identification	HNSCC-01-0109	Patient and Treatment Characteristics.xls	The Cancer Imaging Archive	doi:10.7937/K9/TCIA.2017.umz8dv6s	http://doi.org/10.7937/K9/TCIA.2017.umz8dv6s	moderately diff.	IVA
HNSCC-01-0110	Radiation Treatment Planning	Body Composition Analysis	Data transmission and de-identification	HNSCC-01-0110	Patient and Treatment Characteristics.xls	The Cancer Imaging Archive	doi:10.7937/K9/TCIA.2017.umz8dv6s	http://doi.org/10.7937/K9/TCIA.2017.umz8dv6s	poorly diff.	IVA
HNSCC-01-0111	Radiation Treatment Planning	Body Composition Analysis	Data transmission and de-identification	HNSCC-01-0111	Patient and Treatment Characteristics.xls	The Cancer Imaging Archive	doi:10.7937/K9/TCIA.2017.umz8dv6s	http://doi.org/10.7937/K9/TCIA.2017.umz8dv6s	moderately to poorly diff.	IVA
HNSCC-01-0112	Radiation Treatment Planning	Body Composition Analysis	Data transmission and de-identification	HNSCC-01-0112	Patient and Treatment Characteristics.xls	The Cancer Imaging Archive	doi:10.7937/K9/TCIA.2017.umz8dv6s	http://doi.org/10.7937/K9/TCIA.2017.umz8dv6s	poorly diff.	IVA
HNSCC-01-0113	Radiation Treatment Planning	Body Composition Analysis	Data transmission and de-identification	HNSCC-01-0113	Patient and Treatment Characteristics.xls	The Cancer Imaging Archive	doi:10.7937/K9/TCIA.2017.umz8dv6s	http://doi.org/10.7937/K9/TCIA.2017.umz8dv6s	moderately diff.	IVA
HNSCC-01-0114	Radiation Treatment Planning	Body Composition Analysis	Data transmission and de-identification	HNSCC-01-0114	Patient and Treatment Characteristics.xls	The Cancer Imaging Archive	doi:10.7937/K9/TCIA.2017.umz8dv6s	http://doi.org/10.7937/K9/TCIA.2017.umz8dv6s	moderately diff.	IVA
HNSCC-01-0115	Radiation Treatment Planning	Body Composition Analysis	Data transmission and de-identification	HNSCC-01-0115	Patient and Treatment Characteristics.xls	The Cancer Imaging Archive	doi:10.7937/K9/TCIA.2017.umz8dv6s	http://doi.org/10.7937/K9/TCIA.2017.umz8dv6s	poorly diff.	IVA
HNSCC-01-0116	Radiation Treatment Planning	Body Composition Analysis	Data transmission and de-identification	HNSCC-01-0116	Patient and Treatment Characteristics.xls	The Cancer Imaging Archive	doi:10.7937/K9/TCIA.2017.umz8dv6s	http://doi.org/10.7937/K9/TCIA.2017.umz8dv6s	well diff.	IVA
HNSCC-01-0117	Radiation Treatment Planning	Body Composition Analysis	Data transmission and de-identification	HNSCC-01-0117	Patient and Treatment Characteristics.xls	The Cancer Imaging Archive	doi:10.7937/K9/TCIA.2017.umz8dv6s	http://doi.org/10.7937/K9/TCIA.2017.umz8dv6s	moderately diff.	IVA
HNSCC-01-0118	Radiation Treatment Planning	Body Composition Analysis	Data transmission and de-identification	HNSCC-01-0118	Patient and Treatment Characteristics.xls	The Cancer Imaging Archive	doi:10.7937/K9/TCIA.2017.umz8dv6s	http://doi.org/10.7937/K9/TCIA.2017.umz8dv6s	moderately diff.	IVA
HNSCC-01-0119	Radiation Treatment Planning	Body Composition Analysis	Data transmission and de-identification	HNSCC-01-0119	Patient and Treatment Characteristics.xls	The Cancer Imaging Archive	doi:10.7937/K9/TCIA.2017.umz8dv6s	http://doi.org/10.7937/K9/TCIA.2017.umz8dv6s	poorly diff.	IVA
HNSCC-01-0120	Radiation Treatment Planning	Body Composition Analysis	Data transmission and de-identification	HNSCC-01-0120	Patient and Treatment Characteristics.xls	The Cancer Imaging Archive	doi:10.7937/K9/TCIA.2017.umz8dv6s	http://doi.org/10.7937/K9/TCIA.2017.umz8dv6s	moderately diff.	IVA
HNSCC-01-0121	Radiation Treatment Planning	Body Composition Analysis	Data transmission and de-identification	HNSCC-01-0121	Patient and Treatment Characteristics.xls	The Cancer Imaging Archive	doi:10.7937/K9/TCIA.2017.umz8dv6s	http://doi.org/10.7937/K9/TCIA.2017.umz8dv6s	moderately diff.	IVA
HNSCC-01-0122	Radiation Treatment Planning	Body Composition Analysis	Data transmission and de-identification	HNSCC-01-0122	Patient and Treatment Characteristics.xls	The Cancer Imaging Archive	doi:10.7937/K9/TCIA.2017.umz8dv6s	http://doi.org/10.7937/K9/TCIA.2017.umz8dv6s	moderately diff.	IVB
HNSCC-01-0123	Radiation Treatment Planning	Body Composition Analysis	Data transmission and de-identification	HNSCC-01-0123	Patient and Treatment Characteristics.xls	The Cancer Imaging Archive	doi:10.7937/K9/TCIA.2017.umz8dv6s	http://doi.org/10.7937/K9/TCIA.2017.umz8dv6s	moderately diff.	IVA
HNSCC-01-0124	Radiation Treatment Planning	Body Composition Analysis	Data transmission and de-identification	HNSCC-01-0124	Patient and Treatment Characteristics.xls	The Cancer Imaging Archive	doi:10.7937/K9/TCIA.2017.umz8dv6s	http://doi.org/10.7937/K9/TCIA.2017.umz8dv6s	moderately diff.	IVA
HNSCC-01-0125	Radiation Treatment Planning	Body Composition Analysis	Data transmission and de-identification	HNSCC-01-0125	Patient and Treatment Characteristics.xls	The Cancer Imaging Archive	doi:10.7937/K9/TCIA.2017.umz8dv6s	http://doi.org/10.7937/K9/TCIA.2017.umz8dv6s	poorly diff.	IVA
HNSCC-01-0126	Radiation Treatment Planning	Body Composition Analysis	Data transmission and de-identification	HNSCC-01-0126	Patient and Treatment Characteristics.xls	The Cancer Imaging Archive	doi:10.7937/K9/TCIA.2017.umz8dv6s	http://doi.org/10.7937/K9/TCIA.2017.umz8dv6s	poorly diff.	IVA
HNSCC-01-0127	Radiation Treatment Planning	Body Composition Analysis	Data transmission and de-identification	HNSCC-01-0127	Patient and Treatment Characteristics.xls	The Cancer Imaging Archive	doi:10.7937/K9/TCIA.2017.umz8dv6s	http://doi.org/10.7937/K9/TCIA.2017.umz8dv6s	poorly diff.	IVA
HNSCC-01-0128	Radiation Treatment Planning	Body Composition Analysis	Data transmission and de-identification	HNSCC-01-0128	Patient and Treatment Characteristics.xls	The Cancer Imaging Archive	doi:10.7937/K9/TCIA.2017.umz8dv6s	http://doi.org/10.7937/K9/TCIA.2017.umz8dv6s	poorly diff.	III
HNSCC-01-0129	Radiation Treatment Planning	Body Composition Analysis	Data transmission and de-identification	HNSCC-01-0129	Patient and Treatment Characteristics.xls	The Cancer Imaging Archive	doi:10.7937/K9/TCIA.2017.umz8dv6s	http://doi.org/10.7937/K9/TCIA.2017.umz8dv6s	poorly diff.	IVA
HNSCC-01-0130	Radiation Treatment Planning	Body Composition Analysis	Data transmission and de-identification	HNSCC-01-0130	Patient and Treatment Characteristics.xls	The Cancer Imaging Archive	doi:10.7937/K9/TCIA.2017.umz8dv6s	http://doi.org/10.7937/K9/TCIA.2017.umz8dv6s	moderately diff.	IVA
HNSCC-01-0131	Radiation Treatment Planning	Body Composition Analysis	Data transmission and de-identification	HNSCC-01-0131	Patient and Treatment Characteristics.xls	The Cancer Imaging Archive	doi:10.7937/K9/TCIA.2017.umz8dv6s	http://doi.org/10.7937/K9/TCIA.2017.umz8dv6s	well diff.	IVA
HNSCC-01-0132	Radiation Treatment Planning	Body Composition Analysis	Data transmission and de-identification	HNSCC-01-0132	Patient and Treatment Characteristics.xls	The Cancer Imaging Archive	doi:10.7937/K9/TCIA.2017.umz8dv6s	http://doi.org/10.7937/K9/TCIA.2017.umz8dv6s	poorly diff.	IVB
HNSCC-01-0133	Radiation Treatment Planning	Body Composition Analysis	Data transmission and de-identification	HNSCC-01-0133	Patient and Treatment Characteristics.xls	The Cancer Imaging Archive	doi:10.7937/K9/TCIA.2017.umz8dv6s	http://doi.org/10.7937/K9/TCIA.2017.umz8dv6s	poorly diff.	IVA
HNSCC-01-0134	Radiation Treatment Planning	Body Composition Analysis	Data transmission and de-identification	HNSCC-01-0134	Patient and Treatment Characteristics.xls	The Cancer Imaging Archive	doi:10.7937/K9/TCIA.2017.umz8dv6s	http://doi.org/10.7937/K9/TCIA.2017.umz8dv6s	moderately diff.	IVA
HNSCC-01-0135	Radiation Treatment Planning	Body Composition Analysis	Data transmission and de-identification	HNSCC-01-0135	Patient and Treatment Characteristics.xls	The Cancer Imaging Archive	doi:10.7937/K9/TCIA.2017.umz8dv6s	http://doi.org/10.7937/K9/TCIA.2017.umz8dv6s	moderately diff.	IVA
HNSCC-01-0136	Radiation Treatment Planning	Body Composition Analysis	Data transmission and de-identification	HNSCC-01-0136	Patient and Treatment Characteristics.xls	The Cancer Imaging Archive	doi:10.7937/K9/TCIA.2017.umz8dv6s	http://doi.org/10.7937/K9/TCIA.2017.umz8dv6s	poorly diff.	IVA
HNSCC-01-0137	Radiation Treatment Planning	Body Composition Analysis	Data transmission and de-identification	HNSCC-01-0137	Patient and Treatment Characteristics.xls	The Cancer Imaging Archive	doi:10.7937/K9/TCIA.2017.umz8dv6s	http://doi.org/10.7937/K9/TCIA.2017.umz8dv6s	well diff.	III
HNSCC-01-0138	Radiation Treatment Planning	Body Composition Analysis	Data transmission and de-identification	HNSCC-01-0138	Patient and Treatment Characteristics.xls	The Cancer Imaging Archive	doi:10.7937/K9/TCIA.2017.umz8dv6s	http://doi.org/10.7937/K9/TCIA.2017.umz8dv6s	moderately diff.	IVA
HNSCC-01-0139	Radiation Treatment Planning	Body Composition Analysis	Data transmission and de-identification	HNSCC-01-0139	Patient and Treatment Characteristics.xls	The Cancer Imaging Archive	doi:10.7937/K9/TCIA.2017.umz8dv6s	http://doi.org/10.7937/K9/TCIA.2017.umz8dv6s	undiff.	IVA
HNSCC-01-0140	Radiation Treatment Planning	Body Composition Analysis	Data transmission and de-identification	HNSCC-01-0140	Patient and Treatment Characteristics.xls	The Cancer Imaging Archive	doi:10.7937/K9/TCIA.2017.umz8dv6s	http://doi.org/10.7937/K9/TCIA.2017.umz8dv6s	undiff.	IVA
HNSCC-01-0141	Radiation Treatment Planning	Body Composition Analysis	Data transmission and de-identification	HNSCC-01-0141	Patient and Treatment Characteristics.xls	The Cancer Imaging Archive	doi:10.7937/K9/TCIA.2017.umz8dv6s	http://doi.org/10.7937/K9/TCIA.2017.umz8dv6s	poorly diff.	IVA
HNSCC-01-0142	Radiation Treatment Planning	Body Composition Analysis	Data transmission and de-identification	HNSCC-01-0142	Patient and Treatment Characteristics.xls	The Cancer Imaging Archive	doi:10.7937/K9/TCIA.2017.umz8dv6s	http://doi.org/10.7937/K9/TCIA.2017.umz8dv6s	moderately diff.	IVB
HNSCC-01-0143	Radiation Treatment Planning	Body Composition Analysis	Data transmission and de-identification	HNSCC-01-0143	Patient and Treatment Characteristics.xls	The Cancer Imaging Archive	doi:10.7937/K9/TCIA.2017.umz8dv6s	http://doi.org/10.7937/K9/TCIA.2017.umz8dv6s	Well to moderately diff.	IVA
HNSCC-01-0144	Radiation Treatment Planning	Body Composition Analysis	Data transmission and de-identification	HNSCC-01-0144	Patient and Treatment Characteristics.xls	The Cancer Imaging Archive	doi:10.7937/K9/TCIA.2017.umz8dv6s	http://doi.org/10.7937/K9/TCIA.2017.umz8dv6s	poorly diff.	III
HNSCC-01-0145	Radiation Treatment Planning	Body Composition Analysis	Data transmission and de-identification	HNSCC-01-0145	Patient and Treatment Characteristics.xls	The Cancer Imaging Archive	doi:10.7937/K9/TCIA.2017.umz8dv6s	http://doi.org/10.7937/K9/TCIA.2017.umz8dv6s	poorly diff.	IVA
HNSCC-01-0146	Radiation Treatment Planning	Body Composition Analysis	Data transmission and de-identification	HNSCC-01-0146	Patient and Treatment Characteristics.xls	The Cancer Imaging Archive	doi:10.7937/K9/TCIA.2017.umz8dv6s	http://doi.org/10.7937/K9/TCIA.2017.umz8dv6s	moderately diff.	III
HNSCC-01-0147	Radiation Treatment Planning	Body Composition Analysis	Data transmission and de-identification	HNSCC-01-0147	Patient and Treatment Characteristics.xls	The Cancer Imaging Archive	doi:10.7937/K9/TCIA.2017.umz8dv6s	http://doi.org/10.7937/K9/TCIA.2017.umz8dv6s	poorly diff.	IVA
HNSCC-01-0148	Radiation Treatment Planning	Body Composition Analysis	Data transmission and de-identification	HNSCC-01-0148	Patient and Treatment Characteristics.xls	The Cancer Imaging Archive	doi:10.7937/K9/TCIA.2017.umz8dv6s	http://doi.org/10.7937/K9/TCIA.2017.umz8dv6s	moderately diff.	IVA
HNSCC-01-0149	Radiation Treatment Planning	Body Composition Analysis	Data transmission and de-identification	HNSCC-01-0149	Patient and Treatment Characteristics.xls	The Cancer Imaging Archive	doi:10.7937/K9/TCIA.2017.umz8dv6s	http://doi.org/10.7937/K9/TCIA.2017.umz8dv6s	poorly diff.	IVA
HNSCC-01-0150	Radiation Treatment Planning	Body Composition Analysis	Data transmission and de-identification	HNSCC-01-0150	Patient and Treatment Characteristics.xls	The Cancer Imaging Archive	doi:10.7937/K9/TCIA.2017.umz8dv6s	http://doi.org/10.7937/K9/TCIA.2017.umz8dv6s	poorly diff.	IVB
HNSCC-01-0151	Radiation Treatment Planning	Body Composition Analysis	Data transmission and de-identification	HNSCC-01-0151	Patient and Treatment Characteristics.xls	The Cancer Imaging Archive	doi:10.7937/K9/TCIA.2017.umz8dv6s	http://doi.org/10.7937/K9/TCIA.2017.umz8dv6s	moderately diff.	IVA
HNSCC-01-0152	Radiation Treatment Planning	Body Composition Analysis	Data transmission and de-identification	HNSCC-01-0152	Patient and Treatment Characteristics.xls	The Cancer Imaging Archive	doi:10.7937/K9/TCIA.2017.umz8dv6s	http://doi.org/10.7937/K9/TCIA.2017.umz8dv6s	poorly diff.	IVA
HNSCC-01-0153	Radiation Treatment Planning	Body Composition Analysis	Data transmission and de-identification	HNSCC-01-0153	Patient and Treatment Characteristics.xls	The Cancer Imaging Archive	doi:10.7937/K9/TCIA.2017.umz8dv6s	http://doi.org/10.7937/K9/TCIA.2017.umz8dv6s	poorly diff.	IVA
HNSCC-01-0154	Radiation Treatment Planning	Body Composition Analysis	Data transmission and de-identification	HNSCC-01-0154	Patient and Treatment Characteristics.xls	The Cancer Imaging Archive	doi:10.7937/K9/TCIA.2017.umz8dv6s	http://doi.org/10.7937/K9/TCIA.2017.umz8dv6s	poorly diff.	IVA
HNSCC-01-0155	Radiation Treatment Planning	Body Composition Analysis	Data transmission and de-identification	HNSCC-01-0155	Patient and Treatment Characteristics.xls	The Cancer Imaging Archive	doi:10.7937/K9/TCIA.2017.umz8dv6s	http://doi.org/10.7937/K9/TCIA.2017.umz8dv6s	moderately diff.	IVA
HNSCC-01-0156	Radiation Treatment Planning	Body Composition Analysis	Data transmission and de-identification	HNSCC-01-0156	Patient and Treatment Characteristics.xls	The Cancer Imaging Archive	doi:10.7937/K9/TCIA.2017.umz8dv6s	http://doi.org/10.7937/K9/TCIA.2017.umz8dv6s	poorly diff.	IVA
HNSCC-01-0157	Radiation Treatment Planning	Body Composition Analysis	Data transmission and de-identification	HNSCC-01-0157	Patient and Treatment Characteristics.xls	The Cancer Imaging Archive	doi:10.7937/K9/TCIA.2017.umz8dv6s	http://doi.org/10.7937/K9/TCIA.2017.umz8dv6s	moderately to poorly diff.	IVA
HNSCC-01-0158	Radiation Treatment Planning	Body Composition Analysis	Data transmission and de-identification	HNSCC-01-0158	Patient and Treatment Characteristics.xls	The Cancer Imaging Archive	doi:10.7937/K9/TCIA.2017.umz8dv6s	http://doi.org/10.7937/K9/TCIA.2017.umz8dv6s	poorly diff.	IVB
HNSCC-01-0159	Radiation Treatment Planning	Body Composition Analysis	Data transmission and de-identification	HNSCC-01-0159	Patient and Treatment Characteristics.xls	The Cancer Imaging Archive	doi:10.7937/K9/TCIA.2017.umz8dv6s	http://doi.org/10.7937/K9/TCIA.2017.umz8dv6s	moderately to poorly diff.	IVA
HNSCC-01-0160	Radiation Treatment Planning	Body Composition Analysis	Data transmission and de-identification	HNSCC-01-0160	Patient and Treatment Characteristics.xls	The Cancer Imaging Archive	doi:10.7937/K9/TCIA.2017.umz8dv6s	http://doi.org/10.7937/K9/TCIA.2017.umz8dv6s	moderately diff.	IVB
HNSCC-01-0161	Radiation Treatment Planning	Body Composition Analysis	Data transmission and de-identification	HNSCC-01-0161	Patient and Treatment Characteristics.xls	The Cancer Imaging Archive	doi:10.7937/K9/TCIA.2017.umz8dv6s	http://doi.org/10.7937/K9/TCIA.2017.umz8dv6s	poorly diff.	IVA
HNSCC-01-0162	Radiation Treatment Planning	Body Composition Analysis	Data transmission and de-identification	HNSCC-01-0162	Patient and Treatment Characteristics.xls	The Cancer Imaging Archive	doi:10.7937/K9/TCIA.2017.umz8dv6s	http://doi.org/10.7937/K9/TCIA.2017.umz8dv6s	moderately diff.	III
HNSCC-01-0163	Radiation Treatment Planning	Body Composition Analysis	Data transmission and de-identification	HNSCC-01-0163	Patient and Treatment Characteristics.xls	The Cancer Imaging Archive	doi:10.7937/K9/TCIA.2017.umz8dv6s	http://doi.org/10.7937/K9/TCIA.2017.umz8dv6s	poorly diff.	IVA
HNSCC-01-0164	Radiation Treatment Planning	Body Composition Analysis	Data transmission and de-identification	HNSCC-01-0164	Patient and Treatment Characteristics.xls	The Cancer Imaging Archive	doi:10.7937/K9/TCIA.2017.umz8dv6s	http://doi.org/10.7937/K9/TCIA.2017.umz8dv6s	moderately diff.	IVA
HNSCC-01-0165	Radiation Treatment Planning	Body Composition Analysis	Data transmission and de-identification	HNSCC-01-0165	Patient and Treatment Characteristics.xls	The Cancer Imaging Archive	doi:10.7937/K9/TCIA.2017.umz8dv6s	http://doi.org/10.7937/K9/TCIA.2017.umz8dv6s	poorly diff.	IVA
HNSCC-01-0166	Radiation Treatment Planning	Body Composition Analysis	Data transmission and de-identification	HNSCC-01-0166	Patient and Treatment Characteristics.xls	The Cancer Imaging Archive	doi:10.7937/K9/TCIA.2017.umz8dv6s	http://doi.org/10.7937/K9/TCIA.2017.umz8dv6s	moderately diff.	IVA
HNSCC-01-0167	Radiation Treatment Planning	Body Composition Analysis	Data transmission and de-identification	HNSCC-01-0167	Patient and Treatment Characteristics.xls	The Cancer Imaging Archive	doi:10.7937/K9/TCIA.2017.umz8dv6s	http://doi.org/10.7937/K9/TCIA.2017.umz8dv6s	moderately diff.	IVA
HNSCC-01-0168	Radiation Treatment Planning	Body Composition Analysis	Data transmission and de-identification	HNSCC-01-0168	Patient and Treatment Characteristics.xls	The Cancer Imaging Archive	doi:10.7937/K9/TCIA.2017.umz8dv6s	http://doi.org/10.7937/K9/TCIA.2017.umz8dv6s	moderately diff.	III
HNSCC-01-0169	Radiation Treatment Planning	Body Composition Analysis	Data transmission and de-identification	HNSCC-01-0169	Patient and Treatment Characteristics.xls	The Cancer Imaging Archive	doi:10.7937/K9/TCIA.2017.umz8dv6s	http://doi.org/10.7937/K9/TCIA.2017.umz8dv6s	moderately diff.	IVA
HNSCC-01-0170	Radiation Treatment Planning	Body Composition Analysis	Data transmission and de-identification	HNSCC-01-0170	Patient and Treatment Characteristics.xls	The Cancer Imaging Archive	doi:10.7937/K9/TCIA.2017.umz8dv6s	http://doi.org/10.7937/K9/TCIA.2017.umz8dv6s	poorly diff.	IVA
HNSCC-01-0171	Radiation Treatment Planning	Body Composition Analysis	Data transmission and de-identification	HNSCC-01-0171	Patient and Treatment Characteristics.xls	The Cancer Imaging Archive	doi:10.7937/K9/TCIA.2017.umz8dv6s	http://doi.org/10.7937/K9/TCIA.2017.umz8dv6s	poorly diff.	III
HNSCC-01-0172	Radiation Treatment Planning	Body Composition Analysis	Data transmission and de-identification	HNSCC-01-0172	Patient and Treatment Characteristics.xls	The Cancer Imaging Archive	doi:10.7937/K9/TCIA.2017.umz8dv6s	http://doi.org/10.7937/K9/TCIA.2017.umz8dv6s	well diff.	IVB
HNSCC-01-0173	Radiation Treatment Planning	Body Composition Analysis	Data transmission and de-identification	HNSCC-01-0173	Patient and Treatment Characteristics.xls	The Cancer Imaging Archive	doi:10.7937/K9/TCIA.2017.umz8dv6s	http://doi.org/10.7937/K9/TCIA.2017.umz8dv6s	moderately diff.	III
HNSCC-01-0174	Radiation Treatment Planning	Body Composition Analysis	Data transmission and de-identification	HNSCC-01-0174	Patient and Treatment Characteristics.xls	The Cancer Imaging Archive	doi:10.7937/K9/TCIA.2017.umz8dv6s	http://doi.org/10.7937/K9/TCIA.2017.umz8dv6s	moderately to poorly diff.	IVB
HNSCC-01-0175	Radiation Treatment Planning	Body Composition Analysis	Data transmission and de-identification	HNSCC-01-0175	Patient and Treatment Characteristics.xls	The Cancer Imaging Archive	doi:10.7937/K9/TCIA.2017.umz8dv6s	http://doi.org/10.7937/K9/TCIA.2017.umz8dv6s	moderately to poorly diff.	I
HNSCC-01-0176	Radiation Treatment Planning	Body Composition Analysis	Data transmission and de-identification	HNSCC-01-0176	Patient and Treatment Characteristics.xls	The Cancer Imaging Archive	doi:10.7937/K9/TCIA.2017.umz8dv6s	http://doi.org/10.7937/K9/TCIA.2017.umz8dv6s	moderately diff.	IVB
HNSCC-01-0177	Radiation Treatment Planning	Body Composition Analysis	Data transmission and de-identification	HNSCC-01-0177	Patient and Treatment Characteristics.xls	The Cancer Imaging Archive	doi:10.7937/K9/TCIA.2017.umz8dv6s	http://doi.org/10.7937/K9/TCIA.2017.umz8dv6s	Well to moderately diff.	IVA
HNSCC-01-0178	Radiation Treatment Planning	Body Composition Analysis	Data transmission and de-identification	HNSCC-01-0178	Patient and Treatment Characteristics.xls	The Cancer Imaging Archive	doi:10.7937/K9/TCIA.2017.umz8dv6s	http://doi.org/10.7937/K9/TCIA.2017.umz8dv6s	moderately diff.	IVA
HNSCC-01-0179	Radiation Treatment Planning	Body Composition Analysis	Data transmission and de-identification	HNSCC-01-0179	Patient and Treatment Characteristics.xls	The Cancer Imaging Archive	doi:10.7937/K9/TCIA.2017.umz8dv6s	http://doi.org/10.7937/K9/TCIA.2017.umz8dv6s	poorly diff.	II
HNSCC-01-0180	Radiation Treatment Planning	Body Composition Analysis	Data transmission and de-identification	HNSCC-01-0180	Patient and Treatment Characteristics.xls	The Cancer Imaging Archive	doi:10.7937/K9/TCIA.2017.umz8dv6s	http://doi.org/10.7937/K9/TCIA.2017.umz8dv6s	moderately diff.	IVA
HNSCC-01-0181	Radiation Treatment Planning	Body Composition Analysis	Data transmission and de-identification	HNSCC-01-0181	Patient and Treatment Characteristics.xls	The Cancer Imaging Archive	doi:10.7937/K9/TCIA.2017.umz8dv6s	http://doi.org/10.7937/K9/TCIA.2017.umz8dv6s	moderately diff.	IVB
HNSCC-01-0182	Radiation Treatment Planning	Body Composition Analysis	Data transmission and de-identification	HNSCC-01-0182	Patient and Treatment Characteristics.xls	The Cancer Imaging Archive	doi:10.7937/K9/TCIA.2017.umz8dv6s	http://doi.org/10.7937/K9/TCIA.2017.umz8dv6s	moderately diff.	IVA
HNSCC-01-0183	Radiation Treatment Planning	Body Composition Analysis	Data transmission and de-identification	HNSCC-01-0183	Patient and Treatment Characteristics.xls	The Cancer Imaging Archive	doi:10.7937/K9/TCIA.2017.umz8dv6s	http://doi.org/10.7937/K9/TCIA.2017.umz8dv6s	poorly diff.	III
HNSCC-01-0184	Radiation Treatment Planning	Body Composition Analysis	Data transmission and de-identification	HNSCC-01-0184	Patient and Treatment Characteristics.xls	The Cancer Imaging Archive	doi:10.7937/K9/TCIA.2017.umz8dv6s	http://doi.org/10.7937/K9/TCIA.2017.umz8dv6s	moderately diff.	IVA
HNSCC-01-0185	Radiation Treatment Planning	Body Composition Analysis	Data transmission and de-identification	HNSCC-01-0185	Patient and Treatment Characteristics.xls	The Cancer Imaging Archive	doi:10.7937/K9/TCIA.2017.umz8dv6s	http://doi.org/10.7937/K9/TCIA.2017.umz8dv6s	moderately diff.	IVA
HNSCC-01-0186	Radiation Treatment Planning	Body Composition Analysis	Data transmission and de-identification	HNSCC-01-0186	Patient and Treatment Characteristics.xls	The Cancer Imaging Archive	doi:10.7937/K9/TCIA.2017.umz8dv6s	http://doi.org/10.7937/K9/TCIA.2017.umz8dv6s	poorly diff.	IVA
HNSCC-01-0187	Radiation Treatment Planning	Body Composition Analysis	Data transmission and de-identification	HNSCC-01-0187	Patient and Treatment Characteristics.xls	The Cancer Imaging Archive	doi:10.7937/K9/TCIA.2017.umz8dv6s	http://doi.org/10.7937/K9/TCIA.2017.umz8dv6s	poorly diff.	IVB
HNSCC-01-0188	Radiation Treatment Planning	Body Composition Analysis	Data transmission and de-identification	HNSCC-01-0188	Patient and Treatment Characteristics.xls	The Cancer Imaging Archive	doi:10.7937/K9/TCIA.2017.umz8dv6s	http://doi.org/10.7937/K9/TCIA.2017.umz8dv6s	well diff.	IVA
HNSCC-01-0189	Radiation Treatment Planning	Body Composition Analysis	Data transmission and de-identification	HNSCC-01-0189	Patient and Treatment Characteristics.xls	The Cancer Imaging Archive	doi:10.7937/K9/TCIA.2017.umz8dv6s	http://doi.org/10.7937/K9/TCIA.2017.umz8dv6s	poorly diff.	IVA
HNSCC-01-0190	Radiation Treatment Planning	Body Composition Analysis	Data transmission and de-identification	HNSCC-01-0190	Patient and Treatment Characteristics.xls	The Cancer Imaging Archive	doi:10.7937/K9/TCIA.2017.umz8dv6s	http://doi.org/10.7937/K9/TCIA.2017.umz8dv6s	moderately to poorly diff.	IVA
HNSCC-01-0191	Radiation Treatment Planning	Body Composition Analysis	Data transmission and de-identification	HNSCC-01-0191	Patient and Treatment Characteristics.xls	The Cancer Imaging Archive	doi:10.7937/K9/TCIA.2017.umz8dv6s	http://doi.org/10.7937/K9/TCIA.2017.umz8dv6s	moderately diff.	IVA
HNSCC-01-0192	Radiation Treatment Planning	Body Composition Analysis	Data transmission and de-identification	HNSCC-01-0192	Patient and Treatment Characteristics.xls	The Cancer Imaging Archive	doi:10.7937/K9/TCIA.2017.umz8dv6s	http://doi.org/10.7937/K9/TCIA.2017.umz8dv6s	poorly diff.	I
HNSCC-01-0193	Radiation Treatment Planning	Body Composition Analysis	Data transmission and de-identification	HNSCC-01-0193	Patient and Treatment Characteristics.xls	The Cancer Imaging Archive	doi:10.7937/K9/TCIA.2017.umz8dv6s	http://doi.org/10.7937/K9/TCIA.2017.umz8dv6s	moderately diff.	IVA
HNSCC-01-0194	Radiation Treatment Planning	Body Composition Analysis	Data transmission and de-identification	HNSCC-01-0194	Patient and Treatment Characteristics.xls	The Cancer Imaging Archive	doi:10.7937/K9/TCIA.2017.umz8dv6s	http://doi.org/10.7937/K9/TCIA.2017.umz8dv6s	moderately diff.	IVA
HNSCC-01-0195	Radiation Treatment Planning	Body Composition Analysis	Data transmission and de-identification	HNSCC-01-0195	Patient and Treatment Characteristics.xls	The Cancer Imaging Archive	doi:10.7937/K9/TCIA.2017.umz8dv6s	http://doi.org/10.7937/K9/TCIA.2017.umz8dv6s	poorly diff.	IVA
HNSCC-01-0196	Radiation Treatment Planning	Body Composition Analysis	Data transmission and de-identification	HNSCC-01-0196	Patient and Treatment Characteristics.xls	The Cancer Imaging Archive	doi:10.7937/K9/TCIA.2017.umz8dv6s	http://doi.org/10.7937/K9/TCIA.2017.umz8dv6s	poorly diff.	IVA
HNSCC-01-0197	Radiation Treatment Planning	Body Composition Analysis	Data transmission and de-identification	HNSCC-01-0197	Patient and Treatment Characteristics.xls	The Cancer Imaging Archive	doi:10.7937/K9/TCIA.2017.umz8dv6s	http://doi.org/10.7937/K9/TCIA.2017.umz8dv6s	poorly diff.	III
HNSCC-01-0198	Radiation Treatment Planning	Body Composition Analysis	Data transmission and de-identification	HNSCC-01-0198	Patient and Treatment Characteristics.xls	The Cancer Imaging Archive	doi:10.7937/K9/TCIA.2017.umz8dv6s	http://doi.org/10.7937/K9/TCIA.2017.umz8dv6s	moderately diff.	IVB
HNSCC-01-0199	Radiation Treatment Planning	Body Composition Analysis	Data transmission and de-identification	HNSCC-01-0199	Patient and Treatment Characteristics.xls	The Cancer Imaging Archive	doi:10.7937/K9/TCIA.2017.umz8dv6s	http://doi.org/10.7937/K9/TCIA.2017.umz8dv6s	well diff.	IVA
HNSCC-01-0200	Radiation Treatment Planning	Body Composition Analysis	Data transmission and de-identification	HNSCC-01-0200	Patient and Treatment Characteristics.xls	The Cancer Imaging Archive	doi:10.7937/K9/TCIA.2017.umz8dv6s	http://doi.org/10.7937/K9/TCIA.2017.umz8dv6s	poorly diff.	IVA
HNSCC-01-0201	Radiation Treatment Planning	Body Composition Analysis	Data transmission and de-identification	HNSCC-01-0201	Patient and Treatment Characteristics.xls	The Cancer Imaging Archive	doi:10.7937/K9/TCIA.2017.umz8dv6s	http://doi.org/10.7937/K9/TCIA.2017.umz8dv6s	moderately diff.	III
HNSCC-01-0202	Radiation Treatment Planning	Body Composition Analysis	Data transmission and de-identification	HNSCC-01-0202	Patient and Treatment Characteristics.xls	The Cancer Imaging Archive	doi:10.7937/K9/TCIA.2017.umz8dv6s	http://doi.org/10.7937/K9/TCIA.2017.umz8dv6s	poorly diff.	IVA
HNSCC-01-0203	Radiation Treatment Planning	Body Composition Analysis	Data transmission and de-identification	HNSCC-01-0203	Patient and Treatment Characteristics.xls	The Cancer Imaging Archive	doi:10.7937/K9/TCIA.2017.umz8dv6s	http://doi.org/10.7937/K9/TCIA.2017.umz8dv6s	poorly diff.	IVA
HNSCC-01-0204	Radiation Treatment Planning	Body Composition Analysis	Data transmission and de-identification	HNSCC-01-0204	Patient and Treatment Characteristics.xls	The Cancer Imaging Archive	doi:10.7937/K9/TCIA.2017.umz8dv6s	http://doi.org/10.7937/K9/TCIA.2017.umz8dv6s	moderately to poorly diff.	IVA
HNSCC-01-0205	Radiation Treatment Planning	Body Composition Analysis	Data transmission and de-identification	HNSCC-01-0205	Patient and Treatment Characteristics.xls	The Cancer Imaging Archive	doi:10.7937/K9/TCIA.2017.umz8dv6s	http://doi.org/10.7937/K9/TCIA.2017.umz8dv6s	moderately diff.	IVA
HNSCC-01-0206	Radiation Treatment Planning	Body Composition Analysis	Data transmission and de-identification	HNSCC-01-0206	Patient and Treatment Characteristics.xls	The Cancer Imaging Archive	doi:10.7937/K9/TCIA.2017.umz8dv6s	http://doi.org/10.7937/K9/TCIA.2017.umz8dv6s	well diff.	IVA
HNSCC-01-0207	Radiation Treatment Planning	Body Composition Analysis	Data transmission and de-identification	HNSCC-01-0207	Patient and Treatment Characteristics.xls	The Cancer Imaging Archive	doi:10.7937/K9/TCIA.2017.umz8dv6s	http://doi.org/10.7937/K9/TCIA.2017.umz8dv6s	moderately diff.	IVA
HNSCC-01-0208	Radiation Treatment Planning	Body Composition Analysis	Data transmission and de-identification	HNSCC-01-0208	Patient and Treatment Characteristics.xls	The Cancer Imaging Archive	doi:10.7937/K9/TCIA.2017.umz8dv6s	http://doi.org/10.7937/K9/TCIA.2017.umz8dv6s	poorly diff.	IVA
HNSCC-01-0209	Radiation Treatment Planning	Body Composition Analysis	Data transmission and de-identification	HNSCC-01-0209	Patient and Treatment Characteristics.xls	The Cancer Imaging Archive	doi:10.7937/K9/TCIA.2017.umz8dv6s	http://doi.org/10.7937/K9/TCIA.2017.umz8dv6s	moderately diff.	IVA
HNSCC-01-0210	Radiation Treatment Planning	Body Composition Analysis	Data transmission and de-identification	HNSCC-01-0210	Patient and Treatment Characteristics.xls	The Cancer Imaging Archive	doi:10.7937/K9/TCIA.2017.umz8dv6s	http://doi.org/10.7937/K9/TCIA.2017.umz8dv6s	well diff.	IVA
HNSCC-01-0211	Radiation Treatment Planning	Body Composition Analysis	Data transmission and de-identification	HNSCC-01-0211	Patient and Treatment Characteristics.xls	The Cancer Imaging Archive	doi:10.7937/K9/TCIA.2017.umz8dv6s	http://doi.org/10.7937/K9/TCIA.2017.umz8dv6s	moderately diff.	IVA
HNSCC-01-0212	Radiation Treatment Planning	Body Composition Analysis	Data transmission and de-identification	HNSCC-01-0212	Patient and Treatment Characteristics.xls	The Cancer Imaging Archive	doi:10.7937/K9/TCIA.2017.umz8dv6s	http://doi.org/10.7937/K9/TCIA.2017.umz8dv6s	moderately diff.	IVA
HNSCC-01-0213	Radiation Treatment Planning	Body Composition Analysis	Data transmission and de-identification	HNSCC-01-0213	Patient and Treatment Characteristics.xls	The Cancer Imaging Archive	doi:10.7937/K9/TCIA.2017.umz8dv6s	http://doi.org/10.7937/K9/TCIA.2017.umz8dv6s	well diff.	IVA
HNSCC-01-0214	Radiation Treatment Planning	Body Composition Analysis	Data transmission and de-identification	HNSCC-01-0214	Patient and Treatment Characteristics.xls	The Cancer Imaging Archive	doi:10.7937/K9/TCIA.2017.umz8dv6s	http://doi.org/10.7937/K9/TCIA.2017.umz8dv6s	moderately diff.	IVA
HNSCC-01-0215	Radiation Treatment Planning	Body Composition Analysis	Data transmission and de-identification	HNSCC-01-0215	Patient and Treatment Characteristics.xls	The Cancer Imaging Archive	doi:10.7937/K9/TCIA.2017.umz8dv6s	http://doi.org/10.7937/K9/TCIA.2017.umz8dv6s	poorly diff.	IVA
